# Supplementary material for: PET117 Deficiency Confers Ferroptosis Resistance Through ACSF2 Downregulation in Cervical Cancer
Source: Antioxidants (Basel). 2026 Jul 14;15(7):876. doi: 10.3390/antiox15070876 (PMC13405933; doi:10.3390/antiox15070876)
Supplement: Supplementary file 1 [file antioxidants-15-00876-s001.zip]

Archive with 5 entries (5 files):
- Supplementary Table S3.xlsx
- Supplementary Table S4.pdf
- Supplementary Figures S1 and S2.pdf
- Supplementary Table S1.xlsx
- Supplementary Table S2.xlsx
