# Supplementary material for: PET117 Deficiency Confers Ferroptosis Resistance Through ACSF2 Downregulation in Cervical Cancer
Source: Antioxidants (Basel). 2026 Jul 14;15(7):876. doi: 10.3390/antiox15070876 (PMC13405933; doi:10.3390/antiox15070876)
Supplement: Supplementary file 1 [file antioxidants-15-00876-s001.zip › Supplementary Table S3.xlsx]

## Sheet: Sheet1
Table S3. AHA labeling nascent proteomic in PET117-KO HeLa cells.
Protein IDs	Protein names	Gene names	PET117-KO_1	PET117-KO_2	PET117-KO_3	Con_1	Con_2	Con_3	Log2 FC(PET117-KO/Con)	p-value
P14406	Cytochrome c oxidase subunit 7A2, mitochondrial	COX7A2	18.537	18.537	18.537	24.7418	26.3845	25.5153	-7.01013	0.000175275
P28331-4;P28331;P28331-2;P28331-3;P28331-5	NADH-ubiquinone oxidoreductase 75 kDa subunit, mitochondrial	NDUFS1	18.537	18.537	18.537	25.4152	24.8883	25.188	-6.62676	1.78282e-05
Q92504	Zinc transporter SLC39A7	SLC39A7	18.537	18.537	18.537	24.3357	26.4649	24.2949	-6.49481	0.000972206
Q96I59-2;Q96I59	Probable asparagine--tRNA ligase, mitochondrial	NARS2	18.537	18.537	18.537	25.4094	24.4031	24.6071	-6.26949	8.50071e-05
O96005-3;O96005-4;O96005	Cleft lip and palate transmembrane protein 1	CLPTM1	18.537	18.537	18.537	24.3041	24.6999	24.0242	-5.80568	4.79379e-05
P0CW18	Serine protease 56	PRSS56	18.537	18.537	18.537	25.215	23.2802	24.1844	-5.68952	0.000777965
Q96CW1-2;Q96CW1	AP-2 complex subunit mu	AP2M1	18.537	18.537	18.537	23.5452	23.6369	24.0792	-5.21672	6.23792e-05
P32322;P32322-3;P32322-2	Pyrroline-5-carboxylate reductase 1, mitochondrial	PYCR1	18.537	18.537	18.537	23.3864	24.015	23.2777	-5.02266	0.000129724
Q9UBX3;Q9UBX3-2	Mitochondrial dicarboxylate carrier	SLC25A10	18.537	23.654	18.537	24.5939	24.7279	24.3314	-4.30838	0.0294628
P11166	Solute carrier family 2, facilitated glucose transporter member 1	SLC2A1	18.537	18.537	18.537	18.537	24.0934	24.2014	-3.74024	0.0495336
O95674	Phosphatidate cytidylyltransferase 2	CDS2	18.537	18.537	18.537	18.537	24.2913	23.9584	-3.72519	0.0497352
Q92922	SWI/SNF complex subunit SMARCC1	SMARCC1	18.537	23.5955	22.748	24.9745	25.4434	24.3958	-3.31106	0.0428924
O60841	Eukaryotic translation initiation factor 5B	EIF5B	23.4134	18.537	18.537	23.4291	24.1181	23.5811	-3.54691	0.0470241
Q92990;Q92990-2	Glomulin	GLMN	18.537	18.537	18.537	22.287	22.0586	22.3143	-3.68291	0.00021107
Q15021	Condensin complex subunit 1	NCAPD2	18.537	18.537	18.537	18.537	22.8456	23.1254	-2.96562	0.0477954
O00124-3;O00124;O00124-2	UBX domain-containing protein 8	UBXN8	18.537	18.537	18.537	18.537	22.786	22.6593	-2.7904	0.0469729
Q9BZX2-2;Q9BZX2;Q9HA47-3;Q9HA47;Q9HA47-4	Uridine-cytidine kinase 2;Uridine-cytidine kinase 1	UCK2;UCK1	18.537	18.537	18.537	18.537	22.0355	22.321	-2.42747	0.0461396
Q01650;Q9GIP4-1;Q9GIP4;Q9UM01;Q92536	Large neutral amino acids transporter small subunit 1	SLC7A5	23.6051	23.7595	23.685	25.0761	24.2274	25.3187	-1.19088	0.0117134
Q96CM8-3;Q96CM8;Q96CM8-2;Q96CM8-4	Acyl-CoA synthetase family member 2, mitochondrial	ACSF2	24.3351	24.1501	24.7188	25.5617	25.6237	25.5548	-1.17872	0.00110846
O15382;O15382-2	Branched-chain-amino-acid aminotransferase, mitochondrial	BCAT2	23.8877	23.8018	24.9214	25.4455	25.7357	24.7319	-1.10071	0.039022
P18084	Integrin beta-5	ITGB5	22.5951	23.4307	23.5863	23.6998	24.5397	24.4681	-1.03181	0.0325104
P43243;P43243-2	Matrin-3	MATR3	28.065	28.1104	28.2957	27.4001	26.7432	27.294	1.0113	0.0046781
P45880;P45880-2;P45880-1	Voltage-dependent anion-selective channel protein 2	VDAC2	25.8847	26.301	26.9425	24.8411	25.7729	25.4303	1.02795	0.0332867
P09651-3;P09651-2;P09651;Q32P51	Heterogeneous nuclear ribonucleoprotein A1;Heterogeneous nuclear ribonucleoprotein A1, N-terminally processed;Heterogeneous nuclear ribonucleoprotein A1-like 2	HNRNPA1;HNRNPA1L2	26.73	26.8344	27.3402	25.4216	25.9124	26.2286	1.11397	0.010414
P11940;P11940-2;Q9H361;Q4VXU2;Q4VXU2-2;Q5JQF8;Q96DU9-2;Q96DU9	Polyadenylate-binding protein 1	PABPC1	25.023	25.4836	25.8589	23.4694	24.338	24.931	1.20902	0.0342811
Q10471;Q10471-2;Q8N4A0-2;Q8N4A0	Polypeptide N-acetylgalactosaminyltransferase 2;Polypeptide N-acetylgalactosaminyltransferase 2 soluble form	GALNT2	25.4006	25.5849	25.1651	23.8301	24.1527	24.4226	1.24839	0.00200748
P62979;P62987;P0CG47;P0CG48	Ubiquitin-40S ribosomal protein S27a;Ubiquitin;40S ribosomal protein S27a;Ubiquitin-60S ribosomal protein L40;Ubiquitin;60S ribosomal protein L40;Polyubiquitin-B;Ubiquitin;Polyubiquitin-C;Ubiquitin	RPS27A;UBA52;UBB;UBC	26.1482	25.545	26.3527	24.802	25.2551	24.2367	1.25069	0.0152786
Q02878	60S ribosomal protein L6	RPL6	25.6279	27.2086	25.9816	24.6131	24.9607	24.8026	1.48059	0.0194798
P19338	Nucleolin	NCL	27.4269	27.6096	27.3005	25.5089	26.226	26.1571	1.48172	0.00189719
P30101	Protein disulfide-isomerase A3	PDIA3	26.3545	26.4715	27.0778	24.6289	25.5352	25.1053	1.5448	0.00548236
P10620-2;P10620	Microsomal glutathione S-transferase 1	MGST1	27.6788	27.3935	26.8427	24.9619	25.8883	26.2389	1.60865	0.0118995
P50213;P50213-2	Isocitrate dehydrogenase [NAD] subunit alpha, mitochondrial	IDH3A	26.6901	26.6224	27.2427	24.0612	26.5869	24.9753	1.64393	0.0488986
Q16666-3;Q16666-2;Q16666;Q16666-6	Gamma-interferon-inducible protein 16	IFI16	21.7105	21.43	18.537	18.537	18.537	18.537	2.02214	0.0443264
Q6Y288	Beta-1,3-glucosyltransferase	B3GALTL	18.537	21.9758	22.1268	18.537	18.537	18.537	2.34284	0.0497603
Q2T9J0-2;Q2T9J0	Peroxisomal leader peptide-processing protease;Peroxisomal leader peptide-processing protease, 15 kDa form;Peroxisomal leader peptide-processing protease, 45 kDa form	TYSND1	22.7918	22.9155	22.3876	18.537	18.537	22.3754	2.88178	0.0489035
P35222;P35222-2	Catenin beta-1	CTNNB1	22.4439	18.537	22.2565	18.537	18.537	18.537	2.54208	0.0207891
P13667	Protein disulfide-isomerase A4	PDIA4	21.866	21.6563	21.5911	18.537	18.537	18.537	3.16741	0.00167407
P48444;P48444-2	Coatomer subunit delta	ARCN1	21.8428	21.7015	21.6815	18.537	18.537	18.537	3.20489	0.00152606
P63220	40S ribosomal protein S21	RPS21	18.537	23.1661	22.9281	18.537	18.537	18.537	3.00672	0.049595
P82664	28S ribosomal protein S10, mitochondrial	MRPS10	22.7614	18.537	22.6023	18.537	18.537	18.537	2.76322	0.0222648
P10586-2;P10586	Receptor-type tyrosine-protein phosphatase F	PTPRF	22.5784	18.537	22.7938	18.537	18.537	18.537	2.76605	0.0223432
Q68CQ4	Digestive organ expansion factor homolog	DIEXF	22.1303	21.4161	22.0017	18.537	18.537	18.537	3.31232	0.00198615
O60341;O60341-2	Lysine-specific histone demethylase 1A	KDM1A	22.5621	18.537	23.1823	18.537	18.537	18.537	2.8901	0.0240543
P33897	ATP-binding cassette sub-family D member 1	ABCD1	23.4706	23.3229	18.537	18.537	18.537	18.537	3.23981	0.0452031
P12532;P12532-2;P17540	Creatine kinase U-type, mitochondrial	CKMT1A	21.7795	22.3403	22.1156	18.537	18.537	18.537	3.54143	0.00124698
O95070	Protein YIF1A	YIF1A	23.3406	18.537	23.0373	18.537	18.537	18.537	3.10125	0.0246636
Q9HC36	rRNA methyltransferase 3, mitochondrial	RNMTL1	22.8069	18.537	23.6426	18.537	18.537	18.537	3.12515	0.0261776
Q9Y3Q3-2;Q9Y3Q3	Transmembrane emp24 domain-containing protein 3	TMED3	23.507	18.537	23.7071	18.537	18.537	18.537	3.38002	0.0262859
P46060	Ran GTPase-activating protein 1	RANGAP1	23.543	23.1107	23.4727	22.5597	18.537	18.537	3.49752	0.0301237
P54727;P54727-2	UV excision repair protein RAD23 homolog B	RAD23B	24.1092	23.8799	24.1857	18.537	23.2345	18.537	3.9554	0.0328976
P39023;Q92901	60S ribosomal protein L3	RPL3	24.2456	24.0465	24.2816	18.537	23.4005	18.537	4.03305	0.0342275
P51148;P51148-2	Ras-related protein Rab-5C	RAB5C	24.5801	24.739	23.9497	18.537	23.8106	18.537	4.12804	0.0412218
P11586	C-1-tetrahydrofolate synthase, cytoplasmic;Methylenetetrahydrofolate dehydrogenase;Methenyltetrahydrofolate cyclohydrolase;Formyltetrahydrofolate synthetase;C-1-tetrahydrofolate synthase, cytoplasmic, N-terminally processed	MTHFD1	24.1369	24.8014	24.6495	18.537	23.9966	18.537	4.17237	0.0435093
Q9UNN8	Endothelial protein C receptor	PROCR	24.1406	24.6857	24.3831	18.537	23.5236	18.537	4.20392	0.0328746
P61586	Transforming protein RhoA	RHOA	23.5727	18.537	24.7308	18.537	18.537	18.537	3.74311	0.0304495
P22392-2;P22392;O60361	Nucleoside diphosphate kinase B	NME2	24.1112	18.537	24.3096	18.537	18.537	18.537	3.78222	0.0285873
Q9Y6N5	Sulfide:quinone oxidoreductase, mitochondrial	SQRDL	24.8898	24.2323	24.5057	18.537	18.537	23.6753	4.29279	0.0339769
P47712	Cytosolic phospholipase A2;Phospholipase A2;Lysophospholipase	PLA2G4A	24.616	24.8109	24.8448	18.537	24.2708	18.537	4.30897	0.0446445
P62277	40S ribosomal protein S13	RPS13	24.5133	24.7658	18.537	18.537	18.537	18.537	4.06834	0.046897
P31930	Cytochrome b-c1 complex subunit 1, mitochondrial	UQCRC1	24.5346	23.8272	24.7362	18.537	18.537	22.5432	4.49358	0.0142698
Q92878;Q92878-2;Q92878-3	DNA repair protein RAD50	RAD50	23.0637	22.9162	23.1536	18.537	18.537	18.537	4.50747	0.000361943
Q9H3N1	Thioredoxin-related transmembrane protein 1	TMX1	22.8626	23.0677	23.4386	18.537	18.537	18.537	4.58593	0.000421966
P30405;P30405-2	Peptidyl-prolyl cis-trans isomerase F, mitochondrial	PPIF	24.2623	18.537	25.3874	18.537	18.537	18.537	4.19185	0.032247
Q9UNW1;Q9UNW1-4;Q9UNW1-3;Q9UNW1-2	Multiple inositol polyphosphate phosphatase 1	MINPP1	23.1204	23.2042	23.4099	18.537	18.537	18.537	4.7078	0.000308726
P62316-2;P62316	Small nuclear ribonucleoprotein Sm D2	SNRPD2	23.2364	23.1568	23.4846	18.537	18.537	18.537	4.75555	0.000302777
P07814	Bifunctional glutamate/proline--tRNA ligase;Glutamate--tRNA ligase;Proline--tRNA ligase	EPRS	23.2788	23.3853	23.2549	18.537	18.537	18.537	4.76932	0.000275241
Q14566	DNA replication licensing factor MCM6	MCM6	25.1664	25.5014	18.537	18.537	18.537	18.537	4.53122	0.0477484
P60903	Protein S100-A10	S100A10	24.066	18.537	26.5727	18.537	18.537	18.537	4.52154	0.0390801
P26038	Moesin	MSN	25.504	25.1301	26.3271	18.537	24.3751	18.537	5.17065	0.0291547
P31942-3;P31942-2;P31942;P31942-4;P31942-6;P31942-5	Heterogeneous nuclear ribonucleoprotein H3	HNRNPH3	24.0822	23.081	24.2173	18.537	18.537	18.537	5.25646	0.000497912
O60506-3;O60506;O60506-4;O60506-2;O60506-5	Heterogeneous nuclear ribonucleoprotein Q	SYNCRIP	26.1373	25.9129	26.3755	18.537	18.537	25.5332	5.27282	0.0439018
O94925;O94925-2;Q9UI32	Glutaminase kidney isoform, mitochondrial	GLS	23.7246	24.0153	23.742	18.537	18.537	18.537	5.29027	0.000190744
P46783;Q9NQ39	40S ribosomal protein S10	RPS10	25.7997	25.8198	25.4631	25.081	18.537	18.537	4.97585	0.0424715
Q9BVK6	Transmembrane emp24 domain-containing protein 9	TMED9	26.5474	26.017	18.537	18.537	18.537	18.537	5.16343	0.048838
P08708	40S ribosomal protein S17	RPS17	25.7981	25.9098	26.0689	25.6035	18.537	18.537	5.03308	0.0497808
P07910-2;P07910-4;P07910;P07910-3;P0DMR1;O60812;B7ZW38;B2RXH8;Q86SE5;Q86SE5-3	Heterogeneous nuclear ribonucleoproteins C1/C2;Heterogeneous nuclear ribonucleoprotein C-like 4;Heterogeneous nuclear ribonucleoprotein C-like 1;Heterogeneous nuclear ribonucleoprotein C-like 3;Heterogeneous nuclear ribonucleoprotein C-like 2	HNRNPC;HNRNPCL4;HNRNPCL1;HNRNPCL3;HNRNPCL2	23.7358	24.261	24.137	18.537	18.537	18.537	5.50757	0.000188282
P23528	Cofilin-1	CFL1	23.6764	24.1642	24.2978	18.537	18.537	18.537	5.50907	0.000206973
Q09666;Q09666-2	Neuroblast differentiation-associated protein AHNAK	AHNAK	23.9613	23.916	24.346	18.537	18.537	18.537	5.53739	0.000173036
Q8IZV5	Retinol dehydrogenase 10	RDH10	24.4249	23.8748	23.9712	18.537	18.537	18.537	5.55328	0.000188032
Q13151	Heterogeneous nuclear ribonucleoprotein A0	HNRNPA0	23.9222	23.96	24.9315	18.537	18.537	18.537	5.73416	0.000306008
P14678-2;P63162;P14678;P63162-2;P14678-3	Small nuclear ribonucleoprotein-associated proteins B and B;Small nuclear ribonucleoprotein-associated protein N	SNRPB;SNRPN	24.7632	24.9397	24.0106	18.537	18.537	18.537	6.03414	0.000203456
P30837	Aldehyde dehydrogenase X, mitochondrial	ALDH1B1	24.6091	25.4396	25.3909	18.537	18.537	18.537	6.60949	0.000130057
Q15392-2;Q15392	Delta(24)-sterol reductase	DHCR24	24.1629	24.1931	23.5136	24.8916	24.6445	25.2874	-0.984602	0.0137178
Q6DD88	Atlastin-3	ATL3	25.4226	25.484	25.3301	26.6626	26.6043	25.8942	-0.974779	0.00889571
P08195;P08195-3;P08195-4	4F2 cell-surface antigen heavy chain	SLC3A2	29.3145	29.2226	28.9044	30.0093	30.6734	29.6775	-0.972921	0.0188464
P27824;P27824-2;P27824-3;O14967	Calnexin	CANX	27.4862	27.8045	27.6358	28.7915	28.5556	28.4463	-0.955686	0.00111707
P24539	ATP synthase F(0) complex subunit B1, mitochondrial	ATP5F1	26.9728	26.0314	26.4388	25.5307	25.7178	25.3539	0.946868	0.0158164
P20618	Proteasome subunit beta type-1	PSMB1	26.3037	26.1744	25.7325	27.1472	27.0993	26.7761	-0.937296	0.0054326
P11021	78 kDa glucose-regulated protein	HSPA5	27.5719	27.3525	27.6883	26.4871	26.3564	27.0537	0.90517	0.00920964
P53007	Tricarboxylate transport protein, mitochondrial	SLC25A1	24.2129	25.2577	25.0555	25.8379	25.9553	25.4463	-0.904473	0.0317299
Q9Y2S7	Polymerase delta-interacting protein 2	POLDIP2	24.667	25.2236	25.3734	24.3629	23.9532	24.294	0.884615	0.0119343
P16435	NADPH--cytochrome P450 reductase	POR	27.921	27.1478	28.2366	28.9519	28.7562	28.2009	-0.867857	0.0461715
P11498;P11498-2	Pyruvate carboxylase, mitochondrial	PC	27.5259	27.6195	28.0394	28.505	28.72	28.4466	-0.828941	0.00484623
P40926;P40926-2	Malate dehydrogenase, mitochondrial	MDH2	28.1848	28.2767	28.1292	27.6031	27.6646	26.8382	0.828271	0.0185347
P50454	Serpin H1	SERPINH1	28.2548	29.0007	29.057	27.6924	28.2567	27.9302	0.81108	0.0284541
P08865	40S ribosomal protein SA	RPSA	27.3368	27.4593	27.2502	26.8593	26.3784	26.405	0.801186	0.0043715
Q99729-3;Q99729-2;Q99729-4;Q99729	Heterogeneous nuclear ribonucleoprotein A/B	HNRNPAB	26.3333	26.7478	27.3869	25.6676	26.0324	26.3913	0.792252	0.0497569
P07900;P07900-2;Q14568;Q58FG0;Q58FG1	Heat shock protein HSP 90-alpha	HSP90AA1	26.6527	26.5624	25.944	25.6489	25.8842	25.2988	0.77569	0.0252117
Q99623;Q99623-2	Prohibitin-2	PHB2	26.767	27.2453	26.5315	26.3119	26.1153	25.8126	0.768004	0.0198099
P16615;P16615-5;P16615-2;P16615-3;P16615-4;O14983-2;O14983;O14983-3;Q93084-4;Q93084-2;Q93084-3;Q93084-7;Q93084;Q93084-6;Q93084-5	Sarcoplasmic/endoplasmic reticulum calcium ATPase 2	ATP2A2	23.711	24.0935	23.3213	22.832	23.029	22.9846	0.760085	0.0150566
P11142;P11142-2;P54652	Heat shock cognate 71 kDa protein	HSPA8	26.8192	27.2752	27.1796	26.0877	26.3145	26.7533	0.706196	0.0210561
Q00839-2;Q00839	Heterogeneous nuclear ribonucleoprotein U	HNRNPU	29.1187	28.5482	29.019	28.1808	28.0362	28.3727	0.698695	0.0127411
Q00610-2;Q00610	Clathrin heavy chain 1	CLTC	26.8271	26.4724	26.0383	27.3223	26.9652	27.1348	-0.694813	0.0250191
P23786	Carnitine O-palmitoyltransferase 2, mitochondrial	CPT2	24.7515	24.9136	25.0692	24.3853	24.2852	24.0299	0.677953	0.00419182
P24752;P24752-2	Acetyl-CoA acetyltransferase, mitochondrial	ACAT1	26.1206	25.9783	26.7878	25.6314	25.4864	25.7469	0.674002	0.0304791
Q14103-3;Q14103;Q14103-4;Q14103-2	Heterogeneous nuclear ribonucleoprotein D0	HNRNPD	26.7505	26.9666	27.0348	26.2331	26.3547	26.2162	0.649293	0.00125433
O75390	Citrate synthase, mitochondrial	CS	28.8995	28.8226	28.2949	29.4433	29.2618	29.2436	-0.643893	0.0162569
P07237	Protein disulfide-isomerase	P4HB	26.6231	26.9857	27.0092	25.9464	26.7073	26.0431	0.640388	0.0382683
P21796	Voltage-dependent anion-selective channel protein 1	VDAC1	28.1426	28.2283	28.5642	27.6903	27.5072	27.8196	0.639305	0.00765951
Q9UJ83-4;Q9UJ83-2;Q9UJ83;Q9UJ83-3	2-hydroxyacyl-CoA lyase 1	HACL1	24.6962	24.6114	24.5648	25.3946	25.1962	25.1426	-0.62034	0.000969207
P63261	Actin, cytoplasmic 2;Actin, cytoplasmic 2, N-terminally processed	ACTG1	28.9042	29.1264	29.1374	28.242	28.5386	28.5873	0.60003	0.00522351
Q5JPE7-2;Q5JPE7;P69849;Q5JPE7-3;Q15155	Nodal modulator 2;Nodal modulator 3;Nodal modulator 1	NOMO2;NOMO3;NOMO1	24.8022	25.0482	25.3923	24.6571	24.5283	24.3042	0.584358	0.0215106
P46063	ATP-dependent DNA helicase Q1	RECQL	24.4931	24.6587	23.9943	24.7384	24.8367	25.2949	-0.574632	0.0472025
P02675	Fibrinogen beta chain;Fibrinopeptide B;Fibrinogen beta chain	FGB	22.651	22.5207	22.1673	22.6524	23.0968	23.2704	-0.560192	0.0374094
P27635;Q96L21	60S ribosomal protein L10	RPL10	26.0721	26.1856	25.7198	25.1296	25.777	25.415	0.551971	0.038879
P00505;P00505-2	Aspartate aminotransferase, mitochondrial	GOT2	27.526	27.7382	28.0029	27.047	27.0586	27.536	0.541806	0.0315028
P16070-18;P16070-12;P16070-14;P16070-13;P16070-11;P16070-10;P16070-16;P16070-8;P16070-17;P16070-6;P16070-4;P16070-3;P16070-7;P16070-5;P16070;P16070-15;P16070-9;P16070-19	CD44 antigen	CD44	26.3209	26.1688	26.2126	25.4011	25.7808	25.9051	0.538444	0.0135968
Q16891-2;Q16891;Q16891-4;Q16891-3	MICOS complex subunit MIC60	IMMT	26.4913	26.2703	26.0402	25.8512	25.5992	25.8297	0.507226	0.0148163
Q13838;Q13838-2	Spliceosome RNA helicase DDX39B	DDX39B	26.7737	26.8862	26.9626	26.266	26.3352	26.5894	0.477303	0.00663337
Q6NUQ4-2;Q6NUQ4	Transmembrane protein 214	TMEM214	24.9777	24.6145	24.5497	24.3671	24.2277	24.132	0.471688	0.0172311
P25786;P25786-2	Proteasome subunit alpha type-1	PSMA1	26.0802	26.1973	26.0942	25.4511	25.8565	25.6506	0.471168	0.00923462
Q09161	Nuclear cap-binding protein subunit 1	NCBP1	25.3133	24.9307	24.8178	25.4656	25.6015	25.3691	-0.458142	0.024726
P51149	Ras-related protein Rab-7a	RAB7A	24.8548	25.0541	25.033	24.2798	24.5683	24.7967	0.432347	0.0281153
P48643;P48643-2	T-complex protein 1 subunit epsilon	CCT5	24.6701	24.7665	24.5511	24.9549	24.8915	25.3506	-0.403086	0.0308353
P38646	Stress-70 protein, mitochondrial	HSPA9	28.0929	28.2087	28.2795	27.5983	27.9156	27.9791	0.362714	0.02452
O60762	Dolichol-phosphate mannosyltransferase subunit 1	DPM1	24.1301	24.2031	23.8927	24.5831	24.3399	24.3582	-0.351767	0.0224554
P18754;P18754-2	Regulator of chromosome condensation	RCC1	23.7572	23.7955	23.7238	23.4037	23.45	23.3913	0.34385	0.0001153
O96008;O96008-2	Mitochondrial import receptor subunit TOM40 homolog	TOMM40	27.2905	27.1314	27.4211	27.7722	27.5398	27.5561	-0.341664	0.0191803
P42704	Leucine-rich PPR motif-containing protein, mitochondrial	LRPPRC	29.4812	29.3966	29.3058	29.0363	29.0999	29.0241	0.341141	0.00181432
O00469-2;O00469;O00469-3	Procollagen-lysine,2-oxoglutarate 5-dioxygenase 2	PLOD2	25.3686	25.4476	25.2745	25.7053	25.5879	25.5374	-0.246599	0.0124987
O75718	Cartilage-associated protein	CRTAP	25.365	25.164	25.1439	25.4698	25.5292	25.3869	-0.237668	0.0219117
O75608;O75608-2	Acyl-protein thioesterase 1	LYPLA1	25.4556	25.1654	26.0861	18.537	18.537	25.1958	4.81242	0.0500882
Q9UQ80;Q9UQ80-2	Proliferation-associated protein 2G4	PA2G4	18.537	18.537	18.537	18.537	24.6279	24.4016	-3.98513	0.0501119
P63241;P63241-2;Q6IS14;Q9GZV4	Eukaryotic translation initiation factor 5A-1;Eukaryotic translation initiation factor 5A-1-like	EIF5A;EIF5AL1	18.537	18.537	18.537	18.537	23.7577	23.0001	-3.2279	0.0501695
Q9BTV4	Transmembrane protein 43	TMEM43	18.537	18.537	18.537	18.537	24.7192	24.6778	-4.10761	0.0502435
Q8NBM8	Prenylcysteine oxidase-like	PCYOX1L	18.537	24.3785	24.4646	18.537	18.537	18.537	3.92301	0.0502498
Q99714;Q99714-2	3-hydroxyacyl-CoA dehydrogenase type-2	HSD17B10	28.2493	28.3049	28.459	27.825	28.2791	27.6447	0.421442	0.0507237
Q9H6X2-5;Q9H6X2;Q9H6X2-3;Q9H6X2-4;Q9H6X2-6;Q9H6X2-2	Anthrax toxin receptor 1	ANTXR1	23.9362	24.513	24.8784	25.6656	25.5575	24.6965	-0.863978	0.0518156
P25398	40S ribosomal protein S12	RPS12	23.8022	23.3843	24.2946	18.537	18.537	23.543	3.62135	0.0521695
O00571;O00571-2;O15523-2;O15523;O15523-3;Q9NQI0-3;Q9NQI0-2;Q9NQI0-4;Q9NQI0	ATP-dependent RNA helicase DDX3X;ATP-dependent RNA helicase DDX3Y	DDX3X;DDX3Y	18.537	18.537	18.537	18.537	23.7865	24.8469	-3.85307	0.052184
O75431;O75431-2	Metaxin-2	MTX2	18.537	24.1456	25.3101	18.537	18.537	18.537	4.1272	0.0524154
O15228-2;O15228	Dihydroxyacetone phosphate acyltransferase	GNPAT	18.537	18.537	23.3019	23.5337	23.4237	23.3651	-3.31551	0.0529569
P33993;P33993-3;P33993-2	DNA replication licensing factor MCM7	MCM7	25.2828	25.0805	25.4585	18.537	18.537	25.0406	4.56902	0.0531035
P15291-2;P15291	Beta-1,4-galactosyltransferase 1;Lactose synthase A protein;N-acetyllactosamine synthase;Beta-N-acetylglucosaminylglycopeptide beta-1,4-galactosyltransferase;Beta-N-acetylglucosaminyl-glycolipid beta-1,4-galactosyltransferase;Processed beta-1,4-galactosyltransferase 1	B4GALT1	24.5666	24.9356	24.6167	18.537	24.5334	18.537	4.17048	0.0548787
Q9Y277;Q9Y277-2	Voltage-dependent anion-selective channel protein 3	VDAC3	24.3612	24.2964	25.1027	18.537	23.0049	23.59	2.87612	0.0551764
Q9H845	Acyl-CoA dehydrogenase family member 9, mitochondrial	ACAD9	24.6398	24.1721	24.3194	25.8738	24.4464	25.6152	-0.934686	0.0560624
Q04837	Single-stranded DNA-binding protein, mitochondrial	SSBP1	18.537	24.9733	23.1173	18.537	18.537	18.537	3.67217	0.056342
P31327;P31327-3;P31327-2	Carbamoyl-phosphate synthase [ammonia], mitochondrial	CPS1	30.5275	30.4536	30.7504	30.2573	30.2149	29.311	0.649417	0.0566533
P30040;P30040-2	Endoplasmic reticulum resident protein 29	ERP29	18.537	22.3099	23.9394	18.537	18.537	18.537	3.05841	0.0566792
P78371;P78371-2	T-complex protein 1 subunit beta	CCT2	24.7209	24.7385	24.2032	24.9252	24.8443	24.9763	-0.361089	0.0574489
Q13162	Peroxiredoxin-4	PRDX4	24.4675	25.2362	25.5648	23.2191	23.9754	24.7596	1.10485	0.057698
P08621;P08621-2;P08621-3;P08621-4	U1 small nuclear ribonucleoprotein 70 kDa	SNRNP70	23.8554	25.9449	25.5324	24.9301	18.537	18.537	4.44283	0.0582659
P49411	Elongation factor Tu, mitochondrial	TUFM	25.5878	25.2919	25.685	24.8464	25.4036	25.1218	0.397614	0.0585949
Q92542-2;Q92542	Nicastrin	NCSTN	24.1061	24.577	24.0947	24.5847	24.5095	25.0179	-0.444725	0.0592733
Q9Y241;Q9Y241-2	HIG1 domain family member 1A, mitochondrial	HIGD1A	25.101	25.6059	25.4844	26.2555	26.3609	25.4692	-0.63141	0.0597946
Q14318;Q14318-2;Q14318-3	Peptidyl-prolyl cis-trans isomerase FKBP8	FKBP8	24.6652	24.2765	24.0316	18.537	18.537	24.2843	3.87167	0.0604093
P01130-3;P01130-6;P01130-4;P01130;P01130-2;P01130-5	Low-density lipoprotein receptor	LDLR	24.358	25.2975	23.3653	18.537	18.537	24.1511	3.93186	0.0608409
Q92769-3;Q92769	Histone deacetylase 2	HDAC2	24.5295	22.9339	24.1253	18.537	18.537	23.7123	3.60073	0.0616404
Q02809;Q02809-2	Procollagen-lysine,2-oxoglutarate 5-dioxygenase 1	PLOD1	25.0214	25.1391	24.7471	18.537	18.537	25.0009	4.27756	0.0618794
P0DMV9;P0DMV8;P0DMV8-2	Heat shock 70 kDa protein 1B;Heat shock 70 kDa protein 1A	HSPA1B;HSPA1A	26.3607	26.0874	26.1035	25.2951	25.5099	26.1623	0.528143	0.0637862
P49419-2;P49419;P49419-4	Alpha-aminoadipic semialdehyde dehydrogenase	ALDH7A1	24.2306	24.0343	24.25	18.537	18.537	24.2282	3.73756	0.0637941
O60568	Procollagen-lysine,2-oxoglutarate 5-dioxygenase 3	PLOD3	27.1155	26.9734	27.3866	26.6706	26.9243	26.9878	0.297565	0.0638028
P49189;P49189-2	4-trimethylaminobutyraldehyde dehydrogenase	ALDH9A1	24.8046	24.7491	24.4623	24.8653	24.9028	25.3832	-0.378428	0.0639928
P56937-3;P56937-2;P56937	3-keto-steroid reductase	HSD17B7	20.5888	18.537	18.537	18.537	18.537	18.537	0.683933	0.0641491
Q15276;Q15276-2	Rab GTPase-binding effector protein 1	RABEP1	20.7147	18.537	18.537	18.537	18.537	18.537	0.725896	0.0644209
Q14643-4;Q14643-3;Q14643-8;Q14643-7;Q14643-5;Q14643-6;Q14643-2;Q14643	Inositol 1,4,5-trisphosphate receptor type 1	ITPR1	23.7554	24.5667	24.1474	18.537	24.2194	18.537	3.72534	0.0651982
Q16678	Cytochrome P450 1B1	CYP1B1	20.904	18.537	18.537	18.537	18.537	18.537	0.788974	0.0656962
P23284	Peptidyl-prolyl cis-trans isomerase B	PPIB	25.8373	25.7761	25.7898	18.537	24.5407	24.3892	3.31205	0.0678423
Q9NWW5;Q9NWW5-2	Ceroid-lipofuscinosis neuronal protein 6	CLN6	21.1345	18.537	18.537	18.537	18.537	18.537	0.865804	0.0682226
P30048-2;P30048	Thioredoxin-dependent peroxide reductase, mitochondrial	PRDX3	26.2255	26.3537	25.8232	24.6397	25.6361	25.8601	0.755496	0.0687527
Q92616	Translational activator GCN1	GCN1L1	18.537	23.7278	18.537	23.5643	23.6218	23.3181	-3.23411	0.0697891
P07355;P07355-2;A6NMY6	Annexin A2;Putative annexin A2-like protein	ANXA2;ANXA2P2	27.5302	28.7693	29.3635	27.939	27.1381	27.3204	1.08853	0.0698847
Q9NYU2-2;Q9NYU2;Q9NYU1	UDP-glucose:glycoprotein glucosyltransferase 1	UGGT1	25.5492	25.0281	24.5004	26.3841	26.6064	25.1196	-1.01081	0.0708462
P05023-3;P05023-4;P05023;P05023-2;P13637;P13637-2;P13637-3;Q13733;P20648;P54707;P54707-2	Sodium/potassium-transporting ATPase subunit alpha-1	ATP1A1	25.7461	26.6192	26.3115	26.2547	24.3077	23.9014	1.40435	0.0711081
Q9H6R7;Q9H6R7-3;Q9H6R7-2	WD repeat and coiled-coil-containing protein C2orf44	C2orf44	21.3527	18.537	18.537	18.537	18.537	18.537	0.938542	0.0712284
P36542;P36542-2	ATP synthase subunit gamma, mitochondrial	ATP5C1	25.9702	25.6375	25.9824	25.1722	25.3054	25.8451	0.42251	0.0731139
P27797	Calreticulin	CALR	28.2975	27.5871	27.773	28.2961	28.1425	28.8582	-0.546436	0.0734452
Q56VL3	OCIA domain-containing protein 2	OCIAD2	21.5296	18.537	18.537	18.537	18.537	18.537	0.997503	0.0739207
Q8N766-3;Q8N766-2;Q8N766;Q8N766-4	ER membrane protein complex subunit 1	EMC1	25.5594	24.8158	25.5894	25.8205	25.6133	26.0444	-0.50452	0.0740462
Q9UKV5	E3 ubiquitin-protein ligase AMFR	AMFR	22.1153	18.537	22.434	23.0384	22.925	22.6806	-1.85256	0.0743369
P20674	Cytochrome c oxidase subunit 5A, mitochondrial	COX5A	23.9998	24.0208	24.8593	18.537	18.537	24.5981	3.73592	0.0755324
O96011-2;O96011	Peroxisomal membrane protein 11B	PEX11B	18.537	18.537	20.7059	18.537	18.537	18.537	0.722953	0.0755659
Q9H270	Vacuolar protein sorting-associated protein 11 homolog	VPS11	21.634	18.537	18.537	18.537	18.537	18.537	1.03233	0.0755747
Q8TED1	Probable glutathione peroxidase 8	GPX8	18.537	18.537	20.7491	18.537	18.537	18.537	0.737355	0.0756617
Q92945	Far upstream element-binding protein 2	KHSRP	23.2533	23.7193	24.1936	18.537	22.5878	23.1356	2.30192	0.0758376
Q96E29-3;Q96E29-2;Q96E29	Transcription termination factor 3, mitochondrial	MTERF3	18.537	18.537	20.5277	18.537	18.537	18.537	0.663565	0.0758634
Q6P087-2;Q6P087;Q6P087-3	RNA pseudouridylate synthase domain-containing protein 3	RPUSD3	18.537	18.537	20.8094	18.537	18.537	18.537	0.757449	0.0758862
O15164-2;O15164	Transcription intermediary factor 1-alpha	TRIM24	18.537	18.537	20.8613	18.537	18.537	18.537	0.774747	0.0761558
O00470;O00470-2	Homeobox protein Meis1	MEIS1	18.537	18.537	20.4475	18.537	18.537	18.537	0.636813	0.0764395
Q6P1Q0-5;Q6P1Q0-4;Q6P1Q0-2;Q6P1Q0;Q6P1Q0-7	LETM1 domain-containing protein 1	LETMD1	18.537	18.537	20.4282	18.537	18.537	18.537	0.63038	0.0766266
Q9UBQ7-2;Q9UBQ7	Glyoxylate reductase/hydroxypyruvate reductase	GRHPR	18.537	18.537	20.3948	18.537	18.537	18.537	0.619243	0.0769986
P55072	Transitional endoplasmic reticulum ATPase	VCP	26.2281	26.0521	26.3774	25.8237	26.1016	26.0596	0.224198	0.0770384
Q9NRG9-2;Q9NRG9	Aladin	AAAS	23.2557	23.5777	23.9454	22.736	23.3496	23.2462	0.482332	0.0772047
O15118;O15118-2	Niemann-Pick C1 protein	NPC1	18.537	18.537	24.071	24.8884	23.6403	23.1319	-3.50519	0.0775876
P36639-4;P36639-3;P36639-2;P36639	7,8-dihydro-8-oxoguanine triphosphatase	NUDT1	18.537	18.537	20.3256	18.537	18.537	18.537	0.5962	0.0779771
Q9H9P8;Q9H9P8-2	L-2-hydroxyglutarate dehydrogenase, mitochondrial	L2HGDH	23.2871	23.5261	23.9434	23.3752	23.1727	23.1308	0.35935	0.0780758
O43251-4;O43251-10;O43251-2;O43251;O43251-6;O43251-8;A6NFN3;A6NFN3-2;O43251-9;Q9NWB1-3;O43251-5;Q9NWB1-4;Q9NWB1-5;Q9NWB1;O43251-7;Q9NWB1-2;O43251-3	RNA binding protein fox-1 homolog 2;RNA binding protein fox-1 homolog 3;RNA binding protein fox-1 homolog 1	RBFOX2;RBFOX3;RBFOX1	18.537	18.537	21.1066	18.537	18.537	18.537	0.856523	0.0781825
Q7KYR7-6;Q7KYR7-4;Q7KYR7-5;Q7KYR7;Q7KYR7-1	Butyrophilin subfamily 2 member A1	BTN2A1	18.537	18.537	21.1718	18.537	18.537	18.537	0.878239	0.0788814
Q99755-2;Q99755-4;Q99755-3;Q99755	Phosphatidylinositol 4-phosphate 5-kinase type-1 alpha	PIP5K1A	18.537	18.537	20.2593	18.537	18.537	18.537	0.574071	0.0792101
Q8NBQ5	Estradiol 17-beta-dehydrogenase 11	HSD17B11	21.9004	18.537	18.537	18.537	18.537	18.537	1.12112	0.0798877
O75054;O75054-2	Immunoglobulin superfamily member 3	IGSF3	18.537	18.537	21.2706	18.537	18.537	18.537	0.911202	0.0800356
P31040;P31040-2;P31040-3	Succinate dehydrogenase [ubiquinone] flavoprotein subunit, mitochondrial	SDHA	25.5679	25.3973	26.1581	26.1896	26.2582	25.9541	-0.426244	0.0805223
Q9NVI1;Q9NVI1-2;Q9NVI1-1;Q9NVI1-4	Fanconi anemia group I protein	FANCI	23.3178	18.537	22.9709	24.3743	23.7089	23.6771	-2.31154	0.0818951
Q92766;Q92766-2;Q92766-5;Q92766-3;Q92766-4;Q92766-6	Ras-responsive element-binding protein 1	RREB1	18.537	18.537	20.1296	18.537	18.537	18.537	0.530839	0.0825858
Q8IY82-2;Q8IY82	Dynein regulatory complex subunit 7	DRC7	18.537	18.537	21.4797	18.537	18.537	18.537	0.980872	0.0827486
Q6ZXV5-2;Q6ZXV5	Transmembrane and TPR repeat-containing protein 3	TMTC3	22.0924	18.537	18.537	18.537	18.537	18.537	1.18511	0.0830076
O75323;O75323-2	Protein NipSnap homolog 2	GBAS	24.5861	24.8796	23.8596	18.537	18.537	24.9336	3.7725	0.0830778
P48047	ATP synthase subunit O, mitochondrial	ATP5O	23.8502	24.3774	24.061	18.537	23.2309	23.34	2.39354	0.0832391
P50148	Guanine nucleotide-binding protein G(q) subunit alpha	GNAQ	22.1191	18.537	18.537	18.537	18.537	18.537	1.19402	0.08344
P49790;P49790-3;P49790-2	Nuclear pore complex protein Nup153	NUP153	22.143	18.537	18.537	18.537	18.537	18.537	1.20197	0.0838244
O60563-2;O60563;O60583-2;O60583	Cyclin-T1;Cyclin-T2	CCNT1;CCNT2	18.537	18.537	21.5977	18.537	18.537	18.537	1.02023	0.0843914
Q9NVH1-3;Q9NVH1;Q9NVH1-2	DnaJ homolog subfamily C member 11	DNAJC11	22.2041	18.537	18.537	18.537	18.537	18.537	1.22234	0.0848063
P11117;P11117-2	Lysosomal acid phosphatase	ACP2	22.2046	18.537	18.537	18.537	18.537	18.537	1.22253	0.0848154
P35658-2;P35658-4;P35658;P35658-3;P35658-5	Nuclear pore complex protein Nup214	NUP214	18.537	18.537	21.6278	18.537	18.537	18.537	1.03026	0.0848187
Q15165;Q15165-3;Q15165-1	Serum paraoxonase/arylesterase 2	PON2	26.0853	26.1255	25.778	25.801	25.7853	25.0566	0.448591	0.0853469
Q9UNM6;Q9UNM6-2	26S proteasome non-ATPase regulatory subunit 13	PSMD13	21.8043	23.6726	18.537	23.4187	24.6803	23.3279	-2.47097	0.0854023
P36268-2;A6NGU5;P36268;P19440;P36268-3;Q14390;P19440-3;B5MD39;P19440-2	Inactive gamma-glutamyltranspeptidase 2;Putative gamma-glutamyltranspeptidase 3;Putative gamma-glutamyltranspeptidase 3 heavy chain;Putative gamma-glutamyltranspeptidase 3 light chain;Gamma-glutamyltranspeptidase 1;Gamma-glutamyltranspeptidase 1 heavy chain;Gamma-glutamyltranspeptidase 1 light chain;Gamma-glutamyltransferase light chain 2;Putative gamma-glutamyltransferase light chain 3	GGT2;GGT3P;GGT1;GGTLC2;GGTLC3	18.537	18.537	21.6968	18.537	18.537	18.537	1.05325	0.0858077
P61019;P61019-2	Ras-related protein Rab-2A	RAB2A	24.9172	24.9419	25.2749	25.013	24.6347	24.6332	0.284317	0.0859425
Q9NR28-2;Q9NR28;Q9NR28-3	Diablo homolog, mitochondrial	DIABLO	23.8609	25.0129	25.1725	25.4698	25.8712	25.0656	-0.786797	0.0861795
Q14978-3	Nucleolar and coiled-body phosphoprotein 1	NOLC1	25.2142	24.8578	24.9943	24.8832	24.3618	23.0361	0.928369	0.086207
Q9H0R6;Q9H0R6-2	Glutamyl-tRNA(Gln) amidotransferase subunit A, mitochondrial	QRSL1	18.537	18.537	21.7372	18.537	18.537	18.537	1.06672	0.0863919
Q92621	Nuclear pore complex protein Nup205	NUP205	19.7718	18.537	18.537	18.537	18.537	18.537	0.411575	0.0864536
Q8WVM8;Q8WVM8-2;Q8WVM8-3	Sec1 family domain-containing protein 1	SCFD1	24.8383	25.8439	24.529	25.8318	25.4238	26.2338	-0.759417	0.0873012
Q13155	Aminoacyl tRNA synthase complex-interacting multifunctional protein 2	AIMP2	18.537	18.537	21.8119	18.537	18.537	18.537	1.09161	0.0874795
Q9NPJ3;Q9NPJ3-2	Acyl-coenzyme A thioesterase 13;Acyl-coenzyme A thioesterase 13, N-terminally processed	ACOT13	24.2263	24.3514	24.2544	18.537	23.3516	23.6215	2.44064	0.0876315
P22570;P22570-7;P22570-3;P22570-4;P22570-5;P22570-2;P22570-6	NADPH:adrenodoxin oxidoreductase, mitochondrial	FDXR	18.537	18.537	24.9253	24.1803	24.2618	24.5476	-3.66345	0.0877489
O14929;O14929-2	Histone acetyltransferase type B catalytic subunit	HAT1	25.0046	24.2471	18.537	26.4324	26.6713	24.713	-3.34263	0.0877768
Q29RF7;Q29RF7-3;Q9NTI5-3	Sister chromatid cohesion protein PDS5 homolog A	PDS5A	23.0965	23.8685	23.3782	24.1608	24.1376	23.5381	-0.497758	0.0884446
O75947;O75947-2	ATP synthase subunit d, mitochondrial	ATP5H	22.4474	18.537	18.537	18.537	18.537	18.537	1.30346	0.0886475
Q5T160	Probable arginine--tRNA ligase, mitochondrial	RARS2	22.4856	18.537	18.537	18.537	18.537	18.537	1.31618	0.089238
P62244	40S ribosomal protein S15a	RPS15A	22.5025	18.537	18.537	18.537	18.537	18.537	1.32182	0.0894988
Q92989-2;Q92989	Polyribonucleotide 5-hydroxyl-kinase Clp1	CLP1	18.537	18.537	19.953	18.537	18.537	18.537	0.472001	0.0897087
Q9NP92	28S ribosomal protein S30, mitochondrial	MRPS30	22.9554	23.9106	24.3987	24.9778	25.3814	23.8914	-0.995317	0.0903019
P60900;P60900-2;P60900-3	Proteasome subunit alpha type-6	PSMA6	22.5613	18.537	18.537	18.537	18.537	18.537	1.3414	0.0903981
P46459;P46459-2	Vesicle-fusing ATPase	NSF	22.6821	22.0224	18.537	24.4299	23.9433	21.878	-2.33656	0.0910362
P39656-3;P39656;P39656-2	Dolichyl-diphosphooligosaccharide--protein glycosyltransferase 48 kDa subunit	DDOST	25.1219	24.5062	25.2999	25.7248	26.1197	25.0167	-0.64438	0.0922855
P13010	X-ray repair cross-complementing protein 5	XRCC5	26.0164	26.0872	25.7852	26.2624	26.3483	25.9748	-0.232248	0.0924025
Q96F86	Enhancer of mRNA-decapping protein 3	EDC3	18.537	18.537	22.1723	18.537	18.537	18.537	1.21177	0.0927616
Q9Y5Z9-2;Q9Y5Z9	UbiA prenyltransferase domain-containing protein 1	UBIAD1	18.537	18.537	22.2393	18.537	18.537	18.537	1.23409	0.0937339
Q99798	Aconitate hydratase, mitochondrial	ACO2	25.8479	18.537	26.17	18.537	18.537	22.6301	3.6169	0.0940874
Q9H2D1	Mitochondrial folate transporter/carrier	SLC25A32	24.3985	24.3611	24.4191	24.6394	24.8215	24.3598	-0.214035	0.0944532
O75489;O75489-2	NADH dehydrogenase [ubiquinone] iron-sulfur protein 3, mitochondrial	NDUFS3	24.6721	25.2288	25.0984	24.341	24.7082	24.8649	0.361717	0.0945335
P62280	40S ribosomal protein S11	RPS11	23.2731	23.0844	23.3489	18.537	22.8548	22.4967	1.93933	0.0950649
O75306-2;O75306	NADH dehydrogenase [ubiquinone] iron-sulfur protein 2, mitochondrial	NDUFS2	24.0008	23.9739	24.4824	23.3487	23.4875	24.179	0.4806	0.0953098
P46778	60S ribosomal protein L21	RPL21	24.2328	24.6925	24.0423	23.1563	23.6026	18.537	2.55722	0.0957079
Q8IZ73;Q8IZ73-2	RNA pseudouridylate synthase domain-containing protein 2	RPUSD2	22.9304	18.537	18.537	18.537	18.537	18.537	1.46444	0.095834
O14979-3;O14979-2;O14979	Heterogeneous nuclear ribonucleoprotein D-like	HNRNPDL	23.7672	24.0802	25.1712	22.6939	18.537	23.8917	2.632	0.0958536
O60216;Q9H4I0	Double-strand-break repair protein rad21 homolog	RAD21	18.537	18.537	22.4375	18.537	18.537	18.537	1.30015	0.0965696
Q15293;Q15293-2	Reticulocalbin-1	RCN1	18.537	18.537	22.4863	18.537	18.537	18.537	1.31642	0.0972569
Q86VP6;Q86VP6-2;Q86VP6-3;O75155-2;O75155	Cullin-associated NEDD8-dissociated protein 1	CAND1	25.4688	24.9202	24.0267	25.8757	25.1155	25.6515	-0.742338	0.09729
Q9Y3D7;P57737-3	Mitochondrial import inner membrane translocase subunit TIM16	PAM16	22.7127	22.7143	22.5259	18.537	22.0772	22.3357	1.66765	0.0980075
Q96RP9;Q96RP9-2	Elongation factor G, mitochondrial	GFM1	24.1948	22.4531	24.7954	24.3502	25.4358	25.2805	-1.20777	0.0981938
Q96QK1	Vacuolar protein sorting-associated protein 35	VPS35	18.537	23.7671	18.537	23.1277	23.8979	22.5313	-2.90523	0.0982479
Q9Y3I0	tRNA-splicing ligase RtcB homolog	RTCB	23.3704	22.8045	23.7302	18.537	22.3444	23.0372	1.9955	0.0982517
Q7Z2K6;Q7Z2K6-2	Endoplasmic reticulum metallopeptidase 1	ERMP1	25.0485	24.2787	23.893	25.3562	24.4863	25.6017	-0.741326	0.0984715
P10809;P10809-2	60 kDa heat shock protein, mitochondrial	HSPD1	30.1511	30.0421	30.2301	30.1049	29.9471	29.5119	0.286455	0.0987153
Q96T60-2;Q96T60	Bifunctional polynucleotide phosphatase/kinase;Polynucleotide 3-phosphatase;Polynucleotide 5-hydroxyl-kinase	PNKP	18.537	18.537	22.607	18.537	18.537	18.537	1.35667	0.0989347
Q9H9B4	Sideroflexin-1	SFXN1	25.7609	25.5113	26.2682	25.663	25.2982	25.4399	0.379788	0.0992629
Q02218;Q02218-2;Q02218-3;Q9ULD0-3;Q9ULD0-2;Q9ULD0	2-oxoglutarate dehydrogenase, mitochondrial	OGDH	24.4558	25.2292	24.2905	18.537	24.259	23.4774	2.56732	0.100188
Q9Y5J9	Mitochondrial import inner membrane translocase subunit Tim8 B	TIMM8B	23.4858	22.841	23.1231	18.537	18.537	23.7939	2.86062	0.100937
P51571	Translocon-associated protein subunit delta	SSR4	25.8115	26.214	25.323	24.5735	24.5527	25.8867	0.77857	0.101116
Q96GM8;Q96GM8-2	Target of EGR1 protein 1	TOE1	23.3211	18.537	18.537	18.537	18.537	18.537	1.5947	0.101153
Q8NAV1	Pre-mRNA-splicing factor 38A	PRPF38A	18.537	18.537	22.7824	18.537	18.537	18.537	1.41513	0.101311
Q96HS1;Q96HS1-2	Serine/threonine-protein phosphatase PGAM5, mitochondrial	PGAM5	23.3814	18.537	18.537	18.537	18.537	18.537	1.61478	0.101933
P22626;P22626-2	Heterogeneous nuclear ribonucleoproteins A2/B1	HNRNPA2B1	25.2829	26.2492	26.2162	25.4299	25.6647	24.7657	0.629346	0.102293
P52292	Importin subunit alpha-1	KPNA2	25.8554	25.9743	26.9946	26.1176	25.4115	25.2631	0.677376	0.102314
Q9H2H9	Sodium-coupled neutral amino acid transporter 1	SLC38A1	26.636	26.3067	27.3278	27.696	26.822	27.6074	-0.618279	0.102792
Q86WU2-2;Q86WU2	Probable D-lactate dehydrogenase, mitochondrial	LDHD	18.537	18.537	22.9198	18.537	18.537	18.537	1.46092	0.103118
A6NKT7;P0DJD0;P0DJD1	RanBP2-like and GRIP domain-containing protein 3;RANBP2-like and GRIP domain-containing protein 1;RANBP2-like and GRIP domain-containing protein 2	RGPD3;RGPD1;RGPD2	18.537	18.537	22.9349	18.537	18.537	18.537	1.46596	0.103314
Q9BW92;Q9BW92-2	Threonine--tRNA ligase, mitochondrial	TARS2	24.073	24.3349	24.2605	18.537	23.7549	23.4185	2.31932	0.103874
Q8WUK0-2;Q8WUK0-3;Q8WUK0	Phosphatidylglycerophosphatase and protein-tyrosine phosphatase 1	PTPMT1	18.537	18.537	23.0399	18.537	18.537	18.537	1.50096	0.104657
Q96HY6;Q96HY6-2	DDRGK domain-containing protein 1	DDRGK1	18.537	18.537	23.0663	18.537	18.537	18.537	1.50974	0.10499
P21333-2;P21333	Filamin-A	FLNA	18.537	18.537	23.0771	18.537	18.537	18.537	1.51336	0.105126
P07858	Cathepsin B;Cathepsin B light chain;Cathepsin B heavy chain	CTSB	18.537	18.537	23.0912	18.537	18.537	18.537	1.51804	0.105302
O75880	Protein SCO1 homolog, mitochondrial	SCO1	18.537	18.537	23.1023	18.537	18.537	18.537	1.52176	0.105442
P13797;P13797-2;P13797-3;P13796	Plastin-3	PLS3	18.537	18.537	23.1072	18.537	18.537	18.537	1.52338	0.105503
P62258;P62258-2	14-3-3 protein epsilon	YWHAE	18.537	18.537	18.537	25.1595	18.537	24.5567	-4.21403	0.105804
Q969X5-2;Q969X5;Q969X5-3	Endoplasmic reticulum-Golgi intermediate compartment protein 1	ERGIC1	23.7002	18.537	18.537	18.537	18.537	18.537	1.72104	0.10588
Q9UGM6;Q9UGM6-2	Tryptophan--tRNA ligase, mitochondrial	WARS2	18.537	18.537	18.537	24.3966	18.537	25.8018	-4.37475	0.105943
Q00341;Q00341-2	Vigilin	HDLBP	18.537	18.537	23.1648	18.537	18.537	18.537	1.54259	0.106217
P11177-2;P11177;P11177-3	Pyruvate dehydrogenase E1 component subunit beta, mitochondrial	PDHB	23.7891	23.8449	24.694	23.5321	23.9739	23.1577	0.554788	0.107051
P82932	28S ribosomal protein S6, mitochondrial	MRPS6	18.537	18.537	18.537	24.4579	24.7213	18.537	-4.03505	0.10717
P78346;P78346-2	Ribonuclease P protein subunit p30	RPP30	25.5857	24.9003	25.2268	25.2777	24.0224	24.5834	0.609711	0.107186
O14880	Microsomal glutathione S-transferase 3	MGST3	24.9089	25.9064	25.5434	26.826	25.5513	26.065	-0.694563	0.107257
Q9BY44-3;Q9BY44;Q9BY44-4;Q9BY44-2	Eukaryotic translation initiation factor 2A;Eukaryotic translation initiation factor 2A, N-terminally processed	EIF2A	18.537	18.537	23.2772	18.537	18.537	18.537	1.58007	0.107586
Q9BZM1	Group XIIA secretory phospholipase A2	PLA2G12A	18.537	18.537	23.2996	18.537	18.537	18.537	1.58753	0.107854
O00754-2;O00754	Lysosomal alpha-mannosidase;Lysosomal alpha-mannosidase A peptide;Lysosomal alpha-mannosidase B peptide;Lysosomal alpha-mannosidase C peptide;Lysosomal alpha-mannosidase D peptide;Lysosomal alpha-mannosidase E peptide	MAN2B1	18.537	18.537	23.4077	18.537	18.537	18.537	1.62355	0.10913
P53582	Methionine aminopeptidase 1	METAP1	18.537	18.537	23.4298	18.537	18.537	18.537	1.63093	0.109388
P04040	Catalase	CAT	25.3197	25.0274	26.0267	25.547	24.2199	24.3518	0.751681	0.109415
Q9BUP3-3;Q9BUP3;Q9BUP3-2	Oxidoreductase HTATIP2	HTATIP2	24.8588	25.1653	25.7345	24.1082	24.5846	18.537	2.8429	0.109907
Q9HD33-2;Q9HD33;Q9HD33-3	39S ribosomal protein L47, mitochondrial	MRPL47	24.7928	24.2334	24.088	25.1454	24.6608	24.5413	-0.411094	0.110185
Q687X5;Q687X5-2	Metalloreductase STEAP4	STEAP4	18.537	18.537	18.537	24.5106	18.537	24.3092	-3.91526	0.110269
P02763	Alpha-1-acid glycoprotein 1	ORM1	18.537	18.537	18.537	24.5943	24.0552	18.537	-3.85847	0.110776
Q9HA77	Probable cysteine--tRNA ligase, mitochondrial	CARS2	24.2571	25.4758	25.4287	25.1674	26.2891	25.9569	-0.75059	0.110888
Q96N66-2;Q96N66;Q96N66-3	Lysophospholipid acyltransferase 7	MBOAT7	18.537	18.537	18.537	24.1834	18.537	24.5589	-3.88941	0.110959
O96000;O96000-2	NADH dehydrogenase [ubiquinone] 1 beta subcomplex subunit 10	NDUFB10	18.537	18.537	23.5801	18.537	18.537	18.537	1.68104	0.111103
O60306	Intron-binding protein aquarius	AQR	23.7678	23.6655	23.7241	23.773	23.8574	23.7317	-0.0682454	0.111667
Q99643;Q99643-5;Q99643-3;Q99643-2	Succinate dehydrogenase cytochrome b560 subunit, mitochondrial	SDHC	24.3129	18.537	18.537	18.537	18.537	18.537	1.92529	0.112676
P30508;Q29960-2;Q29960;P30510;Q07000;P30505;Q9TNN7;P30504;Q95604;P30501;P30511;P30511-3;P30511-2	HLA class I histocompatibility antigen, Cw-12 alpha chain;HLA class I histocompatibility antigen, Cw-16 alpha chain;HLA class I histocompatibility antigen, Cw-14 alpha chain;HLA class I histocompatibility antigen, Cw-15 alpha chain;HLA class I histocompatibility antigen, Cw-8 alpha chain;HLA class I histocompatibility antigen, Cw-5 alpha chain;HLA class I histocompatibility antigen, Cw-4 alpha ch…	HLA-C	18.537	18.537	23.7433	18.537	18.537	18.537	1.73543	0.112899
O95571	Persulfide dioxygenase ETHE1, mitochondrial	ETHE1	18.537	18.537	23.7452	18.537	18.537	18.537	1.73605	0.112919
P83731	60S ribosomal protein L24	RPL24	24.6384	24.7255	24.0423	23.5203	23.925	24.4669	0.497981	0.112996
Q01844-6;Q01844-3;Q01844;Q01844-5;Q01844-2;Q01844-4	RNA-binding protein EWS	EWSR1	18.537	18.537	23.7547	18.537	18.537	18.537	1.73922	0.113021
P04179-4;P04179;P04179-2;P04179-3	Superoxide dismutase [Mn], mitochondrial	SOD2	27.0408	26.523	27.6526	26.9292	26.3752	26.2508	0.553743	0.113035
Q12907	Vesicular integral-membrane protein VIP36	LMAN2	24.2798	24.7301	25.2012	18.537	18.537	25.9626	3.72478	0.1132
P83111;P83111-2	Serine beta-lactamase-like protein LACTB, mitochondrial	LACTB	18.537	18.537	23.7779	18.537	18.537	18.537	1.74694	0.11327
O95295	SNARE-associated protein Snapin	SNAPIN	18.537	18.537	23.7985	18.537	18.537	18.537	1.75381	0.11349
Q9H488;Q9H488-2	GDP-fucose protein O-fucosyltransferase 1	POFUT1	24.2777	24.121	25.5972	25.8846	26.4274	24.6727	-0.996278	0.113515
P06576	ATP synthase subunit beta, mitochondrial	ATP5B	28.7297	29.3681	29.672	28.5426	28.7934	29.0758	0.452691	0.113558
Q6YN16;Q6YN16-2	Hydroxysteroid dehydrogenase-like protein 2	HSDL2	26.1297	25.6897	25.9102	25.2478	25.1909	26.0248	0.422066	0.114465
P11310;P11310-2	Medium-chain specific acyl-CoA dehydrogenase, mitochondrial	ACADM	26.5253	26.8824	27.0785	26.3468	26.3984	26.8107	0.310078	0.114486
O43837;O43837-2;O43837-3	Isocitrate dehydrogenase [NAD] subunit beta, mitochondrial	IDH3B	18.537	18.537	23.9071	18.537	18.537	18.537	1.79002	0.114632
Q32P28-4;Q32P28;Q32P28-3;Q32P28-2	Prolyl 3-hydroxylase 1	LEPRE1	18.537	18.537	23.9491	18.537	18.537	18.537	1.80403	0.115067
O95900	Probable tRNA pseudouridine synthase 2	TRUB2	18.537	18.537	24.0065	18.537	18.537	18.537	1.82315	0.115652
O95363	Phenylalanine--tRNA ligase, mitochondrial	FARS2	18.537	18.537	18.537	23.7386	18.537	24.4161	-3.69354	0.115672
Q8IWX8	Calcium homeostasis endoplasmic reticulum protein	CHERP	18.537	18.537	24.0537	18.537	18.537	18.537	1.83887	0.116128
O15460-2;O15460	Prolyl 4-hydroxylase subunit alpha-2	P4HA2	24.7694	24.8146	24.9764	18.537	24.1812	24.3253	2.50562	0.116281
P00390-2;P00390-3;P00390;P00390-5;P00390-4	Glutathione reductase, mitochondrial	GSR	18.537	18.537	24.0888	18.537	18.537	18.537	1.85058	0.116478
P33240-2;P33240	Cleavage stimulation factor subunit 2	CSTF2	24.2035	24.2337	25.2194	24.3611	23.7467	23.9562	0.530851	0.117119
Q15637-6;Q15637-4;Q15637-3;Q15637-2;Q15637	Splicing factor 1	SF1	18.537	18.537	24.1711	18.537	18.537	18.537	1.87803	0.117289
P07686	Beta-hexosaminidase subunit beta;Beta-hexosaminidase subunit beta chain B;Beta-hexosaminidase subunit beta chain A	HEXB	26.1696	26.2891	27.0647	25.8226	18.537	25.2735	3.29673	0.117405
Q15067	Peroxisomal acyl-coenzyme A oxidase 1	ACOX1	18.537	18.537	18.537	24.5792	23.4423	18.537	-3.64912	0.117457
P61769	Beta-2-microglobulin;Beta-2-microglobulin form pI 5.3	B2M	26.1418	26.5363	25.6949	25.0351	18.537	25.4012	3.13325	0.117458
P07195;Q6ZMR3;P07864	L-lactate dehydrogenase B chain	LDHB	25.89	18.537	25.162	26.2565	26.2888	26.2542	-3.07014	0.117569
P00387-2;P00387;P00387-3	NADH-cytochrome b5 reductase 3;NADH-cytochrome b5 reductase 3 membrane-bound form;NADH-cytochrome b5 reductase 3 soluble form	CYB5R3	27.4795	26.9581	27.4619	28.5235	27.2206	27.8836	-0.57604	0.117843
P15954	Cytochrome c oxidase subunit 7C, mitochondrial	COX7C	18.537	18.537	18.537	23.6476	23.9204	18.537	-3.49797	0.118103
Q14676-3;Q14676;Q14676-2;Q14676-4	Mediator of DNA damage checkpoint protein 1	MDC1	18.537	18.537	19.5749	18.537	18.537	18.537	0.345967	0.118646
P08559;P08559-4;P08559-3;P08559-2;P29803	Pyruvate dehydrogenase E1 component subunit alpha, somatic form, mitochondrial	PDHA1	18.537	18.537	24.3359	18.537	18.537	18.537	1.93296	0.118865
P08754	Guanine nucleotide-binding protein G(k) subunit alpha	GNAI3	26.1945	26.2749	25.6886	26.6972	26.0985	26.4102	-0.349307	0.119078
P17152	Transmembrane protein 11, mitochondrial	TMEM11	18.537	18.537	24.3858	18.537	18.537	18.537	1.94959	0.11933
P48960-2;P48960-3;P48960;Q9UHX3-5;Q9UHX3-4;Q9UHX3-6;Q9UHX3-3;Q9UHX3-2;Q9UHX3	CD97 antigen;CD97 antigen subunit alpha;CD97 antigen subunit beta	CD97	18.537	18.537	24.4865	18.537	18.537	18.537	1.98316	0.120251
Q9BWM7	Sideroflexin-3	SFXN3	18.537	18.537	24.605	18.537	18.537	18.537	2.02264	0.121308
P63000;P63000-2;P60763;P15153	Ras-related C3 botulinum toxin substrate 1;Ras-related C3 botulinum toxin substrate 3	RAC1;RAC3	18.537	18.537	24.6979	18.537	18.537	18.537	2.05362	0.122116
O95202;O95202-2;O95202-3	LETM1 and EF-hand domain-containing protein 1, mitochondrial	LETM1	24.6662	26.1199	24.0977	18.537	18.537	26.3459	3.82128	0.122552
Q92499;Q92499-2;Q92499-3	ATP-dependent RNA helicase DDX1	DDX1	24.8398	24.3733	24.7248	18.537	24.0261	24.2131	2.38722	0.122587
Q15738	Sterol-4-alpha-carboxylate 3-dehydrogenase, decarboxylating	NSDHL	25.7936	25.9143	26.3049	26.0922	25.4171	25.3623	0.380401	0.123547
Q8WTV0-4;Q8WTV0-5;Q8WTV0-2;Q8WTV0;Q8WTV0-3	Scavenger receptor class B member 1	SCARB1	18.537	18.537	18.537	23.5803	23.3669	18.537	-3.29104	0.123562
Q13283;Q13283-2	Ras GTPase-activating protein-binding protein 1	G3BP1	18.537	18.537	24.9812	18.537	18.537	18.537	2.14804	0.124475
P40227;P40227-2	T-complex protein 1 subunit zeta	CCT6A	24.9351	24.7518	25.9172	26.2185	25.9061	25.3015	-0.607327	0.124644
Q9BS26	Endoplasmic reticulum resident protein 44	ERP44	18.537	18.537	25.0168	18.537	18.537	18.537	2.15993	0.124761
P16278-3;P16278;P16278-2	Beta-galactosidase	GLB1	18.537	18.537	18.537	23.2884	18.537	23.6637	-3.29269	0.125167
Q8IYU8	Calcium uptake protein 2, mitochondrial	MICU2	18.537	21.037	18.537	18.537	18.537	18.537	0.833334	0.12518
Q5JU69;Q8N2E6;Q5JU69-2	Torsin-2A;Prosalusin;Salusin-alpha;Salusin-beta	TOR2A	18.537	20.5576	18.537	18.537	18.537	18.537	0.673514	0.125394
P63173	60S ribosomal protein L38	RPL38	18.537	18.537	25.1275	18.537	18.537	18.537	2.19681	0.125633
P28074;P28074-3;P28074-2	Proteasome subunit beta type-5	PSMB5	24.1205	24.1441	23.7491	18.537	23.5147	23.629	2.11096	0.125692
O95197-3;O95197-4;O95197-7;O95197-2;O95197;O95197-6;O95197-5	Reticulon-3	RTN3	18.537	20.5005	18.537	18.537	18.537	18.537	0.654477	0.125892
Q15233;Q15233-2	Non-POU domain-containing octamer-binding protein	NONO	18.537	18.537	25.1682	18.537	18.537	18.537	2.21038	0.125949
Q3KR37-2;Q3KR37;Q3KR37-4;Q3KR37-3	GRAM domain-containing protein 1B	GRAMD1B	18.537	21.2399	18.537	18.537	18.537	18.537	0.900962	0.126316
Q15365	Poly(rC)-binding protein 1	PCBP1	18.537	18.537	25.2183	18.537	18.537	18.537	2.2271	0.126334
Q9BQ67	Glutamate-rich WD repeat-containing protein 1	GRWD1	18.537	18.537	18.537	23.9173	18.537	23.0409	-3.29471	0.126962
Q9BQ75-2;Q9BQ75	Protein CMSS1	CMSS1	18.537	21.3768	18.537	18.537	18.537	18.537	0.946592	0.127281
P50416;P50416-2	Carnitine O-palmitoyltransferase 1, liver isoform	CPT1A	24.6776	23.833	24.1528	24.0613	23.4307	23.9281	0.414413	0.127495
P16219	Short-chain specific acyl-CoA dehydrogenase, mitochondrial	ACADS	18.537	18.537	25.5544	18.537	18.537	18.537	2.3391	0.1288
P17612-2;P17612;P22694-10;P22612	cAMP-dependent protein kinase catalytic subunit alpha;cAMP-dependent protein kinase catalytic subunit beta;cAMP-dependent protein kinase catalytic subunit gamma	PRKACA;PRKACB;PRKACG	18.537	20.2894	18.537	18.537	18.537	18.537	0.584119	0.12921
Q13505-3;Q13505;Q13505-2	Metaxin-1	MTX1	24.2019	24.1537	22.3531	18.537	21.942	23.8096	2.14001	0.129561
P07602;P07602-2;P07602-3	Prosaposin;Saposin-A;Saposin-B-Val;Saposin-B;Saposin-C;Saposin-D	PSAP	25.8046	23.7029	23.9736	24.139	18.537	23.4289	2.45871	0.130579
Q9Y446;Q9Y446-2	Plakophilin-3	PKP3	18.537	21.808	18.537	18.537	18.537	18.537	1.09031	0.130824
O94769-2;O94769	Extracellular matrix protein 2	ECM2	18.537	21.8217	18.537	18.537	18.537	18.537	1.0949	0.130943
Q8WUA2	Peptidyl-prolyl cis-trans isomerase-like 4	PPIL4	18.537	21.9313	18.537	18.537	18.537	18.537	1.13141	0.131894
P14866;P14866-2	Heterogeneous nuclear ribonucleoprotein L	HNRNPL	18.537	18.537	26.0453	18.537	18.537	18.537	2.50276	0.132088
Q8N0U8;Q8N0U8-2	Vitamin K epoxide reductase complex subunit 1-like protein 1	VKORC1L1	18.537	22.0253	18.537	18.537	18.537	18.537	1.16275	0.132711
Q07021	Complement component 1 Q subcomponent-binding protein, mitochondrial	C1QBP	26.8751	24.7548	25.8078	26.3763	26.7595	26.7231	-0.807079	0.13281
P62879;P62879-2	Guanine nucleotide-binding protein G(I)/G(S)/G(T) subunit beta-2	GNB2	18.537	22.1734	18.537	18.537	18.537	18.537	1.21211	0.13399
O14656;O14656-2	Torsin-1A	TOR1A	24.8551	24.4582	25.0453	18.537	24.039	24.6358	2.38221	0.13454
P36957;P36957-2	Dihydrolipoyllysine-residue succinyltransferase component of 2-oxoglutarate dehydrogenase complex, mitochondrial	DLST	26.1149	25.392	26.3227	25.0943	18.537	25.4745	2.90791	0.134652
Q5JSL3	Dedicator of cytokinesis protein 11	DOCK11	18.537	22.3926	18.537	18.537	18.537	18.537	1.28518	0.13585
P68032;P63267;P68133;P62736;P63267-2	Actin, alpha cardiac muscle 1;Actin, gamma-enteric smooth muscle;Actin, alpha skeletal muscle;Actin, aortic smooth muscle	ACTC1;ACTG2;ACTA1;ACTA2	18.537	22.4725	18.537	18.537	18.537	18.537	1.31182	0.136514
P08579	U2 small nuclear ribonucleoprotein B	SNRPB2	25.4335	24.9455	25.2256	25.8635	25.3055	25.3182	-0.294221	0.136745
P29992;O95837	Guanine nucleotide-binding protein subunit alpha-11	GNA11	25.3983	24.3918	24.5505	25.2229	25.0723	25.2509	-0.401816	0.137062
Q00613-2;Q00613	Heat shock factor protein 1	HSF1	18.537	18.537	18.537	18.537	18.537	18.537	0	0.137144
P0DOX2;A0A0C4DH42;P0DP02;A0A0J9YVY3;A0A0B4J1X5;A0A0B4J1V1;P01767;P01780;P01772;P01763;P01762	Ig heavy chain V-III region BUT;Ig heavy chain V-III region JON;Ig heavy chain V-III region KOL;Ig heavy chain V-III region WEA;Ig heavy chain V-III region TRO	IGHV3-66;IGHV3-74;IGHV3-21	18.537	18.537	18.537	18.537	18.537	18.5569	-0.00662955	0.137144
Q5JS37-2;Q5JS37	NHL repeat-containing protein 3	NHLRC3	19.3064	18.537	18.537	18.537	18.537	18.537	0.256464	0.137144
P30154-5;P30154-4;P30154;P30154-2;P30154-3	Serine/threonine-protein phosphatase 2A 65 kDa regulatory subunit A beta isoform	PPP2R1B	18.537	18.537	19.4219	18.537	18.537	18.537	0.294943	0.137144
O95239;O95239-2	Chromosome-associated kinesin KIF4A	KIF4A	18.537	20.0477	18.537	18.537	18.537	18.537	0.503541	0.137144
Q8TDM6-5;Q8TDM6-2;Q8TDM6-4;Q8TDM6	Disks large homolog 5	DLG5	18.537	22.6441	18.537	18.537	18.537	18.537	1.369	0.137908
Q8NFV4-4;Q8NFV4;Q8NFV4-3;Q8NFV4-2;Q8NFV4-5;Q8NFV4-6	Alpha/beta hydrolase domain-containing protein 11	ABHD11	18.537	22.7012	18.537	18.537	18.537	18.537	1.38806	0.138362
Q8NI08-7;Q8NI08-2;Q8NI08;Q8NI08-4;Q8NI08-3	Nuclear receptor coactivator 7	NCOA7	18.537	22.7323	18.537	18.537	18.537	18.537	1.39843	0.138607
Q16563-2;Q16563	Synaptophysin-like protein 1	SYPL1	18.537	18.537	18.537	22.7703	18.537	23.0155	-2.90388	0.138696
P14618;P14618-2;P14618-3;P30613-2;P30613	Pyruvate kinase PKM	PKM	24.9712	24.3211	18.537	18.537	22.4515	18.537	2.76793	0.13913
Q9UDX5;Q9UDX5-2	Mitochondrial fission process protein 1	MTFP1	18.537	18.537	18.537	23.2799	18.537	22.5683	-2.9247	0.139548
O14964-2;O14964	Hepatocyte growth factor-regulated tyrosine kinase substrate	HGS	18.537	22.8993	18.537	18.537	18.537	18.537	1.45408	0.139896
Q9NTZ6	RNA-binding protein 12	RBM12	18.537	22.9712	18.537	18.537	18.537	18.537	1.47804	0.140436
Q9Y512	Sorting and assembly machinery component 50 homolog	SAMM50	24.759	24.8281	24.8688	18.537	24.3359	24.5467	2.3454	0.140643
O00148;O00148-2;O00148-3	ATP-dependent RNA helicase DDX39A	DDX39A	24.5149	24.1784	24.3077	18.537	23.9104	24.0747	2.15958	0.141008
P08670;P41219;P41219-2;Q16352;P07197-2;P07197;P07196;P12036-2;P12036	Vimentin	VIM	18.537	18.537	27.7575	18.537	18.537	18.537	3.0735	0.141232
P27348	14-3-3 protein theta	YWHAQ	26.3238	26.0665	25.3659	26.7641	26.5627	25.8834	-0.484661	0.141463
P0DOX5;P01857	Ig gamma-1 chain C region	IGHG1	25.4135	25.756	24.7883	25.3673	25.9075	25.938	-0.41831	0.142123
P22314-2;P22314	Ubiquitin-like modifier-activating enzyme 1	UBA1	25.6037	24.7875	23.8732	25.3598	25.7763	25.1141	-0.661937	0.142163
Q8IWT6	Volume-regulated anion channel subunit LRRC8A	LRRC8A	18.537	23.2288	18.537	18.537	18.537	18.537	1.56393	0.142301
P51553-2;P51553	Isocitrate dehydrogenase [NAD] subunit gamma, mitochondrial	IDH3G	25.1286	24.3435	25.4125	24.6845	24.2565	18.537	2.46887	0.142936
Q9NQC3-2;Q9NQC3-4;Q9NQC3-3;Q9NQC3-6	Reticulon-4	RTN4	18.537	23.5298	18.537	18.537	18.537	18.537	1.66426	0.144337
P05141;Q9H0C2	ADP/ATP translocase 2;ADP/ATP translocase 2, N-terminally processed	SLC25A5	28.7723	29.2457	28.295	29.1973	29.3807	28.8759	-0.380301	0.144649
Q15363	Transmembrane emp24 domain-containing protein 2	TMED2	23.8126	23.6811	23.8864	24.5904	24.8318	23.488	-0.51	0.144691
Q14739	Lamin-B receptor	LBR	18.537	23.8024	18.537	18.537	18.537	18.537	1.75513	0.146055
O43464-3;O43464;O43464-2;O43464-4;P83110-2;P83110	Serine protease HTRA2, mitochondrial	HTRA2	24.5274	18.537	25.7886	18.537	23.595	18.537	2.72796	0.146329
Q6NUK1;Q6NUK1-2	Calcium-binding mitochondrial carrier protein SCaMC-1	SLC25A24	18.537	23.8861	18.537	18.537	18.537	18.537	1.78303	0.146559
Q13200;Q13200-3;Q13200-2	26S proteasome non-ATPase regulatory subunit 2	PSMD2	18.537	24.0327	18.537	18.537	18.537	18.537	1.83189	0.147417
P61106	Ras-related protein Rab-14	RAB14	18.537	24.0719	18.537	18.537	18.537	18.537	1.84494	0.147641
P01859;P01861	Ig gamma-2 chain C region;Ig gamma-4 chain C region	IGHG2;IGHG4	18.537	24.0833	18.537	18.537	18.537	18.537	1.84877	0.147706
Q96AB3;Q96AB3-2;Q96AB3-3	Isochorismatase domain-containing protein 2, mitochondrial	ISOC2	23.471	18.537	23.9461	23.7837	24.0247	24.0737	-1.97597	0.148892
Q9BWF3;Q9BQ04;Q9BWF3-3;Q9BWF3-4;Q9BWF3-2;Q96PK6-5	RNA-binding protein 4;RNA-binding protein 4B	RBM4;RBM4B	27.4028	25.255	25.9566	26.8176	24.225	18.537	3.01157	0.149476
P51659;P51659-3;P51659-2	Peroxisomal multifunctional enzyme type 2;(3R)-hydroxyacyl-CoA dehydrogenase;Enoyl-CoA hydratase 2	HSD17B4	27.1077	26.8949	26.7514	27.4003	26.7596	27.5062	-0.304058	0.149632
O43390;O43390-3;O43390-2;O43390-4	Heterogeneous nuclear ribonucleoprotein R	HNRNPR	25.9525	24.5612	26.1667	25.062	25.0984	18.537	2.66093	0.150058
Q9GZS3	WD repeat-containing protein 61;WD repeat-containing protein 61, N-terminally processed	WDR61	22.6447	23.2188	22.6433	22.581	22.5574	18.537	1.61048	0.15044
Q96EP5-2;Q96EP5	DAZ-associated protein 1	DAZAP1	18.537	24.6616	18.537	18.537	18.537	18.537	2.04152	0.150761
Q96C36	Pyrroline-5-carboxylate reductase 2	PYCR2	24.1342	23.7454	24.4148	24.1013	24.4527	24.6172	-0.292254	0.150781
O75251;O75251-2	NADH dehydrogenase [ubiquinone] iron-sulfur protein 7, mitochondrial	NDUFS7	18.537	24.7705	18.537	18.537	18.537	18.537	2.07781	0.151288
P61224-3;P61224;A6NIZ1;P61224-2;P61224-4	Ras-related protein Rap-1b;Ras-related protein Rap-1b-like protein	RAP1B	24.6946	24.7988	24.3512	18.537	24.3729	24.3046	2.21002	0.151869
Q15003;Q15003-2	Condensin complex subunit 2	NCAPH	23.1333	23.3844	22.7458	23.0707	24.0181	23.3609	-0.395382	0.152412
Q9NZ45	CDGSH iron-sulfur domain-containing protein 1	CISD1	25.9056	26.1039	25.9408	25.5405	25.6265	18.537	2.74875	0.153427
P02545;P02545-6;P02545-3;P02545-5;P02545-4	Prelamin-A/C;Lamin-A/C	LMNA	27.0889	27.1609	27.8376	26.7425	18.537	27.0105	3.26575	0.153468
Q969H8	Myeloid-derived growth factor	MYDGF	18.537	25.4485	18.537	18.537	18.537	18.537	2.30381	0.154281
P02786	Transferrin receptor protein 1;Transferrin receptor protein 1, serum form	TFRC	26.1415	26.4012	25.3241	25.4778	24.9822	25.9261	0.493548	0.154467
Q02543	60S ribosomal protein L18a	RPL18A	25.9504	25.9867	24.3146	24.4085	23.8269	25.4703	0.848651	0.155347
P12235	ADP/ATP translocase 1	SLC25A4	18.537	25.7317	18.537	18.537	18.537	18.537	2.39823	0.155396
P52272;P52272-2	Heterogeneous nuclear ribonucleoprotein M	HNRNPM	27.5868	27.5824	28.4935	27.408	27.7391	27.3944	0.373709	0.155985
P25789;P25789-2	Proteasome subunit alpha type-4	PSMA4	25.1782	25.083	24.3388	24.4594	24.6126	18.537	2.33032	0.156117
P04062-4;P04062-2;P04062;P04062-5;P04062-3	Glucosylceramidase	GBA	25.7865	25.9429	24.9817	24.8661	18.537	25.5504	2.58583	0.157459
Q9UJZ1;Q9UJZ1-2	Stomatin-like protein 2, mitochondrial	STOML2	24.1858	24.9497	26.0199	23.4836	25.6628	18.537	2.49063	0.157896
P08574	Cytochrome c1, heme protein, mitochondrial	CYC1	18.537	24.5611	23.7123	24.8033	24.5204	23.9176	-2.14362	0.158193
Q9Y305-4;Q9Y305-2;Q9Y305;Q9Y305-3	Acyl-coenzyme A thioesterase 9, mitochondrial	ACOT9	23.308	18.537	24.449	23.5199	18.537	18.537	1.90003	0.160527
Q86V81	THO complex subunit 4	ALYREF	23.4625	22.733	23.5018	18.537	18.537	24.8094	2.60461	0.161421
P61619;P61619-3;Q9H9S3-2;Q9H9S3-3;Q9H9S3	Protein transport protein Sec61 subunit alpha isoform 1	SEC61A1	24.031	24.5659	24.5923	25.0792	25.2196	24.1648	-0.424796	0.161913
Q08J23-2;Q08J23;Q08J23-3	tRNA (cytosine(34)-C(5))-methyltransferase	NSUN2	25.7824	26.7544	25.8882	26.475	26.6091	26.3989	-0.352654	0.162094
O14925;Q5SRD1	Mitochondrial import inner membrane translocase subunit Tim23;Putative mitochondrial import inner membrane translocase subunit Tim23B	TIMM23;TIMM23B	25.4699	18.537	25.4362	25.8073	25.0863	26.2158	-2.55541	0.162687
P01876;P01877	Ig alpha-1 chain C region	IGHA1	22.4806	22.3711	18.537	22.4192	22.6205	22.5918	-1.41426	0.163641
P78347-2;P78347-4;P78347-3;P78347;P78347-5;Q86UP8-3;Q86UP8;Q6EKJ0	General transcription factor II-I	GTF2I	23.5987	18.537	23.0665	23.8949	23.4013	23.1634	-1.75245	0.164868
P51665	26S proteasome non-ATPase regulatory subunit 7	PSMD7	25.0059	25.1062	24.5685	24.5619	24.6479	24.8525	0.206121	0.165224
Q9UJS0;Q9UJS0-2	Calcium-binding mitochondrial carrier protein Aralar2	SLC25A13	26.6171	26.0834	26.3425	26.7345	26.3568	26.5793	-0.209197	0.165322
Q58FF8	Putative heat shock protein HSP 90-beta 2	HSP90AB2P	24.7647	24.6305	24.4549	24.545	24.2799	18.537	2.1627	0.166034
Q8NBN7;Q8NBN7-2	Retinol dehydrogenase 13	RDH13	23.7675	24.0939	24.2869	24.0584	24.3059	24.3772	-0.197694	0.166581
P50991;P50991-2	T-complex protein 1 subunit delta	CCT4	26.2745	25.8978	18.537	26.3784	26.368	26.1458	-2.72759	0.167876
Q9UHB6;Q9UHB6-4;Q9UHB6-2;Q9UHB6-5;Q9UHB6-3	LIM domain and actin-binding protein 1	LIMA1	24.3616	23.5559	24.5072	23.2504	23.8026	24.1046	0.422353	0.168433
Q8NBJ5	Procollagen galactosyltransferase 1	COLGALT1	25.532	25.3236	25.7385	25.28	25.3994	25.4805	0.14476	0.169072
Q14498-3;Q14498-2;Q14498;Q86U06-4	RNA-binding protein 39	RBM39	24.792	23.941	24.4548	24.2751	24.1693	18.537	2.06878	0.169942
Q0VGL1	Ragulator complex protein LAMTOR4;Ragulator complex protein LAMTOR4, N-terminally processed	LAMTOR4	25.0243	25.043	25.3889	18.537	24.8658	25.1453	2.30268	0.17021
P31943	Heterogeneous nuclear ribonucleoprotein H;Heterogeneous nuclear ribonucleoprotein H, N-terminally processed	HNRNPH1	26.3468	26.2278	26.7671	18.537	26.2173	26.3198	2.75584	0.170446
P54819;P54819-2;P54819-6;P54819-5;P54819-3;P54819-4	Adenylate kinase 2, mitochondrial;Adenylate kinase 2, mitochondrial, N-terminally processed	AK2	28.8448	29.092	29.2613	29.22	28.711	28.4067	0.286861	0.171001
Q09028-3;Q09028;Q09028-2;Q09028-4	Histone-binding protein RBBP4	RBBP4	18.537	25.1199	24.2308	25.0393	23.8776	25.87	-2.29975	0.171146
P46379-2;P46379;P46379-3;P46379-5;P46379-4	Large proline-rich protein BAG6	BAG6	24.4408	23.9971	23.5496	24.0771	23.5933	18.537	1.92668	0.171151
P13995;P13995-2	Bifunctional methylenetetrahydrofolate dehydrogenase/cyclohydrolase, mitochondrial;NAD-dependent methylenetetrahydrofolate dehydrogenase;Methenyltetrahydrofolate cyclohydrolase	MTHFD2	25.7289	23.6285	27.0526	26.3497	26.8735	26.4349	-1.08274	0.172046
P49736	DNA replication licensing factor MCM2	MCM2	25.5887	24.8999	24.8308	18.537	24.9898	24.9431	2.28319	0.172209
O14686;O14686-3	Histone-lysine N-methyltransferase 2D	KMT2D	18.537	18.537	18.537	19.979	18.537	18.537	-0.480641	0.172225
Q8NBS9;Q8NBS9-2	Thioredoxin domain-containing protein 5	TXNDC5	23.6297	23.9541	24.3984	18.537	23.4289	24.286	1.91009	0.172564
O95573	Long-chain-fatty-acid--CoA ligase 3	ACSL3	26.0552	25.6282	25.8865	25.7087	26.2579	26.3694	-0.255406	0.172714
P12236	ADP/ATP translocase 3;ADP/ATP translocase 3, N-terminally processed	SLC25A6	28.7953	29.1065	28.0349	29.005	29.0632	28.8937	-0.341723	0.174304
Q9BQ52;Q9BQ52-4;Q9BQ52-3;Q9BQ52-2	Zinc phosphodiesterase ELAC protein 2	ELAC2	24.9988	24.7659	18.537	25.2643	24.2981	25.5315	-2.26405	0.174669
O60884	DnaJ homolog subfamily A member 2	DNAJA2	24.4296	23.9918	24.8044	18.537	24.1909	24.4139	2.02798	0.175008
P36776-2;P36776;P36776-3	Lon protease homolog, mitochondrial	LONP1	26.4253	25.8396	28.1896	28.0523	27.0431	27.7902	-0.810367	0.175501
Q12905	Interleukin enhancer-binding factor 2	ILF2	24.9652	24.7467	18.537	25.3707	24.7582	24.7734	-2.21782	0.175584
Q9BXS9-5;Q9BXS9-7;Q9BXS9-4;Q9BXS9-2;Q9BXS9-3;Q9BXS9;Q9BXS9-6	Solute carrier family 26 member 6	SLC26A6	18.537	18.537	18.537	21.4897	22.577	18.537	-2.33086	0.176654
Q9BW72	HIG1 domain family member 2A, mitochondrial	HIGD2A	24.3918	24.7986	24.602	24.7912	24.2014	18.537	2.08755	0.177426
O60488-2;O60488	Long-chain-fatty-acid--CoA ligase 4	ACSL4	18.537	24.8402	25.6637	25.2363	25.1585	25.6963	-2.35008	0.177466
Q15393;Q15393-3;Q15393-2	Splicing factor 3B subunit 3	SF3B3	25.306	25.4707	24.8437	25.2706	18.537	24.9257	2.29568	0.177557
O43765	Small glutamine-rich tetratricopeptide repeat-containing protein alpha	SGTA	25.1686	25.7028	24.8816	25.0706	25.9793	25.8713	-0.389402	0.178413
P05783;CON__H-INV:HIT000015463;CON__Q14525;CON__Q9UE12;CON__Q15323;CON__A2A5Y0;CON__Q92764;CON__Q14532;CON__A2AB72;CON__Q497I4;CON__O76013;CON__REFSEQ:XP_986630;CON__Q2M2I5;Q14525;Q15323;O76013-2;Q14532;Q92764;O76013;Q2M2I5	Keratin, type I cytoskeletal 18	KRT18	25.1613	24.8951	24.1736	18.537	24.9164	24.3731	2.13448	0.178711
O00541-2;O00541	Pescadillo homolog	PES1	18.537	22.8349	22.7205	23.1348	22.3621	23.0201	-1.47486	0.180501
P13804;P13804-2	Electron transfer flavoprotein subunit alpha, mitochondrial	ETFA	28.5694	27.8513	28.6676	28.0449	28.3386	27.7615	0.314449	0.181478
Q9Y2Q3;Q9Y2Q3-4;Q9Y2Q3-3;Q9Y2Q3-2	Glutathione S-transferase kappa 1	GSTK1	25.2842	25.1391	24.925	25.1777	25.1443	25.5012	-0.158281	0.181622
P48556	26S proteasome non-ATPase regulatory subunit 8	PSMD8	24.2013	24.044	24.0523	24.9933	24.07	24.1531	-0.306225	0.182053
Q13148;Q13148-4	TAR DNA-binding protein 43	TARDBP	24.6466	24.2662	24.8215	24.1318	24.3062	24.6268	0.223167	0.18274
Q9Y4L1;Q9Y4L1-2;Q9BXT5	Hypoxia up-regulated protein 1	HYOU1	26.2372	25.1244	26.3428	26.7676	26.3136	25.9974	-0.458093	0.182776
P60228	Eukaryotic translation initiation factor 3 subunit E	EIF3E	23.8032	23.7163	24.3019	23.5469	24.226	18.537	1.83719	0.182928
Q9Y394-2;Q9Y394	Dehydrogenase/reductase SDR family member 7	DHRS7	23.7294	18.537	24.5259	24.2218	24.1808	24.1088	-1.90636	0.183382
Q6YHK3;Q6YHK3-2;Q6YHK3-4;Q6YHK3-3	CD109 antigen	CD109	22.9515	23.1137	18.537	22.813	23.3695	22.9981	-1.5261	0.184211
P68363;P68363-2;A6NHL2-2;A6NHL2;Q9H853	Tubulin alpha-1B chain	TUBA1B	27.4749	28.7453	27.9744	26.866	28.2018	27.5103	0.538862	0.18506
P63244	Guanine nucleotide-binding protein subunit beta-2-like 1;Guanine nucleotide-binding protein subunit beta-2-like 1, N-terminally processed	GNB2L1	23.5054	18.537	24.1588	23.8909	23.3272	24.4736	-1.83015	0.18551
P40939;P40939-2	Trifunctional enzyme subunit alpha, mitochondrial;Long-chain enoyl-CoA hydratase;Long chain 3-hydroxyacyl-CoA dehydrogenase	HADHA	26.0461	25.6139	26.4208	26.0214	25.7591	25.4255	0.29159	0.185743
P06733;P06733-2;P13929-3;P13929-2;P13929	Alpha-enolase	ENO1	24.6287	24.2749	18.537	24.3346	24.6056	24.4554	-1.98499	0.185873
P25787	Proteasome subunit alpha type-2	PSMA2	24.6802	25.5017	25.8524	25.3024	18.537	25.3271	2.28923	0.186627
Q5RI15;Q5RI15-2	Cytochrome c oxidase protein 20 homolog	COX20	24.8479	24.2276	24.6851	18.537	24.5349	24.6181	2.02352	0.18704
Q9Y5P6;Q9Y5P6-2	Mannose-1-phosphate guanyltransferase beta	GMPPB	18.537	18.537	18.537	18.537	18.537	19.0894	-0.184115	0.187875
P01009;P01009-2;P01009-3	Alpha-1-antitrypsin;Short peptide from AAT	SERPINA1	24.7823	24.8169	24.1171	24.6086	24.8784	24.9855	-0.252075	0.188438
P02787	Serotransferrin	TF	25.5775	25.6614	25.0398	25.3019	25.8808	25.9243	-0.276086	0.189643
P99999;CON__P62894	Cytochrome c	CYCS	25.8775	26.9212	27.2345	26.3328	27.0335	18.537	2.70996	0.190396
O95299;O95299-2	NADH dehydrogenase [ubiquinone] 1 alpha subcomplex subunit 10, mitochondrial	NDUFA10	18.537	24.2484	24.461	24.8982	23.9319	24.2113	-1.93171	0.191126
O14773-2;O14773	Tripeptidyl-peptidase 1	TPP1	24.465	18.537	25.3089	24.4113	24.817	25.4777	-2.13168	0.191203
Q3KQZ1-3;Q3KQZ1-2;Q3KQZ1-4;Q3KQZ1	Solute carrier family 25 member 35	SLC25A35	21.8411	18.537	22.0324	18.537	22.0413	18.537	1.09839	0.193299
Q6P4A7-2;Q6P4A7;Q6P4A7-3	Sideroflexin-4	SFXN4	22.1131	22.6542	22.4332	22.1601	22.6842	18.537	1.27307	0.193673
P62910	60S ribosomal protein L32	RPL32	22.8801	22.8203	18.537	18.537	18.537	22.24	1.64111	0.196968
Q9H2U2;Q9H2U2-2;Q9H2U2-3;Q9H2U2-6;Q9H2U2-4	Inorganic pyrophosphatase 2, mitochondrial	PPA2	25.2871	25.5339	24.7585	24.8283	23.8756	25.4282	0.482437	0.197437
P56192;P56192-2	Methionine--tRNA ligase, cytoplasmic	MARS	18.537	24.5991	23.691	23.5624	24.5691	24.1624	-1.82225	0.199482
A1L0T0	Acetolactate synthase-like protein	ILVBL	18.537	23.8017	25.3677	24.6234	24.418	24.5496	-1.96151	0.200653
P32969	60S ribosomal protein L9	RPL9	25.6804	25.3604	25.2987	25.5616	25.2872	24.74	0.250269	0.202364
P25705;P25705-2;P25705-3	ATP synthase subunit alpha, mitochondrial	ATP5A1	30.9783	30.4055	31.4302	30.9833	30.1728	30.6065	0.350457	0.203049
P78310-2;P78310-6;P78310;P78310-7;P78310-5;P78310-3;P78310-4	Coxsackievirus and adenovirus receptor	CXADR	18.537	18.537	18.537	21.6698	18.537	21.4357	-2.01046	0.203761
P61604	10 kDa heat shock protein, mitochondrial	HSPE1	27.3374	26.7477	24.9199	26.7248	27.161	27.1781	-0.686289	0.203875
P36551;P36551-2	Oxygen-dependent coproporphyrinogen-III oxidase, mitochondrial	CPOX	24.1726	23.1221	23.0288	18.537	23.9413	22.9731	1.62405	0.204381
P05455	Lupus La protein	SSB	23.6146	22.7497	18.537	18.537	18.537	22.5923	1.74499	0.205136
P26368-2;P26368	Splicing factor U2AF 65 kDa subunit	U2AF2	26.0425	18.537	26.9562	26.2987	26.5033	26.2039	-2.49007	0.205725
P49368;P49368-2	T-complex protein 1 subunit gamma	CCT3	18.537	18.537	23.0437	18.537	23.345	23.8888	-1.88438	0.20695
Q9NSE4	Isoleucine--tRNA ligase, mitochondrial	IARS2	26.7349	27.1363	27.0078	27.3743	26.4215	25.7856	0.432548	0.207711
Q9Y3E0	Vesicle transport protein GOT1B	GOLT1B	18.537	23.5185	18.537	18.537	23.3277	24.3629	-1.87836	0.20883
O75396	Vesicle-trafficking protein SEC22b	SEC22B	24.9492	25.5657	25.6629	25.4442	25.7782	18.537	2.13945	0.20898
P05388;P05388-2;Q8NHW5	60S acidic ribosomal protein P0;60S acidic ribosomal protein P0-like	RPLP0;RPLP0P6	25.8542	26.1134	25.7742	26.1268	26.3206	25.7936	-0.166364	0.209508
Q3SXM5-2;Q3SXM5	Inactive hydroxysteroid dehydrogenase-like protein 1	HSDL1	23.9885	24.1143	18.537	24.2453	23.8099	23.6509	-1.68873	0.210209
Q96KA5-2;Q96KA5	Cleft lip and palate transmembrane protein 1-like protein	CLPTM1L	24.9518	25.4282	24.6205	24.8867	25.4753	25.4532	-0.271554	0.21067
P62888	60S ribosomal protein L30	RPL30	18.537	22.4251	22.7363	18.537	18.537	22.0625	1.5206	0.210739
P01023;P20742-2;P20742	Alpha-2-macroglobulin	A2M	23.4631	23.6233	22.7136	23.2318	23.7037	23.7338	-0.289698	0.210954
P50336	Protoporphyrinogen oxidase	PPOX	24.6656	24.334	25.063	24.4989	24.6197	24.3428	0.200421	0.212133
Q9UHX1-4;Q9UHX1-6;Q9UHX1-2;Q9UHX1-3;Q9UHX1-5;Q9UHX1	Poly(U)-binding-splicing factor PUF60	PUF60	24.9634	24.7794	25.2825	25.3892	25.1406	18.537	1.98613	0.213571
Q9NQR4	Omega-amidase NIT2	NIT2	23.9038	18.537	24.1998	18.537	18.537	24.1345	1.81069	0.216028
Q13263;Q13263-2	Transcription intermediary factor 1-beta	TRIM28	27.5396	27.0625	28.002	27.7457	27.631	27.9853	-0.25261	0.216885
Q9NSK0-5;Q9NSK0;Q9NSK0-3;Q9NSK0-4	Kinesin light chain 4	KLC4	18.537	18.537	18.537	18.537	18.537	27.9809	-3.14796	0.221169
O43707;O43707-2;O43707-3;Q08043	Alpha-actinin-4	ACTN4	26.9692	27.1396	26.8158	27.5659	26.9482	26.9771	-0.188875	0.221357
P12956;P12956-2	X-ray repair cross-complementing protein 6	XRCC6	26.2964	26.1175	25.6735	25.8627	25.8831	25.8812	0.153459	0.227012
Q8IYB8	ATP-dependent RNA helicase SUPV3L1, mitochondrial	SUPV3L1	18.537	23.1255	25.3084	24.5377	24.949	22.8755	-1.79709	0.227588
P55809;P55809-2;Q9BYC2	Succinyl-CoA:3-ketoacid coenzyme A transferase 1, mitochondrial	OXCT1	23.8498	23.8309	25.0036	24.2191	24.8899	24.65	-0.358271	0.228032
Q02252-2;Q02252	Methylmalonate-semialdehyde dehydrogenase [acylating], mitochondrial	ALDH6A1	18.537	24.1326	25.3938	18.537	24.2075	18.537	2.2606	0.228231
Q02978;Q02978-2	Mitochondrial 2-oxoglutarate/malate carrier protein	SLC25A11	25.0775	24.9527	24.1086	25.1496	25.6514	24.4684	-0.376853	0.228586
Q96AE4	Far upstream element-binding protein 1	FUBP1	18.537	18.537	18.537	18.537	26.362	18.537	-2.60832	0.229019
P04844;P04844-2	Dolichyl-diphosphooligosaccharide--protein glycosyltransferase subunit 2	RPN2	27.7378	27.646	27.4765	28.1283	27.7478	27.4818	-0.165889	0.229477
O60684;O15131	Importin subunit alpha-7;Importin subunit alpha-6	KPNA6;KPNA5	25.1743	24.5231	23.3968	25.0301	24.3747	25.0745	-0.461725	0.230338
Q6P1J9	Parafibromin	CDC73	24.7444	24.0856	18.537	24.921	23.3012	24.2481	-1.70107	0.232152
P52597	Heterogeneous nuclear ribonucleoprotein F;Heterogeneous nuclear ribonucleoprotein F, N-terminally processed	HNRNPF	26.3207	25.5707	26.5826	26.5734	26.1272	26.5922	-0.272889	0.233081
Q10713;Q10713-2	Mitochondrial-processing peptidase subunit alpha	PMPCA	24.0299	25.0271	25.0788	25.1907	25.0845	24.7439	-0.294443	0.233667
P62241	40S ribosomal protein S8	RPS8	24.8792	24.1692	24.7943	18.537	26.2993	23.2601	1.9154	0.237242
P01011	Alpha-1-antichymotrypsin;Alpha-1-antichymotrypsin His-Pro-less	SERPINA3	18.537	18.537	20.6881	20.8927	18.537	18.537	-0.0682226	0.239377
Q15907	Ras-related protein Rab-11B	RAB11B	18.537	18.537	18.537	18.537	18.537	25.1694	-2.21079	0.240153
P82650;P82650-2	28S ribosomal protein S22, mitochondrial	MRPS22	25.4354	25.7635	18.537	18.537	25.4366	18.537	2.40844	0.242876
Q16576;Q16576-2	Histone-binding protein RBBP7	RBBP7	26.6382	27.4027	26.55	27.1707	26.2462	26.2241	0.316621	0.243037
Q99538;Q99538-2;Q99538-3	Legumain	LGMN	18.537	18.537	18.537	20.2688	18.537	18.537	-0.577241	0.244326
Q6NUM9;Q6NUM9-2	All-trans-retinol 13,14-reductase	RETSAT	18.537	18.537	18.537	18.537	24.6587	18.537	-2.04054	0.244585
P27449	V-type proton ATPase 16 kDa proteolipid subunit	ATP6V0C	18.537	18.537	18.537	18.537	24.6452	18.537	-2.03604	0.244753
Q9H583	HEAT repeat-containing protein 1;HEAT repeat-containing protein 1, N-terminally processed	HEATR1	23.3015	23.7177	22.6734	23.0585	23.203	22.6433	0.262594	0.245542
Q8TEQ6	Gem-associated protein 5	GEMIN5	22.2781	22.4602	18.537	18.537	18.537	22.3896	1.27055	0.245931
Q9Y5U8	Mitochondrial pyruvate carrier 1	MPC1	18.537	18.537	18.537	18.537	18.537	24.6298	-2.03091	0.246375
Q12996	Cleavage stimulation factor subunit 3	CSTF3	23.3531	18.537	23.5024	23.1536	23.0015	23.3003	-1.3543	0.246849
Q7L014	Probable ATP-dependent RNA helicase DDX46	DDX46	25.4199	25.0923	24.242	24.7373	24.7599	24.4352	0.273901	0.24808
P13639	Elongation factor 2	EEF2	27.4166	27.7674	26.9136	26.8407	27.2065	27.388	0.2208	0.248201
P15927;P15927-2;P15927-3	Replication protein A 32 kDa subunit	RPA2	25.5667	25.8854	24.5747	25.2562	26.4644	25.5138	-0.402557	0.24841
P00367;P00367-3;P00367-2;P49448	Glutamate dehydrogenase 1, mitochondrial;Glutamate dehydrogenase 2, mitochondrial	GLUD1;GLUD2	27.1533	26.7778	28.0957	26.5763	27.1587	27.2881	0.334624	0.248751
O75964	ATP synthase subunit g, mitochondrial	ATP5L	24.0837	18.537	23.772	23.1855	23.508	24.1674	-1.48938	0.249601
P48735;P48735-2	Isocitrate dehydrogenase [NADP], mitochondrial	IDH2	18.537	26.1896	24.6385	18.537	18.537	25.2611	2.34334	0.250265
P50990;P50990-2;P50990-3	T-complex protein 1 subunit theta	CCT8	26.4725	25.144	25.131	25.8302	25.8241	26.0992	-0.335336	0.250639
P62829	60S ribosomal protein L23	RPL23	18.537	18.537	18.537	18.537	24.1706	18.537	-1.87785	0.251303
P13533	Myosin-6	MYH6	18.537	18.537	18.537	18.537	18.537	24.2093	-1.89076	0.252279
Q7Z6Z7-2;Q7Z6Z7-3;Q7Z6Z7	E3 ubiquitin-protein ligase HUWE1	HUWE1	18.537	18.537	18.537	18.537	18.537	24.0275	-1.83015	0.255193
Q96EY7;Q96EY7-2	Pentatricopeptide repeat domain-containing protein 3, mitochondrial	PTCD3	18.537	18.537	18.537	18.537	23.929	18.537	-1.79733	0.255211
P22307-8;P22307;P22307-7;P22307-4;P22307-2;P22307-6;P22307-3;P22307-5	Non-specific lipid-transfer protein	SCP2	24.9728	25.0119	26.1392	24.6484	25.436	25.0792	0.320117	0.2559
Q96EY1-2;Q96EY1;Q96EY1-3	DnaJ homolog subfamily A member 3, mitochondrial	DNAJA3	22.1191	18.537	23.2289	22.4038	22.8252	22.2134	-1.18577	0.256104
Q9NVI7-2;Q9NVI7;Q9NVI7-3;Q5T9A4-2	ATPase family AAA domain-containing protein 3A	ATAD3A	18.537	18.537	18.537	18.537	18.537	23.8878	-1.78359	0.257605
P27144	Adenylate kinase 4, mitochondrial	AK4	25.9657	25.1262	26.407	25.8154	24.6971	25.8468	0.379913	0.257666
Q14974;Q14974-2	Importin subunit beta-1	KPNB1	26.0179	25.6514	26.6621	26.4136	26.6828	25.9953	-0.253469	0.258318
P35613-2;P35613;P35613-4;P35613-3	Basigin	BSG	18.537	18.537	18.537	18.537	18.537	23.7808	-1.74791	0.259565
Q9NPL8	Complex I assembly factor TIMMDC1, mitochondrial	TIMMDC1	18.537	18.537	18.537	18.537	18.537	23.7616	-1.74153	0.259926
Q16531;Q16531-2	DNA damage-binding protein 1	DDB1	18.537	18.537	18.537	18.537	18.537	23.7581	-1.74034	0.259994
Q9Y399	28S ribosomal protein S2, mitochondrial	MRPS2	23.9668	24.5685	24.2951	23.8641	24.9297	24.841	-0.268152	0.261282
Q8N4V1;Q8N4V1-2	Membrane magnesium transporter 1	MMGT1	24.5018	23.6663	24.0228	25.6158	23.4471	24.5354	-0.469133	0.261551
Q12849;Q12849-5	G-rich sequence factor 1	GRSF1	28.4131	28.1854	29.4952	28.8877	28.1102	28.0854	0.336822	0.261705
Q92667-2;Q92667	A-kinase anchor protein 1, mitochondrial	AKAP1	25.2696	26.6737	18.537	18.537	18.537	26.2064	2.39998	0.262177
P08174-4;P08174;P08174-3;P08174-5;P08174-2;P08174-6;P08174-7	Complement decay-accelerating factor	CD55	18.537	26.029	24.5885	18.537	18.537	25.4275	2.21768	0.262804
Q16836;Q16836-3;Q16836-2	Hydroxyacyl-coenzyme A dehydrogenase, mitochondrial	HADH	24.4417	24.5232	25.5455	24.4018	24.6518	24.6931	0.254602	0.262806
P34897-3;P34897;P34897-2	Serine hydroxymethyltransferase, mitochondrial	SHMT2	29.3139	29.7588	30.3997	29.7364	29.5075	29.5592	0.223103	0.263659
Q7Z2W9-2;Q7Z2W9	39S ribosomal protein L21, mitochondrial	MRPL21	18.537	18.537	18.537	18.537	18.537	23.5711	-1.67803	0.263717
Q13421-4;Q13421-3;Q13421;Q13421-2	Mesothelin;Megakaryocyte-potentiating factor;Mesothelin, cleaved form	MSLN	18.537	18.537	18.537	18.537	18.537	23.544	-1.669	0.264287
Q27J81-2;Q27J81;Q27J81-3	Inverted formin-2	INF2	18.537	18.537	18.537	18.537	23.3601	18.537	-1.60769	0.266458
P55884;P55884-2	Eukaryotic translation initiation factor 3 subunit B	EIF3B	22.921	23.2028	18.537	22.9532	22.2208	22.9036	-1.1389	0.266553
P20020-6;P20020-3;P20020-4;P20020;P20020-5;P20020-2	Plasma membrane calcium-transporting ATPase 1	ATP2B1	18.537	18.537	18.537	18.537	23.3473	18.537	-1.60343	0.266751
Q8NE71-2;Q8NE71	ATP-binding cassette sub-family F member 1	ABCF1	18.537	18.537	18.537	18.537	18.537	23.4301	-1.63101	0.266772
P02647	Apolipoprotein A-I;Proapolipoprotein A-I;Truncated apolipoprotein A-I	APOA1	24.6194	24.756	24.0606	24.2188	24.9712	24.9002	-0.218108	0.266811
P01033	Metalloproteinase inhibitor 1	TIMP1	18.537	18.537	18.537	18.537	18.537	23.4107	-1.62454	0.26721
Q9GZM5	Protein YIPF3;Protein YIPF3, 36 kDa form III	YIPF3	18.537	18.537	18.537	18.537	23.3094	18.537	-1.59078	0.267632
O14818;O14818-2;Q8TAA3-2;Q8TAA3-5;Q8TAA3;O14818-4	Proteasome subunit alpha type-7;Proteasome subunit alpha type-7-like	PSMA7;PSMA8	25.5776	25.4061	26.0417	25.8836	24.3834	25.7194	0.346366	0.267762
Q8NC60	Nitric oxide-associated protein 1	NOA1	18.537	18.537	18.537	18.537	18.537	23.3856	-1.61619	0.267782
P07437;A6NNZ2;CON__ENSEMBL:ENSBTAP00000025008;Q9H4B7	Tubulin beta chain	TUBB	18.537	18.537	18.537	18.537	18.537	23.3461	-1.60302	0.268701
Q8TCS8	Polyribonucleotide nucleotidyltransferase 1, mitochondrial	PNPT1	26.204	18.537	23.779	18.537	18.537	25.8463	1.86653	0.268729
Q9NTN3-2;Q9NTN3	UDP-glucuronic acid/UDP-N-acetylgalactosamine transporter	SLC35D1	18.537	18.537	18.537	18.537	18.537	23.3302	-1.59772	0.269076
P42126;P42126-2	Enoyl-CoA delta isomerase 1, mitochondrial	ECI1	26.843	26.5945	27.3866	26.942	25.9917	27.0623	0.276036	0.269561
O43772	Mitochondrial carnitine/acylcarnitine carrier protein	SLC25A20	18.537	18.537	23.8144	18.537	23.2102	23.892	-1.58357	0.270034
P25205;P25205-2	DNA replication licensing factor MCM3	MCM3	18.537	18.537	18.537	18.537	18.537	23.2758	-1.5796	0.270383
P49720	Proteasome subunit beta type-3	PSMB3	26.1707	25.7085	26.3187	25.9495	25.1753	26.3086	0.254836	0.270383
Q9BWH2	FUN14 domain-containing protein 2	FUNDC2	18.537	18.537	18.537	18.537	23.1834	18.537	-1.54879	0.270691
O75638-2;O75638	Cancer/testis antigen 2	CTAG2	18.537	18.537	18.537	18.537	18.537	23.2423	-1.56841	0.27121
Q15843	NEDD8	NEDD8	23.0775	18.537	18.537	24.8144	18.537	23.6241	-2.27465	0.272224
P98179	RNA-binding protein 3	RBM3	18.537	25.4691	25.9723	25.4705	24.827	24.7255	-1.68147	0.272358
Q9P0S9	Transmembrane protein 14C	TMEM14C	25.3227	25.4838	24.9049	25.8014	25.7139	24.8729	-0.225608	0.273092
P05496;Q06055;P48201;Q06055-3;Q06055-2	ATP synthase F(0) complex subunit C1, mitochondrial;ATP synthase F(0) complex subunit C2, mitochondrial;ATP synthase F(0) complex subunit C3, mitochondrial	ATP5G1;ATP5G2;ATP5G3	18.537	18.537	18.537	18.537	23.0872	18.537	-1.51672	0.273177
O95831;O95831-3;O95831-4;O95831-2;O95831-6;O95831-5	Apoptosis-inducing factor 1, mitochondrial	AIFM1	27.451	27.1772	28.3588	27.3394	27.2861	27.6269	0.244853	0.273405
P62854;Q5JNZ5	40S ribosomal protein S26;Putative 40S ribosomal protein S26-like 1	RPS26;RPS26P11	18.537	18.537	18.537	18.537	18.537	23.1493	-1.53741	0.273582
Q99878;Q96KK5;Q9BTM1;P20671;P0C0S8;Q93077;Q7L7L0;P04908;Q9BTM1-2;P16104;Q8IUE6	Histone H2A type 1-J;Histone H2A type 1-H;Histone H2A.J;Histone H2A type 1-D;Histone H2A type 1;Histone H2A type 1-C;Histone H2A type 3;Histone H2A type 1-B/E;Histone H2AX	HIST1H2AJ;HIST1H2AH;H2AFJ;HIST1H2AD;HIST1H2AG;HIST1H2AC;HIST3H2A;HIST1H2AB;H2AFX	25.5229	18.537	18.537	18.537	25.258	25.081	-2.09304	0.273725
Q04912-5;Q04912-2;Q04912;Q04912-3;Q04912-4;Q04912-6	Macrophage-stimulating protein receptor;Macrophage-stimulating protein receptor alpha chain;Macrophage-stimulating protein receptor beta chain	MST1R	18.537	18.537	18.537	18.537	18.537	19.5261	-0.329672	0.276781
Q9HD23-2;Q9HD23;Q9HD23-4	Magnesium transporter MRS2 homolog, mitochondrial	MRS2	18.537	18.537	18.537	20.4035	18.537	18.537	-0.622164	0.27692
Q96NZ8	WAP, Kazal, immunoglobulin, Kunitz and NTR domain-containing protein 1	WFIKKN1	18.537	18.537	18.537	18.537	18.537	23.0126	-1.49186	0.277303
P0DOY3;P0DOY2;P0CF74;P0DOX8;A0M8Q6;P0CG04;B9A064	Ig lambda-6 chain C region;Ig lambda-7 chain C region;Ig lambda-1 chain C regions;Immunoglobulin lambda-like polypeptide 5	IGLC6;IGLC7;IGLC1;IGLL5	18.537	18.537	18.537	18.537	18.537	23.0115	-1.4915	0.277333
Q92820	Gamma-glutamyl hydrolase	GGH	23.8949	23.6841	25.3302	24.9229	24.7233	24.3187	-0.351918	0.277461
P26599;P26599-2;P26599-3;O95758-1;O95758-6;O95758-2;O95758;O95758-5;O95758-4	Polypyrimidine tract-binding protein 1	PTBP1	27.2604	28.0099	28.0949	27.6023	27.8497	27.3247	0.196186	0.277808
P33947-2;P33947	ER lumen protein-retaining receptor 2	KDELR2	18.537	18.537	18.537	18.537	19.5223	18.537	-0.328415	0.277821
Q15366-5;Q15366-8	Poly(rC)-binding protein 2	PCBP2	18.537	18.537	18.537	18.537	18.537	22.9732	-1.47874	0.27843
Q9UBS4	DnaJ homolog subfamily B member 11	DNAJB11	25.1264	24.9346	25.6824	25.8204	25.8324	24.8418	-0.25042	0.281455
Q92797;Q92797-2	Symplekin	SYMPK	18.537	18.537	18.537	18.537	18.537	22.852	-1.43832	0.282071
Q9NTI5-2;Q9NTI5;Q9NTI5-5	Sister chromatid cohesion protein PDS5 homolog B	PDS5B	18.537	18.537	18.537	18.537	22.7397	18.537	-1.4009	0.283417
Q7L5N7;Q7L5N7-2	Lysophosphatidylcholine acyltransferase 2	LPCAT2	18.537	18.537	18.537	18.537	18.537	22.8092	-1.42404	0.283422
P26447	Protein S100-A4	S100A4	18.537	18.537	18.537	18.537	22.7381	18.537	-1.40035	0.28347
P09429;B2RPK0	High mobility group protein B1	HMGB1	24.3283	18.537	18.537	18.537	18.537	21.9884	0.77996	0.283654
P23368;P23368-2	NAD-dependent malic enzyme, mitochondrial	ME2	18.537	18.537	24.5132	26.0012	24.5332	18.537	-2.49473	0.283695
Q13510-3;Q13510;Q13510-2	Acid ceramidase;Acid ceramidase subunit alpha;Acid ceramidase subunit beta	ASAH1	18.537	18.537	18.537	18.537	22.7281	18.537	-1.39701	0.283799
Q9Y2Q9	28S ribosomal protein S28, mitochondrial	MRPS28	18.537	18.537	18.537	18.537	22.6798	18.537	-1.38092	0.285413
Q03519;Q03519-2;Q9NUT2-5;Q9NUT2-4;Q9NUT2-2;Q9NUT2	Antigen peptide transporter 2	TAP2	22.8581	23.4573	23.1881	22.6485	22.8814	23.437	0.178867	0.286041
P57088	Transmembrane protein 33	TMEM33	24.178	18.537	24.6096	24.0217	23.6667	23.8329	-1.39889	0.286139
P00738;P00738-2;P00739;P00739-2	Haptoglobin;Haptoglobin alpha chain;Haptoglobin beta chain;Haptoglobin-related protein	HP;HPR	24.1342	23.9979	23.2804	23.4539	24.2306	24.4753	-0.249092	0.286412
P35232;P35232-2	Prohibitin	PHB	29.3284	28.7363	28.8188	29.3794	28.7639	29.2165	-0.158789	0.287981
O75351	Vacuolar protein sorting-associated protein 4B	VPS4B	18.537	18.537	18.537	18.537	22.5975	18.537	-1.3535	0.288279
Q9UKZ1	CCR4-NOT transcription complex subunit 11	CNOT11	18.537	18.537	18.537	18.537	22.5767	18.537	-1.34656	0.289028
P22466	Galanin peptides;Galanin;Galanin message-associated peptide	GAL	18.537	18.537	18.537	18.537	19.5663	18.537	-0.343083	0.28908
Q8IUR7-6;Q8IUR7-3;Q8IUR7-2;Q8IUR7;Q8IUR7-8;Q8IUR7-7	Armadillo repeat-containing protein 8	ARMC8	18.537	18.537	18.537	18.537	22.5457	18.537	-1.33623	0.290162
P30536	Translocator protein	TSPO	26.2308	18.537	25.7735	26.2706	23.7651	25.8653	-1.78653	0.290173
O75592-2;O75592	E3 ubiquitin-protein ligase MYCBP2	MYCBP2	18.537	18.537	18.537	18.537	22.5295	18.537	-1.33083	0.290765
P02679-2;P02679	Fibrinogen gamma chain	FGG	23.3894	23.3217	22.5075	22.9809	23.3934	23.4113	-0.18896	0.291211
Q9BZH6	WD repeat-containing protein 11	WDR11	18.537	18.537	18.537	18.537	18.537	22.5748	-1.34591	0.291482
Q06547-4;Q06547-3;Q06547-2;Q06547	GA-binding protein subunit beta-1	GABPB1	18.537	18.537	18.537	18.537	18.537	22.5182	-1.32704	0.293616
P03915	NADH-ubiquinone oxidoreductase chain 5	MT-ND5	18.537	18.537	18.537	18.537	22.4165	18.537	-1.29316	0.29515
P14635-2;P14635	G2/mitotic-specific cyclin-B1	CCNB1	18.537	18.537	18.537	18.537	18.537	22.4761	-1.31303	0.295252
P63096;P63096-2	Guanine nucleotide-binding protein G(i) subunit alpha-1	GNAI1	23.0376	18.537	23.3589	23.1925	21.9822	23.2532	-1.16479	0.295338
Q9NVV0	Trimeric intracellular cation channel type B	TMEM38B	18.537	18.537	18.537	18.537	22.3977	18.537	-1.28688	0.295914
P33991	DNA replication licensing factor MCM4	MCM4	25.8225	25.1884	25.2069	25.7493	25.3787	25.4907	-0.133633	0.300371
Q9UMR5-2;Q9UMR5;Q9UMR5-3	Lysosomal thioesterase PPT2	PPT2	18.537	18.537	18.537	18.537	18.537	22.3251	-1.26267	0.301525
Q6UXD5-4;Q6UXD5-6;Q6UXD5-2;Q6UXD5-3;Q6UXD5-5;Q6UXD5	Seizure 6-like protein 2	SEZ6L2	18.537	18.537	18.537	18.537	18.537	22.3128	-1.25857	0.302064
Q15067-2;Q15067-3	Peroxisomal acyl-coenzyme A oxidase 1	ACOX1	23.6773	24.6218	23.8123	23.7744	24.7687	24.2562	-0.2293	0.303566
Q9H0V9;Q9H0V9-2;Q9H0V9-3	VIP36-like protein	LMAN2L	18.537	18.537	18.537	18.537	18.537	22.2775	-1.24682	0.303637
P60174-1;P60174;P60174-4	Triosephosphate isomerase	TPI1	18.537	18.537	18.537	18.537	18.537	22.2769	-1.24663	0.303663
O43809	Cleavage and polyadenylation specificity factor subunit 5	NUDT21	26.3041	26.454	26.7935	26.9032	26.6359	26.3657	-0.117701	0.304358
P22695	Cytochrome b-c1 complex subunit 2, mitochondrial	UQCRC2	26.6497	27.1648	27.6619	27.0056	27.2756	26.6136	0.193872	0.304455
Q9Y5B9	FACT complex subunit SPT16	SUPT16H	25.3943	24.5782	24.4098	25.324	25.0523	24.6165	-0.203491	0.304522
P51784	Ubiquitin carboxyl-terminal hydrolase 11	USP11	18.537	18.537	18.537	18.537	22.1963	18.537	-1.21975	0.304729
Q6IAN0	Dehydrogenase/reductase SDR family member 7B	DHRS7B	18.537	18.537	18.537	18.537	18.537	22.2518	-1.23826	0.304807
Q9NP80-3;Q9NP80-2;Q9NP80	Calcium-independent phospholipase A2-gamma	PNPLA8	18.537	18.537	18.537	18.537	18.537	22.2301	-1.23103	0.305811
Q9NPH3;Q9NPH3-3;Q9NPH3-2;Q9NPH3-5	Interleukin-1 receptor accessory protein	IL1RAP	18.537	18.537	18.537	18.537	18.537	19.6397	-0.367538	0.306045
Q9NVV4-2;Q9NVV4	Poly(A) RNA polymerase, mitochondrial	MTPAP	18.537	18.537	18.537	18.537	22.1582	18.537	-1.20705	0.306541
P01024;CON__Q2UVX4	Complement C3;Complement C3 beta chain;C3-beta-c;Complement C3 alpha chain;C3a anaphylatoxin;Acylation stimulating protein;Complement C3b alpha chain;Complement C3c alpha chain fragment 1;Complement C3dg fragment;Complement C3g fragment;Complement C3d fragment;Complement C3f fragment;Complement C3c alpha chain fragment 2	C3	23.5194	23.3991	21.9536	22.6288	23.551	23.6805	-0.329389	0.306756
Q3SYG4-7;Q3SYG4-3;Q3SYG4;Q3SYG4-2;Q3SYG4-4	Protein PTHB1	BBS9	18.537	18.537	18.537	18.537	18.537	22.1804	-1.21445	0.308172
P52756	RNA-binding protein 5	RBM5	18.537	18.537	18.537	18.537	18.537	22.13	-1.19765	0.310652
Q9BZQ6-2;Q9BZQ6	ER degradation-enhancing alpha-mannosidase-like protein 3	EDEM3	18.537	18.537	18.537	18.537	22.0746	18.537	-1.17918	0.310699
O43854-2;O43854	EGF-like repeat and discoidin I-like domain-containing protein 3	EDIL3	18.537	18.537	18.537	18.537	18.537	22.1222	-1.19504	0.311047
Q8N2U0	Transmembrane protein 256	TMEM256	18.537	18.537	18.537	18.537	22.0585	18.537	-1.17381	0.311528
Q9Y4C2-2;Q9Y4C2	TRPM8 channel-associated factor 1	TCAF1	18.537	18.537	18.537	18.537	18.537	22.1085	-1.19048	0.311738
Q99747;Q99747-2	Gamma-soluble NSF attachment protein	NAPG	23.1252	22.9354	22.9966	23.0358	23.4515	22.862	-0.0973908	0.311933
Q9UPQ8	Dolichol kinase	DOLK	18.537	18.537	18.537	18.537	18.537	22.0989	-1.18729	0.312226
P01834;P0DOX7	Ig kappa chain C region	IGKC	24.0824	23.8625	23.173	18.537	24.4701	24.3542	1.25217	0.312491
Q9Y5Q0	Fatty acid desaturase 3	FADS3	18.537	18.537	18.537	18.537	18.537	22.0729	-1.17862	0.313572
P17813-2;P17813	Endoglin	ENG	18.537	18.537	18.537	18.537	18.537	22.0645	-1.17582	0.314012
Q99574	Neuroserpin	SERPINI1	18.537	18.537	18.537	18.537	18.537	22.039	-1.1673	0.315367
Q93009-3;Q93009	Ubiquitin carboxyl-terminal hydrolase 7	USP7	25.5749	25.2965	25.4948	25.1717	25.0555	25.7715	0.122492	0.316106
Q8NF37	Lysophosphatidylcholine acyltransferase 1	LPCAT1	25.3979	26.541	24.7809	24.2067	24.9144	26.3459	0.417608	0.317375
P14324-2;P14324	Farnesyl pyrophosphate synthase	FDPS	22.4679	18.537	18.537	23.0364	23.0392	18.537	-1.6902	0.318209
Q99536;Q99536-2;Q99536-3	Synaptic vesicle membrane protein VAT-1 homolog	VAT1	25.6931	25.6823	24.807	25.6589	23.3752	25.851	0.432394	0.318421
Q96ER9;Q96ER9-2	Coiled-coil domain-containing protein 51	CCDC51	18.537	18.537	24.6452	24.8088	18.537	24.7168	-2.11444	0.318943
Q96EH3	Mitochondrial assembly of ribosomal large subunit protein 1	MALSU1	18.537	18.537	18.537	18.537	21.9216	18.537	-1.12819	0.319
Q7L2E3-3;Q7L2E3;Q7L2E3-2	Putative ATP-dependent RNA helicase DHX30	DHX30	24.6688	24.5527	24.3296	24.7933	24.0138	24.3697	0.124786	0.319528
Q53GQ0	Very-long-chain 3-oxoacyl-CoA reductase	HSD17B12	24.0689	23.8846	24.1235	23.8563	24.0186	24.0579	0.0480557	0.319845
Q14527-2;Q14527	Helicase-like transcription factor	HLTF	23.9171	18.537	18.537	24.4164	18.537	24.0114	-1.99123	0.319942
P02790	Hemopexin	HPX	18.537	18.537	18.537	18.537	21.9016	18.537	-1.12152	0.320158
P05556;P05556-2;P05556-5;P05556-4;P05556-3	Integrin beta-1	ITGB1	24.1071	23.8391	23.2506	23.4319	24.2513	24.0475	-0.177925	0.320389
P17987	T-complex protein 1 subunit alpha	TCP1	25.0785	25.4459	24.7843	25.1659	25.1331	25.31	-0.100086	0.320683
Q8TBP6	Solute carrier family 25 member 40	SLC25A40	18.537	18.537	18.537	18.537	21.8783	18.537	-1.11374	0.321532
P08651-4;P08651-5;P08651-3;P08651-6;P08651-2;P08651	Nuclear factor 1 C-type	NFIC	18.537	18.537	18.537	18.537	18.537	21.9268	-1.12992	0.321626
P02671-2;P02671	Fibrinogen alpha chain;Fibrinopeptide A;Fibrinogen alpha chain	FGA	18.537	18.537	18.537	18.537	21.8645	18.537	-1.10915	0.322354
P78527;P78527-2	DNA-dependent protein kinase catalytic subunit	PRKDC	27.5841	25.5645	24.911	27.5797	25.2123	26.8596	-0.530672	0.322504
Q8N8Y2	V-type proton ATPase subunit d 2	ATP6V0D2	18.537	18.537	18.537	18.537	18.537	21.899	-1.12065	0.323261
P0C0L4-2;P0C0L5;P0C0L4	Complement C4-A;Complement C4 beta chain;Complement C4-A alpha chain;C4a anaphylatoxin;C4b-A;C4d-A;Complement C4 gamma chain;Complement C4-B;Complement C4 beta chain;Complement C4-B alpha chain;C4a anaphylatoxin;C4b-B;C4d-B;Complement C4 gamma chain	C4A;C4B	20.1978	18.537	18.537	19.8335	18.537	20.4083	-0.502306	0.324325
P62424	60S ribosomal protein L7a	RPL7A	18.537	18.537	18.537	24.7302	18.537	18.537	-2.0644	0.324918
P53634;P53634-2;P53634-3	Dipeptidyl peptidase 1;Dipeptidyl peptidase 1 exclusion domain chain;Dipeptidyl peptidase 1 heavy chain;Dipeptidyl peptidase 1 light chain	CTSC	18.537	24.3897	24.9442	18.537	25.9849	18.537	1.60397	0.325448
Q9UHG3;Q9UHG3-2	Prenylcysteine oxidase 1	PCYOX1	25.4473	25.249	25.231	24.9701	25.6668	25.6386	-0.116047	0.325669
Q8NCG7-2;Q8NCG7-4;Q8NCG7	Sn1-specific diacylglycerol lipase beta	DAGLB	18.537	18.537	18.537	18.537	18.537	21.8375	-1.10016	0.327
Q9UH99-3;Q9UH99;Q9UH99-2	SUN domain-containing protein 2	SUN2	18.537	18.537	18.537	18.537	18.537	21.829	-1.09733	0.327531
Q9HAT2-2;Q9HAT2	Sialate O-acetylesterase	SIAE	18.537	18.537	18.537	18.537	18.537	21.8249	-1.09594	0.327794
P69905	Hemoglobin subunit alpha	HBA1	18.537	18.537	18.537	18.537	18.537	21.8055	-1.08949	0.329021
Q9NTJ5;Q9NTJ5-2	Phosphatidylinositide phosphatase SAC1	SACM1L	22.6144	22.3825	18.537	18.537	18.537	23.4966	0.987755	0.3311
Q6ZRQ5	Protein MMS22-like	MMS22L	18.537	18.537	18.537	18.537	18.537	19.7356	-0.399526	0.331782
Q9NS86	LanC-like protein 2	LANCL2	18.537	18.537	18.537	18.537	21.6918	18.537	-1.05158	0.333455
Q6UW56-2;Q6UW56;Q6UW56-3	All-trans retinoic acid-induced differentiation factor	ATRAID	18.537	18.537	25.1725	25.6513	24.2645	18.537	-2.06875	0.334119
Q12972	Nuclear inhibitor of protein phosphatase 1;Activator of RNA decay	PPP1R8	18.537	18.537	18.537	18.537	18.537	21.7261	-1.06303	0.334249
Q99808;Q99808-2	Equilibrative nucleoside transporter 1	SLC29A1	18.537	18.537	18.537	18.537	18.537	21.7069	-1.05661	0.335568
Q9H2K0	Translation initiation factor IF-3, mitochondrial	MTIF3	18.537	18.537	18.537	18.537	18.537	19.7507	-0.404567	0.335887
Q9Y5M8	Signal recognition particle receptor subunit beta	SRPRB	24.4197	25.7789	24.5044	25.098	24.805	24.0687	0.243783	0.336346
P06748-2;P06748;P06748-3	Nucleophosmin	NPM1	26.5823	26.8298	25.26	26.274	26.4212	26.6562	-0.226406	0.337025
Q8WUA8	Tsukushin	TSKU	18.537	18.537	18.537	18.537	21.6409	18.537	-1.03461	0.337032
P68104;Q5VTE0;P68104-2;Q05639	Elongation factor 1-alpha 1;Putative elongation factor 1-alpha-like 3	EEF1A1;EEF1A1P5	26.8303	26.5715	27.1487	26.8108	27.0522	26.3197	0.122621	0.338067
Q7KZF4	Staphylococcal nuclease domain-containing protein 1	SND1	25.9123	25.307	26.6984	25.9609	25.4951	25.8883	0.19111	0.339163
Q9NYV4-3;Q9NYV4-2;Q9NYV4;P11802-2;P11802;Q96Q40-2;Q96Q40-4;Q96Q40-3;O94921-3;Q96Q40-5;Q96Q40;O94921-2;O94921	Cyclin-dependent kinase 12	CDK12	18.537	18.537	22.2643	22.1809	23.0708	18.537	-1.48345	0.339765
O95298-2;O95298;O95298-3;E9PQ53	NADH dehydrogenase [ubiquinone] 1 subunit C2	NDUFC2	18.537	18.537	18.537	18.537	18.537	21.6342	-1.03238	0.340731
P17844;P17844-2	Probable ATP-dependent RNA helicase DDX5	DDX5	25.9707	25.5985	26.3818	25.6481	26.4227	25.3654	0.171601	0.340824
Q5VSL9-3;Q5VSL9-2;Q5VSL9;Q9ULQ0-2;Q9ULQ0	Striatin-interacting protein 1	STRIP1	18.537	18.537	18.537	18.537	18.537	21.6223	-1.02842	0.341604
Q00325-2;Q00325	Phosphate carrier protein, mitochondrial	SLC25A3	29.1958	28.3624	28.7551	28.5184	28.7455	28.7185	0.110278	0.341633
Q9NVM9-2;Q9NVM9	Protein asunder homolog	ASUN	18.537	18.537	23.1326	23.2368	18.537	23.2893	-1.61883	0.342186
Q9NRH3;P23258	Tubulin gamma-2 chain;Tubulin gamma-1 chain	TUBG2;TUBG1	18.537	18.537	18.537	18.537	18.537	21.6062	-1.02304	0.342804
P68871;P02042	Hemoglobin subunit beta;LVV-hemorphin-7;Spinorphin;Hemoglobin subunit delta	HBB;HBD	18.537	18.537	18.537	18.537	18.537	21.6009	-1.02127	0.343201
Q14697;Q14697-2	Neutral alpha-glucosidase AB	GANAB	29.1439	28.8928	28.5033	28.8473	28.7056	28.7431	0.0813607	0.346119
P09382	Galectin-1	LGALS1	18.537	25.2822	24.9602	18.537	23.6722	23.1435	1.14225	0.346845
Q5SY80-3;Q5SY80;Q5SY80-2	Uncharacterized protein C1orf101	C1orf101	18.537	18.537	18.537	18.537	18.537	21.5473	-1.00342	0.347313
P41440-3;P41440-2;P41440	Folate transporter 1	SLC19A1	18.537	18.537	18.537	23.9964	18.537	18.537	-1.81977	0.347585
P61978;P61978-2	Heterogeneous nuclear ribonucleoprotein K	HNRNPK	28.3538	27.8845	28.5048	28.0871	28.2911	28.1176	0.08247	0.348673
Q8TCT8	Signal peptide peptidase-like 2A	SPPL2A	18.537	18.537	18.537	23.9261	18.537	18.537	-1.79634	0.350128
Q9Y3T9	Nucleolar complex protein 2 homolog	NOC2L	18.537	18.537	18.537	18.537	18.537	21.5119	-0.991621	0.350134
Q8WWC4	Uncharacterized protein C2orf47, mitochondrial	C2orf47	18.537	18.537	18.537	18.537	21.4597	18.537	-0.974232	0.351033
Q01105;Q01105-3;Q01105-4;P0DME0	Protein SET;Protein SETSIP	SET;SETSIP	26.3273	27.4332	25.9025	26.3728	25.0772	27.2528	0.320098	0.351163
P14625;Q58FF3	Endoplasmin	HSP90B1	29.0167	29.4552	28.301	28.7474	28.188	29.2737	0.187933	0.351836
Q9H078-2;Q9H078-4;Q9H078;Q9H078-5;Q9H078-3	Caseinolytic peptidase B protein homolog	CLPB	25.0234	18.537	18.537	18.537	23.324	18.537	0.566443	0.352318
P42167;P42167-2;P42167-3	Lamina-associated polypeptide 2, isoforms beta/gamma;Thymopoietin;Thymopentin	TMPO	25.3218	25.0073	26.3625	25.4034	25.2472	25.5324	0.169502	0.352834
Q96AY3;Q96AY3-2	Peptidyl-prolyl cis-trans isomerase FKBP10	FKBP10	27.1241	27.5653	27.8849	27.4689	27.7676	26.9411	0.132213	0.353397
P35611;P35611-3;P35611-5;P35611-2;P35611-6;P35611-4;P35612	Alpha-adducin	ADD1	18.537	18.537	18.537	18.537	18.537	21.4562	-0.973063	0.354739
Q9Y6C9	Mitochondrial carrier homolog 2	MTCH2	18.537	25.0745	18.537	18.537	23.767	22.8737	-1.00969	0.355966
P13284	Gamma-interferon-inducible lysosomal thiol reductase	IFI30	18.537	18.537	25.9459	25.7321	18.537	24.6878	-1.97903	0.355978
P85037;P85037-2	Forkhead box protein K1	FOXK1	18.537	18.537	18.537	18.537	21.4004	18.537	-0.954456	0.356102
Q8NI60;Q8NI60-3;Q8NI60-4;Q8NI60-2	Atypical kinase ADCK3, mitochondrial	ADCK3	23.3244	18.537	23.864	23.6837	22.6575	18.537	0.282414	0.356189
P86397	Hydroxyacyl-thioester dehydratase type 2, mitochondrial	RPP14	18.537	18.537	18.537	18.537	18.537	21.432	-0.964973	0.356815
Q96BW9-3;Q96BW9;Q96BW9-2	Phosphatidate cytidylyltransferase, mitochondrial	TAMM41	18.537	18.537	18.537	23.7065	18.537	18.537	-1.72316	0.358578
P14923	Junction plakoglobin	JUP	24.6942	26.8247	26.3274	25.6397	25.9061	25.5413	0.25303	0.358997
P31937	3-hydroxyisobutyrate dehydrogenase, mitochondrial	HIBADH	18.537	18.537	24.0895	18.537	21.9256	23.8831	-1.06071	0.35905
O43688-3;O43688;O43688-2	Lipid phosphate phosphohydrolase 2	PPAP2C	18.537	18.537	18.537	18.537	18.537	21.4038	-0.955601	0.359273
Q9ULJ3-2;Q9ULJ3	Zinc finger and BTB domain-containing protein 21	ZBTB21	18.537	18.537	18.537	18.537	21.3627	18.537	-0.941871	0.359464
P41250	Glycine--tRNA ligase	GARS	18.537	18.537	23.7155	18.537	18.537	22.597	0.372847	0.359495
P50443	Sulfate transporter	SLC26A2	18.537	18.537	18.537	18.537	18.537	21.3771	-0.94668	0.361668
Q66GS9	Centrosomal protein of 135 kDa	CEP135	18.537	18.537	18.537	18.537	18.537	21.3709	-0.944627	0.362226
P42345	Serine/threonine-protein kinase mTOR	MTOR	18.537	18.537	18.537	18.537	18.537	21.3589	-0.940603	0.36333
Q16795	NADH dehydrogenase [ubiquinone] 1 alpha subcomplex subunit 9, mitochondrial	NDUFA9	26.0334	26.2227	26.2173	25.8857	26.727	26.1465	-0.0953005	0.364446
Q6UB35;Q6UB35-2	Monofunctional C1-tetrahydrofolate synthase, mitochondrial	MTHFD1L	26.3996	26.0143	26.8227	26.7982	25.3229	26.5481	0.189143	0.365311
O15381-3;O15381-2;O15381-5;O15381;O15381-4	Nuclear valosin-containing protein-like	NVL	18.537	18.537	18.537	23.5121	18.537	18.537	-1.65834	0.366771
Q9HCE1;Q9HCE1-2	Putative helicase MOV-10	MOV10	21.4329	18.537	18.537	18.537	18.537	21.4147	0.00605127	0.367068
Q15366-2;Q15366;P57721-2;P57721-3	Poly(rC)-binding protein 2	PCBP2	26.1097	25.6783	25.8396	26.2232	26.3905	25.3763	-0.120834	0.369467
O43815-2;O43815	Striatin	STRN	18.537	18.537	18.537	18.537	18.537	21.2724	-0.911772	0.371582
P07099	Epoxide hydrolase 1	EPHX1	18.537	18.537	18.537	23.3913	18.537	18.537	-1.61807	0.372237
A2NJV5;A0A0A0MRZ7;A0A075B6S6;A0A075B6S2;A0A075B6P5;A0A087WW87;P06310;P01615;P01614	Ig kappa chain V-II region RPMI 6410;Ig kappa chain V-II region FR;Ig kappa chain V-II region Cum	IGKV A18;IGKV2D-26;IGKV2D-30;IGKV2D-29;IGKV2D-28;IGKV2-40	18.537	18.537	18.537	18.537	21.2268	18.537	-0.896573	0.372518
Q14CZ7	FAST kinase domain-containing protein 3	FASTKD3	18.537	18.537	18.537	18.537	18.537	21.2572	-0.906733	0.373089
Q96BQ5	Coiled-coil domain-containing protein 127	CCDC127	18.537	18.537	18.537	18.537	18.537	21.255	-0.905984	0.373314
Q92620;Q92620-2	Pre-mRNA-splicing factor ATP-dependent RNA helicase PRP16	DHX38	23.5388	23.4751	18.537	18.537	23.9866	24.7378	-0.570159	0.373398
Q86WB0;Q86WB0-2;Q86WB0-3	Nuclear-interacting partner of ALK	ZC3HC1	18.537	18.537	18.537	18.537	18.537	21.2508	-0.904579	0.373738
P23396;P23396-2	40S ribosomal protein S3	RPS3	24.7797	18.537	24.8327	24.1496	24.4002	18.537	0.354222	0.374401
Q9Y623;P12882;Q9UKX2;P13535;P11055	Myosin-4;Myosin-1;Myosin-2;Myosin-8;Myosin-3	MYH4;MYH1;MYH2;MYH8;MYH3	18.537	18.537	18.537	18.537	18.537	21.2426	-0.901854	0.374566
Q15084-3;Q15084;Q15084-4;Q15084-5;Q15084-2	Protein disulfide-isomerase A6	PDIA6	23.7988	22.8778	24.7604	24.0876	23.4358	23.3079	0.201902	0.375658
L0R6Q1	SLC35A4 upstream open reading frame protein	SLC35A4	18.537	18.537	18.537	18.537	18.537	21.2261	-0.896338	0.376259
P29144	Tripeptidyl-peptidase 2	TPP2	18.537	18.537	18.537	18.537	18.537	21.2248	-0.895906	0.376393
O14949	Cytochrome b-c1 complex subunit 8	UQCRQ	24.7079	18.537	18.537	18.537	18.537	23.5828	0.375048	0.379233
Q06830	Peroxiredoxin-1	PRDX1	25.3064	18.537	18.537	24.8967	18.537	18.537	0.136568	0.379318
O95487-2;O95487;O95487-3	Protein transport protein Sec24B	SEC24B	18.537	18.537	18.537	18.537	21.1601	18.537	-0.874355	0.379512
P68371;P04350;Q13509-2	Tubulin beta-4B chain;Tubulin beta-4A chain	TUBB4B;TUBB4A	27.5667	27.4949	28.4471	28.4875	27.5373	27.884	-0.133401	0.381505
Q9BSJ8;Q9BSJ8-2	Extended synaptotagmin-1	ESYT1	25.8649	18.537	18.537	18.537	18.537	24.3644	0.50017	0.382464
Q13011	Delta(3,5)-Delta(2,4)-dienoyl-CoA isomerase, mitochondrial	ECH1	24.5628	22.3174	25.3374	23.9145	24.0623	25.1918	-0.316988	0.382581
Q9UH62	Armadillo repeat-containing X-linked protein 3	ARMCX3	18.537	18.537	18.537	23.1693	18.537	18.537	-1.54409	0.383116
P12883	Myosin-7	MYH7	18.537	18.537	18.537	18.537	18.537	21.1528	-0.871907	0.384059
P0DOX6;P01871;P01871-2;P04220	Ig mu chain C region;Ig mu heavy chain disease protein	IGHM	21.0808	21.4319	18.537	20.9431	21.4145	18.537	0.0517187	0.384314
Q9H0D6-2;Q9H0D6	5-3 exoribonuclease 2	XRN2	23.6066	18.537	18.537	23.9109	18.537	18.537	-0.101423	0.385292
O15440-5;O15440;O15440-4;O15440-3;O15440-2	Multidrug resistance-associated protein 5	ABCC5	18.537	18.537	18.537	23.1132	18.537	18.537	-1.52539	0.386053
O14684	Prostaglandin E synthase	PTGES	25.036	24.7382	18.537	24.5954	23.6359	18.537	0.514307	0.38709
Q92879-4	CUGBP Elav-like family member 1	CELF1	24.5209	23.9673	25.5996	25.0755	24.9127	24.5608	-0.153748	0.387501
P09622;P09622-3;P09622-2	Dihydrolipoyl dehydrogenase, mitochondrial	DLD	25.9228	26.3075	24.4664	25.2743	25.679	26.3287	-0.195175	0.387681
P43304;P43304-2	Glycerol-3-phosphate dehydrogenase, mitochondrial	GPD2	25.9556	26.2038	26.1267	26.6475	25.3171	26.7385	-0.138983	0.390004
Q9NVU0-5;Q9NVU0-4;Q9NVU0;Q9NVU0-3;Q9NVU0-2	DNA-directed RNA polymerase III subunit RPC5	POLR3E	18.537	18.537	18.537	20.9458	18.537	18.537	-0.802912	0.391365
Q9BVS5	tRNA (adenine(58)-N(1))-methyltransferase, mitochondrial	TRMT61B	18.537	18.537	18.537	22.9956	18.537	18.537	-1.48619	0.392479
Q96CP7	Calfacilitin	TLCD1	18.537	18.537	18.537	22.9916	18.537	18.537	-1.48485	0.392704
P11279;P11279-2	Lysosome-associated membrane glycoprotein 1	LAMP1	26.5443	26.4553	26.9533	26.444	26.6901	27.0147	-0.0652912	0.39325
Q16774-2;Q16774-3;Q16774	Guanylate kinase	GUK1	18.537	18.537	23.4763	18.537	18.537	22.8833	0.197659	0.393511
Q8IXH7-4;Q8IXH7	Negative elongation factor C/D	NELFCD	18.537	23.2213	18.537	23.1261	18.537	18.537	0.0317297	0.39353
Q9UIQ6-3;Q9UIQ6-2;Q9UIQ6	Leucyl-cystinyl aminopeptidase;Leucyl-cystinyl aminopeptidase, pregnancy serum form	LNPEP	24.3467	18.537	18.537	24.539	18.537	18.537	-0.064122	0.393829
P49748-2;P49748;P49748-3	Very long-chain specific acyl-CoA dehydrogenase, mitochondrial	ACADVL	25.479	25.6314	25.4116	25.3033	25.2748	25.7898	0.0513294	0.394463
Q6P1X6;Q6P1X6-2	UPF0598 protein C8orf82	C8orf82	23.5047	23.3903	24.8851	24.0812	23.4941	23.7718	0.144353	0.39547
Q99959-2;Q99959	Plakophilin-2	PKP2	18.537	18.537	18.537	18.537	21.0193	18.537	-0.82742	0.395727
Q7L592;Q7L592-2	NADH dehydrogenase [ubiquinone] complex I, assembly factor 7	NDUFAF7	24.6188	18.537	24.727	18.537	23.5601	24.2631	0.507527	0.396589
Q8WUM0	Nuclear pore complex protein Nup133	NUP133	18.537	18.537	18.537	22.8627	18.537	18.537	-1.44189	0.400208
Q9Y6Y8;Q9Y6Y8-2	SEC23-interacting protein	SEC23IP	18.537	18.537	18.537	18.537	18.537	21.0139	-0.825629	0.400284
Q9NWU2	Glucose-induced degradation protein 8 homolog	GID8	18.537	23.0856	23.222	18.537	23.4751	23.7447	-0.304067	0.401457
Q7L8L6	FAST kinase domain-containing protein 5	FASTKD5	18.537	23.6239	18.537	18.537	22.5132	18.537	0.370217	0.402851
Q9BXW7-2;Q9BXW7	Cat eye syndrome critical region protein 5	CECR5	18.537	18.537	24.0188	24.4049	18.537	18.537	-0.128708	0.405281
P06703	Protein S100-A6	S100A6	24.9041	26.0737	18.537	24.8104	24.7908	18.537	0.458855	0.405381
O94966-4;O94966-3;O94966;O94966-7;O94966-6;O94966-5	Ubiquitin carboxyl-terminal hydrolase 19	USP19	18.537	18.537	22.8047	18.537	18.537	22.5652	0.0798357	0.405395
P55084-2;P55084	Trifunctional enzyme subunit beta, mitochondrial;3-ketoacyl-CoA thiolase	HADHB	25.498	23.137	25.4335	24.265	23.6315	25.4533	0.239617	0.405912
Q9Y4R8	Telomere length regulation protein TEL2 homolog	TELO2	18.537	18.537	18.537	18.537	20.9349	18.537	-0.79928	0.406479
Q2NL82	Pre-rRNA-processing protein TSR1 homolog	TSR1	18.537	18.537	18.537	18.537	20.9197	18.537	-0.794215	0.408502
P46777	60S ribosomal protein L5	RPL5	24.1575	18.537	23.8404	23.8333	24.0165	18.537	0.0493675	0.409041
Q96PE2	Rho guanine nucleotide exchange factor 17	ARHGEF17	18.537	18.537	18.537	22.7211	18.537	18.537	-1.39468	0.409041
P36404	ADP-ribosylation factor-like protein 2	ARL2	18.537	18.537	18.537	21.0499	18.537	18.537	-0.837628	0.409825
Q9C005	Protein dpy-30 homolog	DPY30	18.537	23.0864	24.0829	22.8918	18.537	23.5064	0.257041	0.410921
Q08380	Galectin-3-binding protein	LGALS3BP	24.8909	18.537	24.468	24.7618	24.2706	18.537	0.108844	0.411023
O00471	Exocyst complex component 5	EXOC5	18.537	18.537	18.537	21.0676	18.537	18.537	-0.843506	0.412841
Q99873-4;Q99873-3;Q99873-2;Q99873;Q9NR22-2;Q9NR22	Protein arginine N-methyltransferase 1	PRMT1	18.537	25.7862	18.537	25.2402	18.537	18.537	0.181976	0.412863
Q9Y606-2;Q9Y606	tRNA pseudouridine synthase A, mitochondrial	PUS1	23.4886	23.3969	22.8073	23.5309	23.3924	22.962	-0.0641586	0.413086
Q5JPH6;Q5JPH6-2	Probable glutamate--tRNA ligase, mitochondrial	EARS2	18.537	18.537	18.537	18.537	18.537	20.9144	-0.792467	0.413202
Q9NRW3	DNA dC->dU-editing enzyme APOBEC-3C	APOBEC3C	18.537	18.537	18.537	18.537	18.537	20.9142	-0.792394	0.413232
Q6PKG0;Q6PKG0-3;Q659C4-7;Q659C4-6;Q659C4-5;Q659C4-9;Q659C4-2;Q659C4	La-related protein 1	LARP1	18.537	21.9726	18.537	18.537	18.537	21.4772	0.165125	0.413347
Q9UQE7	Structural maintenance of chromosomes protein 3	SMC3	22.4215	18.537	24.2614	22.8182	23.9266	18.537	-0.0206519	0.413482
O75844	CAAX prenyl protease 1 homolog	ZMPSTE24	25.5451	25.7281	24.9498	26.0918	24.8094	25.6313	-0.103209	0.41353
O14802	DNA-directed RNA polymerase III subunit RPC1	POLR3A	18.537	18.537	18.537	18.537	18.537	20.9068	-0.789929	0.414238
Q8N3U4;Q8N3U4-2	Cohesin subunit SA-2	STAG2	22.9455	22.7383	18.537	22.6734	22.6539	18.537	0.118841	0.415259
Q86Y39;Q86Y39-2	NADH dehydrogenase [ubiquinone] 1 alpha subcomplex subunit 11	NDUFA11	18.537	18.537	18.537	18.537	18.537	20.8974	-0.786788	0.415531
Q9Y5T4	DnaJ homolog subfamily C member 15	DNAJC15	18.537	18.537	18.537	18.537	20.0366	18.537	-0.499844	0.416533
Q07065	Cytoskeleton-associated protein 4	CKAP4	18.537	22.8699	18.537	18.537	18.537	22.1666	0.234411	0.416891
Q13227-2;Q13227	G protein pathway suppressor 2	GPS2	18.537	18.537	18.537	18.537	18.537	20.8803	-0.781092	0.417902
Q9Y2Q5;Q9Y2Q5-2	Ragulator complex protein LAMTOR2	LAMTOR2	18.537	18.537	18.537	18.537	20.846	18.537	-0.769645	0.418723
Q92793-2;Q92793	CREB-binding protein	CREBBP	18.537	18.537	18.537	18.537	18.537	20.0608	-0.507914	0.419127
Q969Z0;Q969Z0-2	Protein TBRG4	TBRG4	25.3171	25.8107	24.4662	25.0798	24.8795	25.9644	-0.109879	0.420747
P29401;P29401-2	Transketolase	TKT	27.0664	26.636	24.8697	26.5607	26.2021	26.2374	-0.142665	0.422229
Q15629-2;Q15629	Translocating chain-associated membrane protein 1	TRAM1	18.537	18.537	18.537	18.537	20.8135	18.537	-0.758834	0.42344
P00338;P00338-3;P00338-4;P00338-5;P00338-2	L-lactate dehydrogenase A chain	LDHA	27.5568	27.7825	26.4385	27.1974	26.577	27.6802	0.107723	0.423582
Q99460-2;Q99460	26S proteasome non-ATPase regulatory subunit 1	PSMD1	26.2727	26.513	26.3128	26.0941	26.8843	26.2727	-0.0508441	0.424537
P26641;P26641-2	Elongation factor 1-gamma	EEF1G	18.537	23.4319	22.658	23.074	22.6202	18.537	0.131889	0.42584
P42892-3;P42892-2;P42892-4;P42892	Endothelin-converting enzyme 1	ECE1	22.1756	18.537	18.537	18.537	22.4239	18.537	-0.082767	0.426944
P02656	Apolipoprotein C-III	APOC3	18.537	18.537	18.537	18.537	18.537	20.0925	-0.518482	0.427243
Q13895	Bystin	BYSL	21.9259	22.2792	18.537	18.537	21.8559	22.6509	-0.100584	0.428044
Q96AX1	Vacuolar protein sorting-associated protein 33A	VPS33A	18.537	18.537	18.537	18.537	20.7827	18.537	-0.748548	0.428057
Q96EL3	39S ribosomal protein L53, mitochondrial	MRPL53	24.5369	23.5361	22.0055	25.3069	24.9	18.537	0.444867	0.429264
Q32P41	tRNA (guanine(37)-N1)-methyltransferase	TRMT5	18.537	18.537	18.537	18.537	20.7702	18.537	-0.744398	0.429957
P27105;P27105-2	Erythrocyte band 7 integral membrane protein	STOM	18.537	23.7883	18.537	23.231	18.537	21.8803	-0.928667	0.430817
O75381-2;O75381	Peroxisomal membrane protein PEX14	PEX14	23.5042	23.913	18.537	18.537	24.5896	23.5455	-0.239275	0.431091
Q9H8H3	Methyltransferase-like protein 7A	METTL7A	24.2185	18.537	18.537	18.537	22.1762	22.6361	-0.685592	0.431582
P62841	40S ribosomal protein S15	RPS15	26.2014	26.4344	26.5826	26.7819	27.3487	25.4105	-0.107559	0.431641
Q9HCC0-2;Q9HCC0	Methylcrotonoyl-CoA carboxylase beta chain, mitochondrial	MCCC2	26.2805	25.8235	27.1337	26.1745	26.6607	26.1797	0.0742558	0.433568
Q8NBX0	Saccharopine dehydrogenase-like oxidoreductase	SCCPDH	24.8803	25.092	18.537	25.1001	18.537	24.2867	0.195177	0.434235
P18887	DNA repair protein XRCC1	XRCC1	18.537	18.537	18.537	21.2004	18.537	18.537	-0.887793	0.434557
Q8TC12;Q8TC12-2;Q8TC12-3	Retinol dehydrogenase 11	RDH11	18.537	23.1996	18.537	18.537	22.6239	18.537	0.191895	0.435312
Q16777;Q6FI13	Histone H2A type 2-C;Histone H2A type 2-A	HIST2H2AC;HIST2H2AA3	18.537	18.537	18.537	18.537	18.537	20.7434	-0.735441	0.438261
Q96IR7	4-hydroxyphenylpyruvate dioxygenase-like protein	HPDL	18.537	25.4854	26.0529	18.537	25.461	24.1883	0.629695	0.438471
Q6P2E9;Q6P2E9-2	Enhancer of mRNA-decapping protein 4	EDC4	18.537	18.537	18.537	22.3127	18.537	18.537	-1.25856	0.43857
P31949	Protein S100-A11;Protein S100-A11, N-terminally processed	S100A11	23.8502	24.5405	25.3956	24.4845	25.0991	23.9303	0.0907853	0.439546
P22736;P22736-2;P22736-3	Nuclear receptor subfamily 4 group A member 1	NR4A1	21.5733	18.537	18.537	18.537	18.537	22.1048	-0.177164	0.442276
P61313;P61313-2	60S ribosomal protein L15	RPL15	24.5662	25.3697	25.0764	25.2002	25.3565	24.2697	0.0619621	0.443939
P08238;Q58FF7	Heat shock protein HSP 90-beta	HSP90AB1	26.1939	26.8386	25.7041	25.5179	26.4561	26.5544	0.0694167	0.44438
P62805	Histone H4	HIST1H4A	22.5335	22.5633	22.1296	18.537	24.6104	23.4161	0.220959	0.445325
O14657	Torsin-1B	TOR1B	18.537	18.537	18.537	22.2178	18.537	18.537	-1.22691	0.446441
P00403	Cytochrome c oxidase subunit 2	MT-CO2	24.4645	24.5867	18.537	25.7114	18.537	25.4701	-0.710094	0.446603
P55795	Heterogeneous nuclear ribonucleoprotein H2	HNRNPH2	18.537	18.537	24.1678	25.2754	18.537	18.537	-0.369179	0.44696
O94776-2;O94776;Q13330-2	Metastasis-associated protein MTA2	MTA2	18.537	18.537	18.537	21.2825	18.537	18.537	-0.915158	0.447126
Q13098-5;Q13098;Q13098-7;Q13098-6	COP9 signalosome complex subunit 1	GPS1	24.3004	18.537	24.1764	24.4324	18.537	24.5465	-0.167346	0.448261
P07954-2;P07954	Fumarate hydratase, mitochondrial	FH	27.6573	25.6647	27.844	26.8838	27.1267	26.8687	0.0956331	0.449139
Q96DV4;Q96DV4-2	39S ribosomal protein L38, mitochondrial	MRPL38	18.537	18.537	23.1971	18.537	18.537	23.4215	-0.0748004	0.449869
O75533;O75533-2	Splicing factor 3B subunit 1	SF3B1	25.9756	27.2332	25.4662	26.465	25.8353	26.6034	-0.0762441	0.450533
P42285	Superkiller viralicidic activity 2-like 2	SKIV2L2	23.8189	23.7578	23.4623	23.8335	23.394	23.7425	0.0229462	0.450554
Q9H173	Nucleotide exchange factor SIL1	SIL1	22.4219	23.6487	18.537	18.537	23.4094	22.8959	-0.0782416	0.452071
Q8TB36;Q8TB36-2	Ganglioside-induced differentiation-associated protein 1	GDAP1	18.537	24.0897	18.537	18.537	18.537	23.6186	0.157011	0.452899
O60518	Ran-binding protein 6	RANBP6	18.537	18.537	18.537	18.537	20.626	18.537	-0.696335	0.453556
Q86XP3;Q86XP3-2	ATP-dependent RNA helicase DDX42	DDX42	18.537	24.2703	18.537	18.537	18.537	23.7842	0.162037	0.453736
P19652	Alpha-1-acid glycoprotein 2	ORM2	18.537	18.537	18.537	21.3287	18.537	18.537	-0.930557	0.453925
O75051	Plexin-A2	PLXNA2	18.537	18.537	18.537	18.537	18.537	20.6429	-0.701948	0.454829
Q9NP58-4;Q9NP58	ATP-binding cassette sub-family B member 6, mitochondrial	ABCB6	18.537	18.537	18.537	18.537	18.537	20.2053	-0.556073	0.455099
P49721	Proteasome subunit beta type-2	PSMB2	26.0349	26.5369	26.1141	26.0975	26.3661	26.1619	0.0201145	0.457163
P43686;P43686-2	26S protease regulatory subunit 6B	PSMC4	24.2226	25.5929	25.4873	25.2999	25.3932	24.7661	-0.0521285	0.45951
Q9P2D1;Q9P2D1-2;Q9P2D1-3	Chromodomain-helicase-DNA-binding protein 7	CHD7	18.537	18.537	18.537	22.0557	18.537	18.537	-1.1729	0.460899
Q9UG56	Phosphatidylserine decarboxylase proenzyme;Phosphatidylserine decarboxylase alpha chain;Phosphatidylserine decarboxylase beta chain	PISD	18.537	18.537	18.537	18.537	20.584	18.537	-0.682314	0.46102
Q9NRG7-2;Q9NRG7-3;Q9NRG7	Epimerase family protein SDR39U1	SDR39U1	24.6155	24.8028	23.4722	24.5584	23.8952	24.584	-0.0490363	0.461212
Q9H936;Q9H1K4	Mitochondrial glutamate carrier 1	SLC25A22	22.5675	22.0244	23.4857	22.6686	23.0401	22.5093	-0.0468333	0.461446
O94826	Mitochondrial import receptor subunit TOM70	TOMM70A	27.085	27.1584	27.6103	27.4353	27.4234	26.9225	0.0241164	0.461706
P28288;P28288-2;P28288-3	ATP-binding cassette sub-family D member 3	ABCD3	25.0573	24.4959	24.3452	24.2811	24.4681	25.2551	-0.0352917	0.464181
P30084	Enoyl-CoA hydratase, mitochondrial	ECHS1	18.537	22.6439	24.2741	18.537	22.6068	23.2753	0.345322	0.464766
P54886-2;P54886	Delta-1-pyrroline-5-carboxylate synthase;Glutamate 5-kinase;Gamma-glutamyl phosphate reductase	ALDH18A1	24.4062	24.5172	24.3286	23.3385	24.9608	24.8116	0.0470262	0.466182
Q96ND0	Protein FAM210A	FAM210A	18.537	18.537	18.537	18.537	18.537	20.5709	-0.67795	0.467608
P63010;P63010-2;P63010-3	AP-2 complex subunit beta	AP2B1	23.3917	18.537	23.4925	18.537	23.4756	24.072	-0.221132	0.467821
Q16850;Q16850-2	Lanosterol 14-alpha demethylase	CYP51A1	24.1843	23.9825	24.4849	24.881	24.5818	23.3176	-0.0428511	0.467965
Q12931-2;Q12931	Heat shock protein 75 kDa, mitochondrial	TRAP1	24.4098	24.1587	24.6424	24.6199	24.6535	23.9945	-0.0190223	0.472146
Q8WWY3-2;Q8WWY3-4;Q8WWY3;Q8WWY3-3	U4/U6 small nuclear ribonucleoprotein Prp31	PRPF31	18.537	18.537	18.537	21.4776	18.537	18.537	-0.980197	0.474573
P61026;P59190-2;P59190	Ras-related protein Rab-10	RAB10	23.7995	18.537	23.6297	18.537	24.0548	23.2288	0.0485053	0.47475
O43149	Zinc finger ZZ-type and EF-hand domain-containing protein 1	ZZEF1	18.537	18.537	18.537	18.537	20.2731	18.537	-0.578685	0.475094
Q96HW7-2;Q96HW7	Integrator complex subunit 4	INTS4	18.537	18.537	18.537	18.537	20.2733	18.537	-0.578761	0.475146
P43121;P43121-2	Cell surface glycoprotein MUC18	MCAM	24.0981	25.2536	24.4577	25.347	23.7514	24.8232	-0.0373715	0.475881
Q9NZM1-6;Q9NZM1;Q9NZM1-3;Q9NZM1-2;Q9NZM1-5;Q9NZM1-7;Q9NZM1-8;Q9NZM1-4;O75923-15;O75923-3;O75923-9;O75923;O75923-14;O75923-6;O75923-12;O75923-5;O75923-11;O75923-4;O75923-10;O75923-2;O75923-8;O75923-7;O75923-13	Myoferlin	MYOF	23.2482	18.537	18.537	18.537	23.977	18.537	-0.242925	0.478337
P04406	Glyceraldehyde-3-phosphate dehydrogenase	GAPDH	27.7615	28.0563	28.6582	28.6976	28.2541	27.5916	-0.0224586	0.479758
P09874	Poly [ADP-ribose] polymerase 1	PARP1	18.537	23.3944	18.537	18.537	18.537	23.4399	-0.0151548	0.480387
Q6IN84;Q6IN84-2	rRNA methyltransferase 1, mitochondrial	MRM1	18.537	18.537	18.537	18.537	18.537	20.5029	-0.655287	0.4804
P03905	NADH-ubiquinone oxidoreductase chain 4	MT-ND4	18.537	18.537	18.537	18.537	18.537	20.3168	-0.593263	0.480886
Q9H3S7	Tyrosine-protein phosphatase non-receptor type 23	PTPN23	18.537	18.537	18.537	21.8516	18.537	18.537	-1.10486	0.481168
Q8NEW0	Zinc transporter 7	SLC30A7	18.537	18.537	22.7682	18.537	18.537	23.4831	-0.238288	0.48152
P32004-3;P32004-2;P32004	Neural cell adhesion molecule L1	L1CAM	24.9529	25.1284	25.3832	25.5618	24.6443	25.2998	-0.0138164	0.482742
Q8NBM4-4;Q8NBM4-3;Q8NBM4-2;Q8NBM4	Ubiquitin-associated domain-containing protein 2	UBAC2	18.537	18.537	18.537	18.537	18.537	20.4848	-0.649262	0.483922
O75821	Eukaryotic translation initiation factor 3 subunit G	EIF3G	18.537	23.9014	18.537	18.537	18.537	23.9856	-0.0280753	0.484697
P51946	Cyclin-H	CCNH	18.537	18.537	18.537	18.537	20.32	18.537	-0.59433	0.485736
P36578	60S ribosomal protein L4	RPL4	24.4737	24.1271	22.9437	23.662	23.7279	24.2106	-0.0186578	0.485852
Q9H5Q4	Dimethyladenosine transferase 2, mitochondrial	TFB2M	23.7701	23.8621	18.537	24.1505	18.537	24.1302	-0.216164	0.487558
Q9Y320-2;Q9Y320	Thioredoxin-related transmembrane protein 2	TMX2	22.1561	22.8938	18.537	18.537	21.981	22.5363	0.177573	0.488702
Q9HAB3	Solute carrier family 52, riboflavin transporter, member 2	SLC52A2	18.537	18.537	18.537	21.5933	18.537	18.537	-1.01876	0.489356
Q9H6A9-2;Q9H6A9	Pecanex-like protein 3	PCNXL3	18.537	18.537	18.537	18.537	18.537	20.3562	-0.606375	0.489523
Q6IQ22	Ras-related protein Rab-12	RAB12	18.537	18.537	18.537	18.537	18.537	20.4491	-0.637351	0.491036
P02774;P02774-3;P02774-2	Vitamin D-binding protein	GC	18.537	18.537	18.537	18.537	18.537	20.4449	-0.635938	0.491893
P04843	Dolichyl-diphosphooligosaccharide--protein glycosyltransferase subunit 1	RPN1	27.9387	27.8264	28.1411	27.9634	28.0509	27.8858	0.0020064	0.492744
Q969S9-4;Q969S9-2;Q969S9-3;Q969S9;Q969S9-5	Ribosome-releasing factor 2, mitochondrial	GFM2	18.537	18.537	18.537	21.7423	18.537	18.537	-1.06842	0.493083
Q9H6K4;Q9H6K4-2	Optic atrophy 3 protein	OPA3	18.537	18.537	18.537	18.537	18.537	20.4361	-0.633031	0.493665
P43897;P43897-2;P43897-3;P43897-4	Elongation factor Ts, mitochondrial	TSFM	25.4188	25.4709	27.2779	25.8201	26.2462	26.0789	0.00743212	0.495531
O00116	Alkyldihydroxyacetonephosphate synthase, peroxisomal	AGPS	25.8338	25.4284	26.4012	25.8985	25.9826	25.7922	-0.00328718	0.495712
Q9NR56;Q9NR56-3;Q9NR56-4;Q9NR56-7;Q9NR56-6;Q9NR56-2;Q9NR56-5;Q5VZF2-3;Q5VZF2-2;Q5VZF2;Q9NUK0-2;Q9NUK0	Muscleblind-like protein 1	MBNL1	18.537	21.9641	18.537	18.537	18.537	22.3596	-0.131858	0.496668
P21964-2;P21964	Catechol O-methyltransferase	COMT	25.6616	25.2147	25.3881	25.1943	25.5669	25.5067	-0.00121547	0.49738
O15439-2;O15439;O15439-4;O15439-3	Multidrug resistance-associated protein 4	ABCC4	18.537	22.6028	18.537	18.537	18.537	22.9422	-0.113131	0.498645
