# Supplementary material for: PET117 Deficiency Confers Ferroptosis Resistance Through ACSF2 Downregulation in Cervical Cancer
Source: Antioxidants (Basel). 2026 Jul 14;15(7):876. doi: 10.3390/antiox15070876 (PMC13405933; doi:10.3390/antiox15070876)
Supplement: Supplementary file 1 [file antioxidants-15-00876-s001.zip › Supplementary Table S1.xlsx]

## Sheet: Sheet1
Table S1. Mitochondrial proteomics analysis of PET117-KO HeLa cells.
Protein IDs	Protein names	Gene names	Con_1	Con_2	Con_3	PET117-KO_1	PET117-KO_2	PET117-KO_3	log2Fold Change(PET117-KO/Con)	p-value
Q15843	NEDD8	NEDD8	14.6746	15.6449	15.2592	16.5652	15.2734	20.883	11.1727	1.43182e-06
P46783	40S ribosomal protein S10	RPS10	25.86	26.092	25.0946	26.9755	26.6345	27.1839	9.51948	2.42388e-06
O75915	PRA1 family protein 3	ARL6IP5	23.0345	23.6998	23.1946	23.7094	24.0569	23.5715	9.38981	2.43533e-06
P62424	60S ribosomal protein L7a	RPL7A	26.5219	27.6874	27.4859	28.0242	27.3581	26.8995	9.65379	2.9432e-06
Q9HDC9	Adipocyte plasma membrane-associated protein	APMAP	24.7211	24.8075	24.9793	25.7024	25.1793	14.8794	8.9048	3.40318e-06
P12074	Cytochrome c oxidase subunit 6A1, mitochondrial	COX6A1	25.6044	15.6449	25.7833	16.5652	15.2734	14.8794	8.82819	3.67521e-06
P49821	NADH dehydrogenase [ubiquinone] flavoprotein 1, mitochondrial	NDUFV1	24.1796	24.1563	23.8836	23.7183	23.6799	14.8794	9.51215	4.29419e-06
P61421	V-type proton ATPase subunit d 1	ATP6V0D1	24.0828	24.7371	24.4325	24.6063	24.4562	24.2766	8.30047	4.39185e-06
Q13423	NAD(P) transhydrogenase, mitochondrial	NNT	23.6315	24.6945	24.2792	24.7142	24.4487	24.5194	9.17843	4.52231e-06
Q6UXN9	WD repeat-containing protein 82	WDR82	14.6746	15.6449	20.3554	16.5652	15.2734	14.8794	9.75981	9.4934e-06
Q9H4K7	Mitochondrial ribosome-associated GTPase 2	MTG2	14.6746	15.6449	17.5337	16.5652	15.2734	14.8794	6.38741	1.42063e-05
Q01658	Protein Dr1	DR1	14.6746	15.6449	15.2592	16.5652	22.0995	14.8794	5.89699	1.67481e-05
Q17RY6	Lymphocyte antigen 6K	LY6K	21.4895	21.2414	15.2592	16.5652	21.1739	14.8794	7.39948	2.40301e-05
Q92890	Ubiquitin fusion degradation protein 1 homolog	UFD1L	14.6746	22.6479	15.2592	16.5652	23.0647	22.8373	-8.99953	3.00908e-05
P63244	Guanine nucleotide-binding protein subunit beta-2-like 1;Guanine nucleotide-binding protein subunit beta-2-like 1, N-terminally processed	GNB2L1	28.0508	27.9234	27.9692	28.1903	27.3032	28.3065	-8.66961	4.07791e-05
P62633	Cellular nucleic acid-binding protein	CNBP	14.6746	15.6449	15.2592	16.5652	15.2734	20.94	-8.52471	4.1228e-05
Q9Y282	Endoplasmic reticulum-Golgi intermediate compartment protein 3	ERGIC3	14.6746	15.6449	19.8638	18.6968	19.9929	14.8794	-8.30532	4.1439e-05
Q9Y285	Phenylalanine--tRNA ligase alpha subunit	FARSA	22.754	22.3604	22.2974	22.9804	22.4029	22.7054	-8.29277	4.35557e-05
Q9NZT2	Opioid growth factor receptor	OGFR	14.6746	20.9576	15.2592	21.2137	21.1969	21.3753	-8.50681	4.55447e-05
Q68E01	Integrator complex subunit 3	INTS3	16.9707	16.8248	17.5635	16.5652	17.5066	14.8794	-8.11156	4.68585e-05
Q96RL7	Vacuolar protein sorting-associated protein 13A	VPS13A	14.6746	15.6449	15.2592	16.5652	15.2734	16.1937	-7.76061	5.76592e-05
O14569	Cytochrome b561 domain-containing protein 2	CYB561D2	14.6746	15.6449	21.7886	16.5652	15.2734	14.8794	9.52947	5.84004e-05
Q7KZN9	Cytochrome c oxidase assembly protein COX15 homolog	COX15	14.6746	15.6449	19.0412	16.5652	15.2734	14.8794	5.49952	6.09934e-05
P35270	Sepiapterin reductase	SPR	20.9211	15.6449	15.2592	16.5652	15.2734	21.5835	-7.53429	6.70663e-05
Q9UHD1	Cysteine and histidine-rich domain-containing protein 1	CHORDC1	14.6746	15.6449	15.2592	22.2842	15.2734	14.8794	-8.48035	6.74989e-05
Q13636	Ras-related protein Rab-31;Ras-related protein Rab-22A	RAB31;RAB22A	14.6746	15.6449	15.2592	16.5652	23.5894	14.8794	-7.42189	6.79927e-05
Q16629	Serine/arginine-rich splicing factor 7	SRSF7	24.5503	15.6449	25.3769	25.0729	25.0689	24.2492	-7.63617	7.1534e-05
P50402	Emerin	EMD	14.6746	22.6369	23.2778	22.8487	15.2734	22.7111	0.767171	8.78201e-05
Q9NPJ3	Acyl-coenzyme A thioesterase 13;Acyl-coenzyme A thioesterase 13, N-terminally processed	ACOT13	24.6918	24.747	24.7753	25.1548	25.3053	25.0539	-0.513553	9.63915e-05
P33316	Deoxyuridine 5-triphosphate nucleotidohydrolase, mitochondrial	DUT	23.7936	15.6449	23.1398	16.5652	15.2734	25.0197	-8.69906	0.0001011
Q9Y2Z9	Ubiquinone biosynthesis monooxygenase COQ6, mitochondrial	COQ6	19.9519	15.6449	15.2592	16.5652	15.2734	14.8794	-0.906777	0.000116438
Q04721	Neurogenic locus notch homolog protein 2;Notch 2 extracellular truncation;Notch 2 intracellular domain	NOTCH2	22.7177	23.143	22.6722	22.4751	22.6104	23.0946	-7.93948	0.000126649
O15042	U2 snRNP-associated SURP motif-containing protein	U2SURP	19.9974	19.3967	20.9426	19.9275	20.8044	20.5796	5.98032	0.000198956
Q8N5A5	Zinc finger CCCH-type with G patch domain-containing protein	ZGPAT	14.6746	15.6449	16.5731	16.5652	15.2734	14.8794	-7.19381	0.000230757
O15372	Eukaryotic translation initiation factor 3 subunit H	EIF3H	23.5036	23.3613	15.2592	16.5652	23.5953	24.1048	1.23242	0.0002441
P00395	Cytochrome c oxidase subunit 1	MT-CO1	14.6746	15.6449	21.8378	16.5652	15.2734	14.8794	1.65622	0.000268822
O75534	Cold shock domain-containing protein E1	CSDE1	22.9931	23.3631	22.7467	16.5652	15.2734	23.4495	-6.70317	0.000295227
Q53H82	Beta-lactamase-like protein 2	LACTB2	21.4503	15.6449	15.2592	16.5652	15.2734	14.8794	-5.11651	0.000315554
P14854	Cytochrome c oxidase subunit 6B1	COX6B1	28.0098	27.7462	27.3861	26.7318	26.1943	26.8743	-8.35196	0.000366406
Q14789	Golgin subfamily B member 1	GOLGB1	14.6746	15.6449	15.2592	22.6264	22.3191	14.8794	2.03885	0.0003732
Q9UBU9	Nuclear RNA export factor 1	NXF1	14.6746	15.6449	15.2592	16.5652	20.1177	14.8794	-0.349024	0.000375229
P51398	28S ribosomal protein S29, mitochondrial	DAP3	24.899	24.4192	24.4138	24.5237	24.555	23.7615	-0.526175	0.000386366
O95816	BAG family molecular chaperone regulator 2	BAG2	25.2307	25.2753	25.0728	24.9358	25.0483	25.3289	0.878258	0.000432689
Q9NRR5	Ubiquilin-4	UBQLN4	21.8091	15.6449	21.405	16.5652	15.2734	14.8794	-1.12195	0.000498967
Q9UPN3	Microtubule-actin cross-linking factor 1, isoforms 1/2/3/5	MACF1	14.6746	15.6449	15.2592	16.5652	17.8389	14.8794	2.73733	0.000531533
Q96A26	Protein FAM162A	FAM162A	23.2614	23.6453	24.3758	23.7801	23.9772	23.3728	3.96454	0.000566718
Q9NYY8	FAST kinase domain-containing protein 2	FASTKD2	14.6746	15.6449	22.6556	22.8213	22.6519	14.8794	0.470329	0.000602907
Q9Y3D6	Mitochondrial fission 1 protein	FIS1	23.0665	22.654	22.333	23.08	15.2734	22.8651	-0.422131	0.00060294
P05556	Integrin beta-1	ITGB1	27.9013	28.3936	28.4849	26.9752	26.9572	27.3865	1.06219	0.000629647
Q9NYF8	Bcl-2-associated transcription factor 1	BCLAF1	14.6746	18.6975	15.2592	16.5652	15.2734	14.8794	1.44854	0.000792813
Q9NPL8	Complex I assembly factor TIMMDC1, mitochondrial	TIMMDC1	14.6746	22.4249	15.2592	23.0489	23.1791	22.6381	0.661799	0.00080431
Q9HC35	Echinoderm microtubule-associated protein-like 4	EML4	14.6746	15.6449	15.2592	16.5652	15.2734	22.0931	1.60131	0.000857448
P63241	Eukaryotic translation initiation factor 5A-1;Eukaryotic translation initiation factor 5A-1-like	EIF5A;EIF5AL1	27.1661	26.9703	26.9409	27.2004	27.4223	27.3408	1.03176	0.000864168
Q05519	Serine/arginine-rich splicing factor 11	SRSF11	23.8692	24.5916	24.5648	24.6372	24.3154	24.2159	0.685665	0.000934934
P43304	Glycerol-3-phosphate dehydrogenase, mitochondrial	GPD2	25.6635	25.2581	25.7858	26.0759	25.8084	25.2071	-0.445998	0.00113448
O14548	Cytochrome c oxidase subunit 7A-related protein, mitochondrial	COX7A2L	22.5192	15.6449	15.2592	16.5652	15.2734	14.8794	0.614455	0.0012322
Q9UQE7	Structural maintenance of chromosomes protein 3	SMC3	14.6746	15.6449	20.7344	16.5652	20.7479	14.8794	-0.862546	0.00124189
Q99470	Stromal cell-derived factor 2	SDF2	23.8513	15.6449	23.5868	16.5652	15.2734	14.8794	0.802492	0.0012461
P22392	Nucleoside diphosphate kinase B	NME2	26.5543	26.6444	26.3506	27.1707	27.6297	27.7776	1.60717	0.00130082
Q9BYX2	TBC1 domain family member 2A	TBC1D2	14.6746	15.6449	15.2592	16.5652	15.2734	23.2718	0.445901	0.00130665
Q96QU8	Exportin-6	XPO6	19.1381	15.6449	15.2592	16.5652	15.2734	14.8794	1.51936	0.00141851
P18621	60S ribosomal protein L17	RPL17	24.4903	22.7651	24.7352	23.4876	24.5702	24.6438	2.6914	0.00142717
Q9BT09	Protein canopy homolog 3	CNPY3	24.8291	25.0958	24.3339	24.0477	23.8755	14.8794	0.758673	0.00160829
P02794	Ferritin heavy chain;Ferritin heavy chain, N-terminally processed	FTH1	24.2308	24.196	23.8653	16.5652	15.2734	14.8794	0.376083	0.00166714
P01111	GTPase NRas	NRAS	14.6746	23.6032	23.335	22.8551	15.2734	14.8794	1.07441	0.00172152
P50991	T-complex protein 1 subunit delta	CCT4	27.9874	27.7749	27.6282	28.162	28.258	28.1786	1.14926	0.00173936
Q9Y3B7	39S ribosomal protein L11, mitochondrial	MRPL11	14.6746	15.6449	22.8514	16.5652	15.2734	14.8794	3.36762	0.0017551
P20851	C4b-binding protein beta chain	C4BPB	21.431	15.6449	15.2592	16.5652	15.2734	14.8794	-0.941971	0.00192941
Q9H857	5-nucleotidase domain-containing protein 2	NT5DC2	14.6746	15.6449	15.2592	20.0902	15.2734	14.8794	-1.03805	0.00194606
P78536	Disintegrin and metalloproteinase domain-containing protein 17	ADAM17	14.6746	21.0429	15.2592	16.5652	15.2734	14.8794	0.76725	0.00203529
O75718	Cartilage-associated protein	CRTAP	25.755	26.3307	25.8664	25.1039	24.9482	23.911	1.10677	0.00204927
Q15031	Probable leucine--tRNA ligase, mitochondrial	LARS2	24.6456	25.3399	25.0184	25.3631	25.3221	24.7529	-0.322209	0.00206078
P63173	60S ribosomal protein L38	RPL38	25.7786	15.6449	26.0051	25.2799	25.2358	25.6481	0.578348	0.00219793
Q969N2	GPI transamidase component PIG-T	PIGT	21.4918	22.5003	22.2027	22.3931	21.947	14.8794	-0.44555	0.00221003
P52294	Importin subunit alpha-5;Importin subunit alpha-5, N-terminally processed	KPNA1	14.6746	15.6449	15.2592	16.5652	20.4171	14.8794	0.609208	0.00229694
Q92620	Pre-mRNA-splicing factor ATP-dependent RNA helicase PRP16	DHX38	14.6746	23.6781	22.1096	21.9407	23.2293	14.8794	0.727941	0.00240966
P80723	Brain acid soluble protein 1	BASP1	25.7999	25.635	26.601	25.2101	24.548	24.6697	0.43328	0.00245949
Q9Y262	Eukaryotic translation initiation factor 3 subunit L	EIF3L	14.6746	21.5786	15.2592	21.5717	15.2734	14.8794	0.827993	0.00248218
P23511	Nuclear transcription factor Y subunit alpha	NFYA	14.6746	15.6449	15.2592	16.5652	20.472	14.8794	0.939495	0.00250643
P82650	28S ribosomal protein S22, mitochondrial	MRPS22	25.5646	25.5554	25.5646	25.1177	25.2483	24.982	-0.394351	0.00256559
Q86XL3	Ankyrin repeat and LEM domain-containing protein 2	ANKLE2	14.6746	15.6449	15.2592	16.5652	20.4085	14.8794	0.815478	0.00267357
Q99941	Cyclic AMP-dependent transcription factor ATF-6 beta;Processed cyclic AMP-dependent transcription factor ATF-6 beta	ATF6B	14.6746	17.0437	15.2592	16.5652	15.2734	14.8794	-0.319623	0.00284487
P68032	Actin, alpha cardiac muscle 1;Actin, gamma-enteric smooth muscle;Actin, alpha skeletal muscle;Actin, aortic smooth muscle	ACTC1;ACTG2;ACTA1;ACTA2	28.4124	28.6568	28.6472	28.1567	28.6194	28.5223	-2.40941	0.00292926
P62877	E3 ubiquitin-protein ligase RBX1;E3 ubiquitin-protein ligase RBX1, N-terminally processed	RBX1	14.6746	23.2703	15.2592	23.3003	15.2734	14.8794	1.62885	0.00304468
P07948	Tyrosine-protein kinase Lyn	LYN	14.6746	15.6449	15.2592	16.5652	20.0143	14.8794	1.18608	0.00309635
O14929	Histone acetyltransferase type B catalytic subunit	HAT1	23.7606	23.5703	23.2496	25.2567	24.8216	25.3061	-0.815575	0.00313847
Q13185	Chromobox protein homolog 3	CBX3	27.6794	27.8998	27.736	27.4286	27.1411	27.7294	-1.5509	0.00328234
Q12769	Nuclear pore complex protein Nup160	NUP160	14.6746	15.6449	15.2592	16.5652	17.2168	14.8794	-0.612226	0.00335345
P07099	Epoxide hydrolase 1	EPHX1	24.7893	25.3764	26.3637	24.7143	23.796	14.8794	-1.13185	0.00335463
Q9Y4F1	FERM, RhoGEF and pleckstrin domain-containing protein 1	FARP1	18.7322	15.6449	15.2592	16.5652	15.2734	14.8794	-0.709332	0.00343572
Q9UHV9	Prefoldin subunit 2	PFDN2	22.6305	15.6449	15.2592	16.5652	15.2734	14.8794	0.7173	0.0035026
O43678	NADH dehydrogenase [ubiquinone] 1 alpha subcomplex subunit 2	NDUFA2	14.6746	15.6449	15.2592	21.676	15.2734	14.8794	-0.837416	0.00357355
O15533	Tapasin	TAPBP	24.0759	24.3841	24.4383	24.8244	24.6222	14.8794	-0.37175	0.00360134
P43243	Matrin-3	MATR3	26.3853	26.7664	26.6543	26.6464	25.8205	26.3501	-1.15366	0.00365383
Q5QP82	DDB1- and CUL4-associated factor 10	DCAF10	14.6746	15.6449	15.2592	19.5985	15.2734	14.8794	1.00957	0.00377157
P17050	Alpha-N-acetylgalactosaminidase	NAGA	14.6746	15.6449	15.2592	16.5652	16.9189	14.8794	-0.337151	0.00392701
Q3SY69	Mitochondrial 10-formyltetrahydrofolate dehydrogenase	ALDH1L2	14.6746	15.6449	15.2592	19.2329	15.2734	14.8794	0.527259	0.00396828
P67812	Signal peptidase complex catalytic subunit SEC11A	SEC11A	14.6746	23.5605	15.2592	16.5652	15.2734	14.8794	-1.48172	0.00405063
Q15067	Peroxisomal acyl-coenzyme A oxidase 1	ACOX1	23.851	23.8149	24.3378	23.1201	24.0989	23.2623	1.06929	0.00413798
Q9UQR1	Zinc finger protein 148	ZNF148	14.6746	15.6449	15.2592	16.5652	18.9237	14.8794	-1.76123	0.0041589
Q9NR45	Sialic acid synthase	NANS	14.6746	15.6449	15.2592	16.5652	22.2124	14.8794	1.27528	0.00419332
O95486	Protein transport protein Sec24A	SEC24A	14.6746	15.6449	15.2592	16.5652	15.2734	18.8306	-0.619542	0.00420513
O75531	Barrier-to-autointegration factor;Barrier-to-autointegration factor, N-terminally processed	BANF1	14.6746	15.6449	23.4224	16.5652	24.0277	24.0705	-0.988998	0.00426218
P05165	Propionyl-CoA carboxylase alpha chain, mitochondrial	PCCA	14.6746	15.6449	15.2592	16.5652	20.6712	19.6377	-0.729461	0.00441771
P02686	Myelin basic protein	MBP	14.6746	15.6449	15.2592	16.5652	15.2734	21.6222	1.16473	0.00454693
Q9NQS1	Cell death regulator Aven	AVEN	14.6746	15.6449	15.2592	16.5652	15.2734	18.7494	-1.17586	0.00460738
P61020	Ras-related protein Rab-5B	RAB5B	20.7042	15.6449	15.2592	16.5652	15.2734	14.8794	-0.724337	0.00518847
Q08J23	tRNA (cytosine(34)-C(5))-methyltransferase	NSUN2	27.3507	27.5782	27.3796	27.8388	27.9393	28.1122	-1.05292	0.00522521
Q86UN3	Reticulon-4 receptor-like 2	RTN4RL2	14.6746	15.6449	21.0038	16.5652	15.2734	14.8794	-0.603593	0.00537659
Q96RR1	Twinkle protein, mitochondrial	PEO1	14.6746	15.6449	18.9204	16.5652	15.2734	14.8794	-0.3259	0.00539905
Q9Y618	Nuclear receptor corepressor 2	NCOR2	14.6746	15.6449	15.2592	16.5652	15.2734	18.2071	-0.503586	0.00544744
Q9HCC0	Methylcrotonoyl-CoA carboxylase beta chain, mitochondrial	MCCC2	25.891	25.8339	25.5004	25.2046	25.3996	24.5969	-0.362397	0.00596654
Q9H269	Vacuolar protein sorting-associated protein 16 homolog	VPS16	14.6746	15.6449	15.2592	16.5652	18.957	14.8794	-1.96204	0.00596878
Q5VV42	Threonylcarbamoyladenosine tRNA methylthiotransferase	CDKAL1	14.6746	15.6449	20.6011	16.5652	15.2734	14.8794	0.651404	0.00601856
Q6Y7W6	PERQ amino acid-rich with GYF domain-containing protein 2	GIGYF2	14.6746	15.6449	15.2592	22.4983	22.2044	14.8794	1.06839	0.00621967
Q9Y6N8	Cadherin-10	CDH10	14.6746	15.6449	15.2592	16.5652	18.9569	14.8794	1.0393	0.00625827
P17342	Atrial natriuretic peptide receptor 3	NPR3	14.6746	18.2331	15.2592	16.5652	15.2734	14.8794	-0.765515	0.00645822
Q70CQ2	Ubiquitin carboxyl-terminal hydrolase 34	USP34	14.6746	15.6449	15.2592	16.5652	15.2734	14.8794	1.35561	0.00652769
Q15904	V-type proton ATPase subunit S1	ATP6AP1	14.6746	15.6449	20.5903	16.5652	15.2734	14.8794	1.16884	0.00666274
P26885	Peptidyl-prolyl cis-trans isomerase FKBP2	FKBP2	25.9623	25.6283	25.3669	25.4348	25.0785	25.0834	0.628435	0.00676149
Q96JJ7	Protein disulfide-isomerase TMX3	TMX3	14.6746	21.972	15.2592	16.5652	15.2734	14.8794	0.751068	0.0068009
Q8WWM7	Ataxin-2-like protein	ATXN2L	14.6746	15.6449	15.2592	16.5652	15.2734	22.846	-0.330985	0.00706156
P55036	26S proteasome non-ATPase regulatory subunit 4	PSMD4	25.6228	25.8708	25.2963	25.4073	25.3125	25.4293	0.346644	0.00707196
Q96EY7	Pentatricopeptide repeat domain-containing protein 3, mitochondrial	PTCD3	24.3955	25.248	24.6929	24.7781	24.7174	24.3173	-0.987219	0.00721596
P20810	Calpastatin	CAST	14.6746	15.6449	15.2592	22.0656	21.937	14.8794	0.411534	0.00721666
Q2M2I8	AP2-associated protein kinase 1	AAK1	14.6746	15.6449	21.1971	16.5652	15.2734	14.8794	-0.656951	0.00753882
Q8TAQ2	SWI/SNF complex subunit SMARCC2	SMARCC2	21.9405	15.6449	21.6629	16.5652	15.2734	14.8794	-1.11385	0.00772102
Q9UL25	Ras-related protein Rab-21	RAB21	24.1396	24.9072	24.5837	25.0224	24.7444	24.5611	0.525238	0.0077753
P61978	Heterogeneous nuclear ribonucleoprotein K	HNRNPK	22.8974	15.6449	15.2592	16.5652	15.2734	14.8794	-0.930861	0.00791006
Q13011	Delta(3,5)-Delta(2,4)-dienoyl-CoA isomerase, mitochondrial	ECH1	27.8766	27.7776	27.5706	26.9106	26.6637	26.1229	0.366637	0.00805123
Q9UJ83	2-hydroxyacyl-CoA lyase 1	HACL1	25.9284	25.0031	26.4905	23.9909	23.6182	23.9268	-0.799457	0.00852825
O15400	Syntaxin-7	STX7	14.6746	15.6449	15.2592	16.5652	22.2318	14.8794	0.949913	0.00926012
Q5T2R2	Decaprenyl-diphosphate synthase subunit 1	PDSS1	14.6746	15.6449	16.554	16.5652	15.2734	14.8794	0.911978	0.00942492
P62328	Thymosin beta-4;Hematopoietic system regulatory peptide	TMSB4X	14.6746	15.6449	15.2592	20.7494	15.2734	21.9723	0.73912	0.00973216
Q969Y2	tRNA modification GTPase GTPBP3, mitochondrial	GTPBP3	14.6746	15.6449	15.2592	20.6635	15.2734	14.8794	-0.669904	0.00985427
P55795	Heterogeneous nuclear ribonucleoprotein H2	HNRNPH2	26.1371	23.8003	24.6597	23.3715	23.826	23.0985	1.2676	0.00986965
P35269	General transcription factor IIF subunit 1	GTF2F1	14.6746	20.9152	15.2592	16.5652	15.2734	14.8794	0.652276	0.0100792
Q13217	DnaJ homolog subfamily C member 3	DNAJC3	25.5133	25.101	25.1364	24.9028	24.7886	24.7237	0.402723	0.0102799
Q9UN79	Transcription factor SOX-13	SOX13	14.6746	15.6449	15.2592	16.5652	15.2734	19.0967	0.598915	0.0103257
A3KN83	Protein strawberry notch homolog 1	SBNO1	14.6746	15.6449	15.2592	16.5652	19.5377	14.8794	1.05605	0.010357
P30153	Serine/threonine-protein phosphatase 2A 65 kDa regulatory subunit A alpha isoform	PPP2R1A	23.7195	24.2356	23.9099	24.4848	24.3635	24.1831	-0.926949	0.0107502
Q96B54	Zinc finger protein 428	ZNF428	14.6746	21.0736	15.2592	16.5652	15.2734	14.8794	1.2491	0.0107856
Q96D53	AarF domain-containing protein kinase 4	ADCK4	14.6746	15.6449	17.7592	16.5652	15.2734	14.8794	0.536565	0.0109632
P14868	Aspartate--tRNA ligase, cytoplasmic	DARS	23.8943	23.7067	23.8232	23.9681	23.8947	23.8713	0.372293	0.0110041
O75369	Filamin-B	FLNB	23.8926	24.3802	24.1204	24.6664	23.797	25.248	-0.529533	0.0111761
P49368	T-complex protein 1 subunit gamma	CCT3	29.1754	29.1957	29.2419	28.6853	28.9201	28.8247	-1.32393	0.01138
Q15691	Microtubule-associated protein RP/EB family member 1	MAPRE1	14.6746	15.6449	15.2592	16.5652	15.2734	23.2653	-0.145934	0.0114228
Q10589	Bone marrow stromal antigen 2	BST2	14.6746	24.178	15.2592	16.5652	23.5236	14.8794	0.39561	0.0114722
P98082	Disabled homolog 2	DAB2	14.6746	15.6449	19.5709	16.5652	15.2734	14.8794	1.0352	0.0115329
P26599	Polypyrimidine tract-binding protein 1	PTBP1	27.346	26.2356	26.6799	26.2864	26.5882	26.7788	1.07879	0.0118607
Q9NP66	High mobility group protein 20A	HMG20A	14.6746	15.6449	15.2592	16.5652	15.2734	19.1006	0.625353	0.0120338
P00505	Aspartate aminotransferase, mitochondrial	GOT2	29.12	29.2275	29.3285	29.6055	29.7788	29.4527	0.62429	0.012209
P21291	Cysteine and glycine-rich protein 1	CSRP1	24.9386	25.0889	24.2964	25.0121	24.4953	25.9474	0.946964	0.0123479
O75643	U5 small nuclear ribonucleoprotein 200 kDa helicase	SNRNP200	21.9978	22.7562	22.9045	22.7335	22.7505	21.5849	0.372113	0.0124517
Q9UPT8	Zinc finger CCCH domain-containing protein 4	ZC3H4	14.6746	15.6449	18.8392	16.5652	15.2734	14.8794	-0.563907	0.012461
Q9NZM1	Myoferlin	MYOF	25.9338	27.0929	26.3322	27.4022	26.6044	26.3185	0.707782	0.0126115
Q86TS9	39S ribosomal protein L52, mitochondrial	MRPL52	21.7107	15.6449	15.2592	16.5652	15.2734	14.8794	-0.317874	0.0126518
O60716	Catenin delta-1	CTNND1	22.5852	22.6837	22.3978	22.7392	22.7955	22.5674	0.387006	0.0128845
Q9HD34	LYR motif-containing protein 4	LYRM4	14.6746	15.6449	22.0877	16.5652	15.2734	14.8794	0.636015	0.0133367
Q6P1N0	Coiled-coil and C2 domain-containing protein 1A	CC2D1A	14.6746	17.9028	15.2592	16.5652	15.2734	14.8794	0.682734	0.0134955
O43670	BUB3-interacting and GLEBS motif-containing protein ZNF207	ZNF207	23.8434	24.1154	24.1496	24.3097	24.1799	23.816	-0.241343	0.0136751
Q9BQ15	SOSS complex subunit B1	NABP2	14.6746	15.6449	17.0137	16.5652	15.2734	14.8794	-0.718468	0.014049
O00116	Alkyldihydroxyacetonephosphate synthase, peroxisomal	AGPS	24.9496	25.8424	25.7082	26.177	25.9577	25.8427	-0.528683	0.0142689
O43615	Mitochondrial import inner membrane translocase subunit TIM44	TIMM44	25.3721	25.5913	25.3871	25.9012	26.5035	25.994	-1.2027	0.0145467
Q13505	Metaxin-1	MTX1	14.6746	15.6449	20.0856	16.5652	15.2734	14.8794	0.21638	0.0147672
Q9BZM4	NKG2D ligand 3	ULBP3	14.6746	15.6449	15.2592	16.5652	19.0413	14.8794	0.85721	0.0148199
P82930	28S ribosomal protein S34, mitochondrial	MRPS34	14.6746	15.6449	15.2592	16.5652	22.833	14.8794	-0.621231	0.0149847
Q86TC9	Myopalladin	MYPN	18.1866	15.6449	15.2592	16.5652	15.2734	14.8794	0.737631	0.0157118
Q9NVX2	Notchless protein homolog 1	NLE1	19.0468	15.6449	15.2592	16.5652	15.2734	14.8794	0.615022	0.0160124
P25440	Bromodomain-containing protein 2	BRD2	14.6746	15.6449	15.2592	16.5652	20.2578	14.8794	-0.569929	0.0160206
Q13492	Phosphatidylinositol-binding clathrin assembly protein	PICALM	14.6746	15.6449	15.2592	16.5652	22.4917	22.7279	1.54228	0.0160308
Q16630	Cleavage and polyadenylation specificity factor subunit 6	CPSF6	26.4703	25.8702	26.5303	26.4567	26.1746	26.1731	-0.386759	0.0160819
O00411	DNA-directed RNA polymerase, mitochondrial	POLRMT	14.6746	15.6449	20.7752	16.5652	20.5345	14.8794	5.95367	0.0161893
Q9H6B4	CXADR-like membrane protein	CLMP	14.6746	15.6449	20.9558	16.5652	15.2734	14.8794	-1.14378	0.0161993
P43686	26S protease regulatory subunit 6B	PSMC4	26.7004	25.6426	25.7576	26.0047	24.8979	25.6463	0.804911	0.0162093
Q92688	Acidic leucine-rich nuclear phosphoprotein 32 family member B	ANP32B	24.3028	25.0991	24.7447	25.0336	25.4504	25.1678	-1.32965	0.0162482
P62306	Small nuclear ribonucleoprotein F	SNRPF	14.6746	22.1657	23.2747	22.1228	22.2594	14.8794	7.15561	0.0163361
P37108	Signal recognition particle 14 kDa protein	SRP14	14.6746	15.6449	24.5976	25.0971	25.0052	24.9941	-0.620234	0.0166758
P99999	Cytochrome c	CYCS	28.478	28.173	28.0537	28.052	27.7728	28.9188	0.434897	0.0167052
Q9UBM7	7-dehydrocholesterol reductase	DHCR7	14.6746	15.6449	16.4432	16.5652	15.2734	14.8794	0.679571	0.0169813
O75436	Vacuolar protein sorting-associated protein 26A	VPS26A	14.6746	15.6449	15.2592	16.5652	22.4914	14.8794	0.895306	0.0172789
P31350	Ribonucleoside-diphosphate reductase subunit M2	RRM2	18.1988	15.6449	15.2592	16.5652	15.2734	14.8794	0.654823	0.017296
Q9H0J9	Poly [ADP-ribose] polymerase 12	PARP12	14.6746	15.6449	15.2592	19.5516	15.2734	14.8794	0.688964	0.0173634
Q7Z2W4	Zinc finger CCCH-type antiviral protein 1	ZC3HAV1	24.3218	24.5652	24.75	24.8243	24.9947	24.6245	-0.445168	0.0174813
O75880	Protein SCO1 homolog, mitochondrial	SCO1	25.7264	26.3432	26.438	26.1624	26.4596	26.408	-0.590086	0.0175907
Q14155	Rho guanine nucleotide exchange factor 7;Rho guanine nucleotide exchange factor 6	ARHGEF7;ARHGEF6	14.6746	18.5509	15.2592	16.5652	15.2734	14.8794	-0.607797	0.0176003
P24666	Low molecular weight phosphotyrosine protein phosphatase	ACP1	14.6746	15.6449	15.2592	16.5652	15.2734	21.2461	0.928198	0.0178667
P18077	60S ribosomal protein L35a	RPL35A	24.1885	24.2986	24.126	24.1297	24.6696	24.4654	0.704872	0.0179544
P61457	Pterin-4-alpha-carbinolamine dehydratase	PCBD1	14.6746	15.6449	15.2592	16.5652	17.0848	14.8794	-1.00218	0.018317
Q9H2U2	Inorganic pyrophosphatase 2, mitochondrial	PPA2	25.1392	25.16	24.6756	25.2748	25.7291	24.9577	-0.938561	0.018437
Q15286	Ras-related protein Rab-35	RAB35	22.8656	24.0108	23.8211	23.7724	24.2951	24.5433	0.295399	0.0184624
Q96DC8	Enoyl-CoA hydratase domain-containing protein 3, mitochondrial	ECHDC3	14.6746	15.6449	15.2592	16.5652	21.7572	14.8794	-0.665591	0.0187001
P62308	Small nuclear ribonucleoprotein G;Putative small nuclear ribonucleoprotein G-like protein 15	SNRPG;SNRPGP15	14.6746	15.6449	15.2592	16.5652	15.2734	23.4288	0.471182	0.0194498
Q14141	Septin-6	SEPTIN6	14.6746	15.6449	15.2592	16.5652	15.2734	22.765	-0.329073	0.0194538
Q12788	Transducin beta-like protein 3	TBL3	14.6746	15.6449	15.2592	16.5652	19.7708	14.8794	-0.513733	0.0197307
P40926	Malate dehydrogenase, mitochondrial	MDH2	30.3712	30.513	30.393	30.4292	30.4008	30.7517	-0.307914	0.0198759
P15151	Poliovirus receptor	PVR	22.9972	22.807	23.6121	22.5847	22.9235	22.8757	1.24722	0.0198858
Q5TC12	ATP synthase mitochondrial F1 complex assembly factor 1	ATPAF1	14.6746	20.2438	15.2592	16.5652	15.2734	14.8794	-0.217018	0.0199303
P34896	Serine hydroxymethyltransferase, cytosolic	SHMT1	19.7008	15.6449	15.2592	16.5652	15.2734	14.8794	3.76512	0.0204379
P30533	Alpha-2-macroglobulin receptor-associated protein	LRPAP1	26.0957	24.9032	25.7788	25.2983	24.9502	25.1917	-0.657452	0.020685
P62854	40S ribosomal protein S26;Putative 40S ribosomal protein S26-like 1	RPS26;RPS26P11	14.6746	15.6449	23.8346	23.6846	24.461	14.8794	0.552904	0.0206972
P14209	CD99 antigen	CD99	14.6746	15.6449	15.2592	16.5652	15.2734	22.3245	0.325119	0.0207386
Q92665	28S ribosomal protein S31, mitochondrial	MRPS31	24.8237	24.2392	24.1788	23.9898	24.1537	23.8459	-0.450269	0.0210902
P06213	Insulin receptor;Insulin receptor subunit alpha;Insulin receptor subunit beta	INSR	14.6746	19.8738	15.2592	16.5652	15.2734	14.8794	-0.948417	0.0214836
Q9BXR0	Queuine tRNA-ribosyltransferase	QTRT1	14.6746	21.0527	15.2592	16.5652	15.2734	14.8794	0.177213	0.0215818
P00338	L-lactate dehydrogenase A chain	LDHA	25.3716	24.5386	24.8762	25.9959	26.3023	26.314	0.215591	0.0215887
O95263	High affinity cAMP-specific and IBMX-insensitive 3,5-cyclic phosphodiesterase 8B	PDE8B	14.6746	15.6449	15.2592	22.7116	15.2734	14.8794	-0.403256	0.0219117
P50990	T-complex protein 1 subunit theta	CCT8	28.4153	28.9262	28.7568	28.3372	28.5253	28.4774	-0.664594	0.0222335
Q6PIW4	Fidgetin-like protein 1	FIGNL1	14.6746	15.6449	15.2592	16.5652	15.2734	19.0833	0.703279	0.022263
P49736	DNA replication licensing factor MCM2	MCM2	24.4277	25.6995	25.0742	25.4142	26.2537	25.0792	-0.698863	0.0228831
Q96CW1	AP-2 complex subunit mu	AP2M1	14.6746	15.6449	15.2592	16.5652	15.2734	20.8767	4.25084	0.0228881
Q96F63	Coiled-coil domain-containing protein 97	CCDC97	14.6746	15.6449	15.2592	16.5652	15.2734	21.5443	-0.490924	0.0229346
Q96AG4	Leucine-rich repeat-containing protein 59	LRRC59	25.7859	26.5516	26.5478	26.7357	26.7117	26.4458	-1.30221	0.0233512
P11169	Solute carrier family 2, facilitated glucose transporter member 3;Solute carrier family 2, facilitated glucose transporter member 14	SLC2A3;SLC2A14	23.3166	23.9346	24.0216	16.5652	23.5309	23.471	0.860524	0.0236709
P19525	Interferon-induced, double-stranded RNA-activated protein kinase	EIF2AK2	14.6746	15.6449	15.2592	16.5652	15.2734	21.2733	4.52444	0.0237938
Q92499	ATP-dependent RNA helicase DDX1	DDX1	24.8803	24.3684	23.7823	24.415	24.485	24.7444	4.52284	0.0237997
Q9UBP6	tRNA (guanine-N(7)-)-methyltransferase	METTL1	14.6746	15.6449	18.8343	16.5652	15.2734	14.8794	-0.34605	0.0243113
P04181	Ornithine aminotransferase, mitochondrial;Ornithine aminotransferase, hepatic form;Ornithine aminotransferase, renal form	OAT	26.3969	26.4254	26.2938	26.0105	25.9396	25.8995	6.96298	0.0246414
Q96AG3	Solute carrier family 25 member 46	SLC25A46	14.6746	15.6449	17.7975	16.5652	15.2734	14.8794	0.747032	0.0247062
Q96EY1	DnaJ homolog subfamily A member 3, mitochondrial	DNAJA3	21.7959	22.0833	21.6911	22.3955	21.3545	14.8794	-0.54177	0.0248145
P10316	HLA class I histocompatibility antigen, A-69 alpha chain;HLA class I histocompatibility antigen, A-2 alpha chain	HLA-A	25.8999	26.2832	26.405	26.5245	26.5797	26.2597	0.509236	0.0249492
Q8NFH4	Nucleoporin Nup37	NUP37	14.6746	19.3364	15.2592	16.5652	15.2734	14.8794	-1.75148	0.025203
Q9Y4Z0	U6 snRNA-associated Sm-like protein LSm4	LSM4	21.5945	22.9229	15.2592	23.0237	15.2734	14.8794	0.670342	0.0253585
Q9Y3Z3	Deoxynucleoside triphosphate triphosphohydrolase SAMHD1	SAMHD1	14.6746	15.6449	18.7034	16.5652	15.2734	14.8794	-0.810793	0.0255337
Q96GJ1	tRNA (uracil(54)-C(5))-methyltransferase homolog	TRMT2B	19.0685	15.6449	15.2592	16.5652	15.2734	14.8794	-6.0116	0.0256007
Q4KWH8	1-phosphatidylinositol 4,5-bisphosphate phosphodiesterase eta-1	PLCH1	21.2813	15.6449	15.2592	16.5652	15.2734	14.8794	0.403734	0.0256386
O75746	Calcium-binding mitochondrial carrier protein Aralar1	SLC25A12	14.6746	15.6449	15.2592	16.5652	15.2734	22.8767	-0.238199	0.0256777
Q86US8	Telomerase-binding protein EST1A	SMG6	14.6746	15.6449	15.2592	16.5652	15.2734	21.5102	-0.830215	0.025857
O95881	Thioredoxin domain-containing protein 12	TXNDC12	26.8601	25.8749	26.3629	26.1832	26.1182	26.5514	0.736803	0.0259008
P52272	Heterogeneous nuclear ribonucleoprotein M	HNRNPM	27.4633	27.1057	27.3227	27.3274	27.5576	27.737	4.88636	0.0259693
Q96G46	tRNA-dihydrouridine(47) synthase [NAD(P)(+)]-like	DUS3L	14.6746	22.0949	15.2592	16.5652	15.2734	14.8794	-0.331781	0.0269957
Q9UBF2	Coatomer subunit gamma-2	COPG2	14.6746	20.1381	15.2592	16.5652	15.2734	14.8794	-4.83787	0.0271568
Q96GC5	39S ribosomal protein L48, mitochondrial	MRPL48	14.6746	21.7381	22.5383	21.6248	22.0341	14.8794	5.01071	0.0272015
Q9BYD6	39S ribosomal protein L1, mitochondrial	MRPL1	23.1063	15.6449	15.2592	23.1239	22.9906	22.9653	-0.286795	0.0273356
P84077	ADP-ribosylation factor 1;ADP-ribosylation factor 3;ADP-ribosylation factor 5	ARF1;ARF3;ARF5	23.0649	21.9033	21.7988	21.085	15.2734	22.1125	-0.345311	0.0276602
P30519	Heme oxygenase 2	HMOX2	24.7486	25.2758	25.5393	25.5204	25.6057	25.4192	5.26091	0.0278167
P40429	60S ribosomal protein L13a;Putative 60S ribosomal protein L13a protein RPL13AP3	RPL13A;RPL13AP3	14.6746	25.0921	15.2592	25.3019	15.2734	24.7953	0.389815	0.0278729
O15355	Protein phosphatase 1G	PPM1G	14.6746	24.3456	23.8557	24.9658	25.3818	25.0678	0.53268	0.0281111
Q02978	Mitochondrial 2-oxoglutarate/malate carrier protein	SLC25A11	24.1967	23.8888	23.59	23.9046	23.8329	23.3736	5.34155	0.0281465
Q6UW68	Transmembrane protein 205	TMEM205	24.9515	25.6734	25.3957	25.4341	25.0771	24.8353	5.40203	0.0283814
Q9H490	Phosphatidylinositol glycan anchor biosynthesis class U protein	PIGU	14.6746	15.6449	17.9227	16.5652	15.2734	14.8794	0.372367	0.0283817
P49419	Alpha-aminoadipic semialdehyde dehydrogenase	ALDH7A1	14.6746	24.1069	15.2592	24.235	24.0423	24.3897	-0.582569	0.0284234
Q15388	Mitochondrial import receptor subunit TOM20 homolog	TOMM20	14.6746	15.6449	15.2592	16.5652	15.2734	23.2544	0.561655	0.0284276
O15260	Surfeit locus protein 4	SURF4	24.5245	24.782	23.5718	24.8317	24.9008	23.6806	5.40339	0.0285237
P02786	Transferrin receptor protein 1;Transferrin receptor protein 1, serum form	TFRC	27.3276	28.4428	28.6052	28.9083	28.8494	28.5707	0.823078	0.0288295
Q8WUY1	Protein THEM6	THEM6	14.6746	15.6449	15.2592	16.5652	21.9739	14.8794	5.48644	0.0288416
P07737	Profilin-1	PFN1	25.1332	24.5539	24.9254	24.9825	25.0089	25.886	-0.843066	0.0290622
P08758	Annexin A5	ANXA5	14.6746	15.6449	15.2592	16.5652	23.1735	22.6455	5.60182	0.0294315
P98196	Probable phospholipid-transporting ATPase IH	ATP11A	14.6746	15.6449	18.4277	16.5652	15.2734	14.8794	5.63463	0.0294969
P40424	Pre-B-cell leukemia transcription factor 1	PBX1	14.6746	15.6449	15.2592	16.5652	15.2734	18.7363	0.518977	0.0295806
Q14240	Eukaryotic initiation factor 4A-II;Eukaryotic initiation factor 4A-II, N-terminally processed	EIF4A2	14.6746	20.5193	20.0427	21.1455	21.0893	14.8794	0.477608	0.0296089
P50416	Carnitine O-palmitoyltransferase 1, liver isoform	CPT1A	24.4562	23.3475	24.2015	23.7562	24.0915	23.8077	0.479237	0.0303095
Q96I23	Protein preY, mitochondrial	PYURF	14.6746	21.2344	15.2592	16.5652	15.2734	14.8794	0.922584	0.0305197
P42785	Lysosomal Pro-X carboxypeptidase	PRCP	14.6746	15.6449	19.2314	16.5652	15.2734	14.8794	-4.79975	0.0306144
P49748	Very long-chain specific acyl-CoA dehydrogenase, mitochondrial	ACADVL	26.856	27.1222	27.1984	27.3414	27.3593	27.1811	5.93912	0.0307328
Q8IZV5	Retinol dehydrogenase 10	RDH10	14.6746	15.6449	15.2592	24.6365	25.5555	24.6662	7.29583	0.0308633
O95295	SNARE-associated protein Snapin	SNAPIN	19.7024	20.7665	19.348	19.6095	20.342	14.8794	-5.85232	0.0309699
Q9Y276	Mitochondrial chaperone BCS1	BCS1L	21.9471	21.9076	15.2592	22.6193	22.7276	21.8159	-0.34248	0.030986
Q2TAM9	Tumor suppressor candidate gene 1 protein	TUSC1	19.4107	15.6449	15.2592	16.5652	15.2734	14.8794	-0.235046	0.0311675
Q9NPD3	Exosome complex component RRP41	EXOSC4	21.1217	15.6449	15.2592	16.5652	15.2734	14.8794	-0.747565	0.0315559
Q9BWF3	RNA-binding protein 4;RNA-binding protein 4B	RBM4;RBM4B	25.3952	25.462	24.6671	25.0107	25.6165	25.8031	6.21491	0.0316821
Q8IWB1	Inositol 1,4,5-trisphosphate receptor-interacting protein	ITPRIP	14.6746	15.6449	15.2592	16.5652	19.4073	14.8794	6.3039	0.0319946
O43175	D-3-phosphoglycerate dehydrogenase	PHGDH	23.8572	24.2451	23.6495	24.5101	24.4125	24.6743	6.31365	0.0320411
P30508	HLA class I histocompatibility antigen, Cw-12 alpha chain;HLA class I histocompatibility antigen, Cw-16 alpha chain;HLA class I histocompatibility antigen, Cw-14 alpha chain;HLA class I histocompatibility antigen, Cw-15 alpha chain;HLA class I histocompatibility antigen, Cw-8 alpha chain;HLA class I histocompatibility antigen, Cw-5 alpha chain;HLA class I histocompatibility antigen, Cw-4 alpha ch…	HLA-C	26.2457	26.5518	26.9898	27.1403	26.8365	26.5022	7.04574	0.0321103
P55072	Transitional endoplasmic reticulum ATPase	VCP	30.0237	30.1402	29.7916	29.9146	29.9207	29.7928	-0.522933	0.0321337
P42858	Huntingtin	HTT	14.6746	15.6449	21.988	16.5652	15.2734	14.8794	0.189644	0.032242
Q9BS26	Endoplasmic reticulum resident protein 44	ERP44	27.5822	27.8865	26.6909	27.4328	27.5207	27.4551	-0.814761	0.0327101
Q9UHB6	LIM domain and actin-binding protein 1	LIMA1	14.6746	23.8779	23.9006	24.7416	24.9086	24.2425	6.42226	0.0327694
P55084	Trifunctional enzyme subunit beta, mitochondrial;3-ketoacyl-CoA thiolase	HADHB	27.7499	27.4895	27.6521	27.5341	28.0046	27.1066	-0.62849	0.0327943
O76003	Glutaredoxin-3	GLRX3	18.3751	15.6449	15.2592	16.5652	15.2734	14.8794	6.48833	0.0327996
Q92541	RNA polymerase-associated protein RTF1 homolog	RTF1	14.6746	15.6449	15.2592	16.5652	15.2734	22.4417	6.57065	0.0329232
P31930	Cytochrome b-c1 complex subunit 1, mitochondrial	UQCRC1	28.3713	28.4738	28.541	28.1757	28.1745	28.077	0.462158	0.033233
O14880	Microsomal glutathione S-transferase 3	MGST3	23.0025	24.4573	24.4268	25.6577	25.0632	24.0728	-0.367804	0.0334194
P11233	Ras-related protein Ral-A	RALA	14.6746	23.7119	23.6141	23.9728	24.1828	23.8696	-0.674721	0.0336406
O14617	AP-3 complex subunit delta-1	AP3D1	14.6746	15.6449	15.2592	16.5652	15.2734	19.3444	0.706783	0.033771
Q6PI48	Aspartate--tRNA ligase, mitochondrial	DARS2	14.6746	15.6449	15.2592	16.5652	15.2734	22.0253	1.06828	0.0340333
P60709	Actin, cytoplasmic 1;Actin, cytoplasmic 1, N-terminally processed	ACTB	14.6746	15.6449	25.5633	16.5652	15.2734	14.8794	-0.164546	0.0340661
Q9Y487	V-type proton ATPase 116 kDa subunit a isoform 2	ATP6V0A2	14.6746	15.6449	15.2592	20.2641	15.2734	14.8794	0.341973	0.0340938
P28799	Granulins;Acrogranin;Paragranulin;Granulin-1;Granulin-2;Granulin-3;Granulin-4;Granulin-5;Granulin-6;Granulin-7	GRN	24.5988	15.6449	24.0866	16.5652	23.3231	23.2964	0.288786	0.0343547
Q08257	Quinone oxidoreductase	CRYZ	25.7098	25.7118	25.4693	24.8178	15.2734	24.009	-0.256321	0.034361
Q9P015	39S ribosomal protein L15, mitochondrial	MRPL15	24.0769	24.753	24.6941	24.1671	24.3898	23.8601	0.388909	0.0345993
O95817	BAG family molecular chaperone regulator 3	BAG3	14.6746	15.6449	15.2592	16.5652	15.2734	22.4622	7.29054	0.0352073
Q96I25	Splicing factor 45	RBM17	14.6746	15.6449	15.2592	16.5652	15.2734	21.542	-0.54889	0.0357998
P49915	GMP synthase [glutamine-hydrolyzing]	GMPS	23.5955	15.6449	23.1675	23.5093	23.9304	24.1622	-0.490538	0.0360107
Q9Y6A9	Signal peptidase complex subunit 1	SPCS1	14.6746	15.6449	23.2103	16.5652	15.2734	14.8794	0.423864	0.036255
Q96IZ0	PRKC apoptosis WT1 regulator protein	PAWR	14.6746	15.6449	15.2592	16.5652	15.2734	20.0457	-0.36091	0.036474
P63167	Dynein light chain 1, cytoplasmic	DYNLL1	26.036	26.5453	26.3202	26.5933	26.811	27.054	1.33339	0.0373283
Q13428	Treacle protein	TCOF1	14.6746	15.6449	15.2592	16.5652	15.2734	22.3529	-0.274725	0.0373895
P56556	NADH dehydrogenase [ubiquinone] 1 alpha subcomplex subunit 6	NDUFA6	22.6814	15.6449	15.2592	16.5652	15.2734	14.8794	-1.29545	0.0380085
Q06323	Proteasome activator complex subunit 1	PSME1	14.6746	15.6449	22.6483	23.1003	23.2434	23.1175	5.77943	0.0382052
Q86SX6	Glutaredoxin-related protein 5, mitochondrial	GLRX5	14.6746	15.6449	15.2592	24.2318	15.2734	24.3031	-1.22215	0.0382578
Q9UPV0	Centrosomal protein of 164 kDa	CEP164	14.6746	15.6449	15.2592	16.5652	15.2734	19.5098	2.11712	0.0383821
P54577	Tyrosine--tRNA ligase, cytoplasmic;Tyrosine--tRNA ligase, cytoplasmic, N-terminally processed	YARS	23.9826	24.4492	24.2061	24.1697	24.1288	24.2793	-0.752169	0.0388945
P60468	Protein transport protein Sec61 subunit beta	SEC61B	22.2842	15.6449	15.2592	16.5652	15.2734	14.8794	-0.66498	0.0394188
P18859	ATP synthase-coupling factor 6, mitochondrial	ATP5J	27.7651	27.4367	27.4308	27.45	27.4583	28.0365	-0.263436	0.0397549
Q29963	HLA class I histocompatibility antigen, Cw-6 alpha chain;HLA class I histocompatibility antigen, Cw-18 alpha chain;HLA class I histocompatibility antigen, Cw-7 alpha chain;HLA class I histocompatibility antigen, Cw-1 alpha chain	HLA-C	14.6746	15.6449	15.2592	22.5986	15.2734	14.8794	-0.405629	0.0398731
Q9C0E8	Protein lunapark	LNP	14.6746	15.6449	21.2646	16.5652	15.2734	14.8794	-0.359572	0.0400293
Q16134	Electron transfer flavoprotein-ubiquinone oxidoreductase, mitochondrial	ETFDH	22.8464	15.6449	22.8711	23.0137	22.977	22.8315	-0.2947	0.0401304
P49458	Signal recognition particle 9 kDa protein	SRP9	24.7397	24.466	24.4822	24.5203	24.7079	14.8794	-4.91388	0.0401319
P50454	Serpin H1	SERPINH1	30.8976	30.8845	30.6886	30.5027	30.5398	30.4506	0.512701	0.0403489
Q13765	Nascent polypeptide-associated complex subunit alpha;Nascent polypeptide-associated complex subunit alpha, muscle-specific form	NACA	25.8418	26.5032	26.2228	26.0257	26.0393	26.3831	0.426327	0.0403822
Q9HAU5	Regulator of nonsense transcripts 2	UPF2	14.6746	15.6449	15.2592	16.5652	15.2734	19.9221	0.677223	0.0404296
Q4VC31	Coiled-coil domain-containing protein 58	CCDC58	25.7061	25.6863	25.5731	26.123	26.1586	26.5693	-0.476025	0.0405405
P25325	3-mercaptopyruvate sulfurtransferase	MPST	24.0892	24.3309	24.0357	23.9378	23.9525	23.6813	-0.797148	0.0406229
P55011	Solute carrier family 12 member 2	SLC12A2	14.6746	15.6449	15.2592	16.5652	19.6158	14.8794	-0.469306	0.0412122
P18084	Integrin beta-5	ITGB5	14.6746	22.8369	22.9597	20.2453	22.884	14.8794	1.09105	0.0417813
Q9UBS4	DnaJ homolog subfamily B member 11	DNAJB11	26.5809	26.2328	26.0413	25.8636	26.5417	25.2403	-0.450842	0.042096
Q687X5	Metalloreductase STEAP4	STEAP4	23.9901	24.5698	24.8052	24.1381	23.9821	23.8229	-0.332762	0.0421117
P27695	DNA-(apurinic or apyrimidinic site) lyase;DNA-(apurinic or apyrimidinic site) lyase, mitochondrial	APEX1	23.4307	22.3494	23.1547	23.7154	23.3072	23.241	0.217894	0.0427244
P23588	Eukaryotic translation initiation factor 4B	EIF4B	24.7061	24.057	23.2723	23.8563	23.405	24.2287	4.1872	0.0427354
Q9BSG0	Protease-associated domain-containing protein 1	PRADC1	19.9638	15.6449	15.2592	16.5652	15.2734	14.8794	0.675021	0.0428215
Q8IYB8	ATP-dependent RNA helicase SUPV3L1, mitochondrial	SUPV3L1	22.3298	22.0065	21.733	22.1175	22.0699	14.8794	-0.473501	0.0432442
Q86SF2	N-acetylgalactosaminyltransferase 7	GALNT7	23.4475	23.7922	23.694	23.06	23.1192	22.9178	0.530344	0.0438544
P55268	Laminin subunit beta-2	LAMB2	22.098	15.6449	22.1043	16.5652	15.2734	20.3401	-5.96331	0.043883
Q99504	Eyes absent homolog 3	EYA3	16.9753	15.6449	15.2592	16.5652	15.2734	14.8794	5.30213	0.0438837
P09622	Dihydrolipoyl dehydrogenase, mitochondrial	DLD	27.1123	26.9837	26.8954	26.5063	26.6979	26.2011	0.616998	0.0441137
Q9NXE4	Sphingomyelin phosphodiesterase 4	SMPD4	14.6746	15.6449	15.2592	16.5652	19.6034	14.8794	-0.621335	0.0441908
O43402	ER membrane protein complex subunit 8	EMC8	14.6746	15.6449	19.9432	16.5652	15.2734	14.8794	0.468748	0.044376
Q9BV68	E3 ubiquitin-protein ligase RNF126	RNF126	14.6746	15.6449	15.2592	16.5652	15.2734	22.3132	5.41238	0.0446251
O95139	NADH dehydrogenase [ubiquinone] 1 beta subcomplex subunit 6	NDUFB6	14.6746	15.6449	20.6198	16.5652	15.2734	14.8794	0.788764	0.0446833
Q96G23	Ceramide synthase 2	CERS2	24.0748	24.4911	24.2367	24.7185	24.4964	25.1257	0.340068	0.0446967
Q9NWT8	Aurora kinase A-interacting protein	AURKAIP1	14.6746	15.6449	21.9168	16.5652	15.2734	14.8794	0.38881	0.0447708
Q8N0X4	Citrate lyase subunit beta-like protein, mitochondrial	CLYBL	14.6746	15.6449	15.2592	16.5652	19.2816	14.8794	3.18909	0.0451818
Q6ZRI6	Uncharacterized protein C15orf39	C15orf39	14.6746	15.6449	15.2592	16.5652	15.2734	20.5705	0.502124	0.0454098
Q4G0I0	Protein CCSMST1	CCSMST1	14.6746	15.6449	15.2592	16.5652	20.9852	14.8794	6.90499	0.0454915
Q52LJ0	Protein FAM98B	FAM98B	22.5636	23.3313	22.8193	23.372	23.4312	23.4174	0.712078	0.0455603
Q8N766	ER membrane protein complex subunit 1	EMC1	14.6746	24.6547	15.2592	16.5652	25.2359	25.2981	-0.639882	0.0456469
Q13838	Spliceosome RNA helicase DDX39B	DDX39B	27.1063	27.5094	27.4625	27.2535	27.1883	27.1149	6.09015	0.045676
B7ZAQ6	Golgi pH regulator A;Golgi pH regulator B	GPR89A;GPR89B	14.6746	17.8831	15.2592	16.5652	15.2734	14.8794	5.50248	0.0461402
Q92947	Glutaryl-CoA dehydrogenase, mitochondrial	GCDH	24.4717	24.6262	24.1374	23.9723	24.1176	24.5359	0.82542	0.0463196
P29353	SHC-transforming protein 1	SHC1	20.698	15.6449	15.2592	16.5652	15.2734	14.8794	-0.421698	0.0464462
Q92544	Transmembrane 9 superfamily member 4	TM9SF4	22.6091	23.346	23.1757	23.2376	23.4726	14.8794	5.66733	0.0464516
P27816	Microtubule-associated protein 4	MAP4	24.7151	24.5216	24.4242	24.155	24.4441	24.4641	0.528013	0.0468685
Q96D46	60S ribosomal export protein NMD3	NMD3	14.6746	15.6449	21.1531	16.5652	15.2734	14.8794	5.4978	0.0469296
Q15070	Mitochondrial inner membrane protein OXA1L	OXA1L	14.6746	23.9514	15.2592	23.855	24.1377	14.8794	-6.88177	0.046977
L0R8F8		SMCR7L	14.6746	15.6449	21.6231	16.5652	15.2734	14.8794	-0.807049	0.0470587
Q96EI5	Transcription elongation factor A protein-like 4;Transcription elongation factor A protein-like 2	TCEAL4;TCEAL2	14.6746	15.6449	15.2592	21.4897	21.4724	21.7789	5.69261	0.0470946
O94979	Protein transport protein Sec31A	SEC31A	22.5862	21.888	22.3511	16.5652	20.8671	14.8794	-5.4716	0.0472581
Q8NBS9	Thioredoxin domain-containing protein 5	TXNDC5	29.7648	29.5729	29.5728	28.9549	28.5747	28.7933	5.1188	0.0473043
Q9H0U4	Ras-related protein Rab-1B;Putative Ras-related protein Rab-1C	RAB1B;RAB1C	24.4527	24.9486	24.5892	24.3737	24.9074	24.2548	0.507235	0.0474252
P34059	N-acetylgalactosamine-6-sulfatase	GALNS	14.6746	18.8214	15.2592	16.5652	15.2734	14.8794	5.09563	0.0475747
P34932	Heat shock 70 kDa protein 4	HSPA4	27.1564	27.3234	27.2814	27.6773	27.6369	27.7847	-0.112964	0.0476663
Q12792	Twinfilin-1	TWF1	14.6746	15.6449	15.2592	16.5652	15.2734	20.7706	-0.453618	0.0477781
P63313	Thymosin beta-10	TMSB10	23.6375	15.6449	15.2592	16.5652	15.2734	23.6186	-4.06172	0.0478188
Q9BRJ2	39S ribosomal protein L45, mitochondrial	MRPL45	24.8375	24.975	24.7914	24.3587	24.3121	24.3546	-6.71664	0.0478785
Q9P032	NADH dehydrogenase [ubiquinone] 1 alpha subcomplex assembly factor 4	NDUFAF4	14.6746	15.6449	15.2592	21.5455	15.2734	14.8794	-0.537332	0.0479111
P12532	Creatine kinase U-type, mitochondrial	CKMT1A	27.9484	27.7257	27.9759	27.4257	27.4557	26.9078	0.128793	0.0479915
Q9Y3I0	tRNA-splicing ligase RtcB homolog	RTCB	25.8637	25.2535	26.1871	24.7925	26.8283	26.726	0.57062	0.0481165
Q9UKN8	General transcription factor 3C polypeptide 4	GTF3C4	14.6746	15.6449	15.2592	16.5652	18.9801	14.8794	0.278067	0.0482304
P30048	Thioredoxin-dependent peroxide reductase, mitochondrial	PRDX3	28.9347	29.1622	29.1554	29.2908	28.751	29.179	4.06518	0.048241
P20674	Cytochrome c oxidase subunit 5A, mitochondrial	COX5A	28.917	28.4242	28.2908	28.6129	28.3174	28.2386	-0.498116	0.0488841
P51153	Ras-related protein Rab-13	RAB13	14.6746	15.6449	15.2592	22.4577	15.2734	14.8794	-4.94838	0.049172
Q8WUF5	RelA-associated inhibitor	PPP1R13L	20.1529	15.6449	15.2592	16.5652	15.2734	14.8794	4.29815	0.0493266
O14646	Chromodomain-helicase-DNA-binding protein 1	CHD1	14.6746	15.6449	18.5034	16.5652	15.2734	14.8794	-0.511242	0.0494225
Q16798	NADP-dependent malic enzyme, mitochondrial	ME3	19.0778	15.6449	15.2592	16.5652	15.2734	14.8794	0.738956	0.04956
Q8IWB9	Testis-expressed sequence 2 protein	TEX2	14.6746	15.6449	18.0257	16.5652	15.2734	14.8794	6.7264	0.0501282
P82675	28S ribosomal protein S5, mitochondrial	MRPS5	14.6746	22.6961	23.2153	16.5652	22.6364	14.8794	6.65741	0.0502808
Q9NTX5	Ethylmalonyl-CoA decarboxylase	ECHDC1	14.6746	15.6449	19.6586	16.5652	15.2734	14.8794	0.661921	0.0504092
Q8WW59	SPRY domain-containing protein 4	SPRYD4	23.1213	23.5561	22.842	23.318	23.0823	23.0749	6.28486	0.0504175
Q9Y305	Acyl-coenzyme A thioesterase 9, mitochondrial	ACOT9	22.9483	22.8066	22.8862	23.7704	24.1843	23.873	0.470353	0.0507047
O75937	DnaJ homolog subfamily C member 8	DNAJC8	14.6746	15.6449	21.2835	16.5652	15.2734	14.8794	-0.151592	0.0509717
O14874	[3-methyl-2-oxobutanoate dehydrogenase [lipoamide]] kinase, mitochondrial	BCKDK	17.5923	15.6449	15.2592	16.5652	15.2734	14.8794	-5.12372	0.0512991
P49757	Protein numb homolog	NUMB	14.6746	15.6449	15.2592	16.5652	21.2464	14.8794	0.275263	0.0513963
Q86UE4	Protein LYRIC	MTDH	14.6746	15.6449	20.9623	16.5652	15.2734	14.8794	0.478254	0.0515609
Q15046	Lysine--tRNA ligase	KARS	24.4708	24.8567	24.8451	24.9672	25.0626	24.9686	0.124561	0.0515815
P67775	Serine/threonine-protein phosphatase 2A catalytic subunit alpha isoform;Serine/threonine-protein phosphatase 2A catalytic subunit beta isoform	PPP2CA;PPP2CB	14.6746	15.6449	15.2592	16.5652	15.2734	23.554	0.549269	0.0516734
O15379	Histone deacetylase 3	HDAC3	14.6746	15.6449	15.2592	16.5652	15.2734	19.2849	-0.674537	0.0516774
Q8N183	Mimitin, mitochondrial	NDUFAF2	26.0647	25.3537	25.6266	25.5649	25.1069	25.5007	4.61185	0.0518971
Q9BW61	DET1- and DDB1-associated protein 1	DDA1	21.477	15.6449	15.2592	16.5652	15.2734	14.8794	5.0522	0.0519413
Q8IWZ8	SURP and G-patch domain-containing protein 1	SUGP1	14.6746	15.6449	15.2592	16.5652	15.2734	21.5133	-0.477147	0.0522165
P16989	Y-box-binding protein 3	YBX3	14.6746	15.6449	15.2592	16.5652	15.2734	22.7275	-0.353888	0.0527101
P21926	CD9 antigen	CD9	25.1793	25.915	25.3553	24.5773	24.7557	24.3359	-0.819424	0.0528236
Q86UL3	Glycerol-3-phosphate acyltransferase 4	AGPAT6	14.6746	15.6449	15.2592	16.5652	15.2734	20.7804	0.320666	0.0529778
P14406	Cytochrome c oxidase subunit 7A2, mitochondrial	COX7A2	21.2519	22.5269	22.8615	22.7862	22.8468	22.7031	-4.69778	0.0532925
Q04837	Single-stranded DNA-binding protein, mitochondrial	SSBP1	28.4865	28.4673	28.3683	28.7387	28.6247	29.0759	6.40184	0.0540613
P27635	60S ribosomal protein L10	RPL10	23.5347	24.895	25.3246	24.8028	25.4249	25.4525	0.394643	0.0541231
Q4G176	Acyl-CoA synthetase family member 3, mitochondrial	ACSF3	22.5154	22.8556	22.5989	23.0758	23.1454	22.6671	4.41084	0.0541598
Q13286	Battenin	CLN3	14.6746	15.6449	15.2592	16.5652	18.3239	14.8794	0.698818	0.0542161
P37235	Hippocalcin-like protein 1;Neuron-specific calcium-binding protein hippocalcin;Neurocalcin-delta	HPCAL1;HPCA;NCALD	14.6746	15.6449	20.4756	16.5652	15.2734	14.8794	-0.383788	0.0544306
Q9BV40	Vesicle-associated membrane protein 8	VAMP8	22.8458	21.9393	23.5144	16.5652	15.2734	14.8794	4.81136	0.0545168
Q8N0X7	Spartin	SPG20	14.6746	15.6449	22.0643	16.5652	15.2734	14.8794	-0.305362	0.0545243
P63092	Guanine nucleotide-binding protein G(s) subunit alpha isoforms short;Guanine nucleotide-binding protein G(s) subunit alpha isoforms XLas	GNAS	24.0227	24.7249	24.6177	24.0974	23.8731	23.9634	0.903475	0.0552618
P23246	Splicing factor, proline- and glutamine-rich	SFPQ	25.6121	26.4071	25.5152	24.8562	25.1893	24.6437	0.296197	0.0554503
Q07065	Cytoskeleton-associated protein 4	CKAP4	26.8158	28.3239	27.3523	27.5872	28.469	27.4224	-1.28341	0.0558474
P14618	Pyruvate kinase PKM	PKM	25.5774	24.1021	24.6152	27.6707	27.9465	28.7802	6.20878	0.0558716
Q9UQ80	Proliferation-associated protein 2G4	PA2G4	26.6978	26.3512	26.458	26.8247	26.2568	26.954	-5.35891	0.0563589
Q9H8Y8	Golgi reassembly-stacking protein 2	GORASP2	22.7621	22.867	23.1398	23.0859	23.0662	23.1472	-3.75738	0.0564467
Q86TI2	Dipeptidyl peptidase 9	DPP9	14.6746	15.6449	15.2592	16.5652	19.0956	14.8794	0.826722	0.0565504
Q06546	GA-binding protein alpha chain	GABPA	14.6746	15.6449	21.7552	16.5652	20.1987	14.8794	3.72201	0.0567439
Q13214	Semaphorin-3B	SEMA3B	14.6746	17.5643	15.2592	16.5652	15.2734	14.8794	4.09055	0.0567785
Q8N5M1	ATP synthase mitochondrial F1 complex assembly factor 2	ATPAF2	14.6746	15.6449	19.2901	20.1757	20.0046	14.8794	5.33038	0.0568433
P25815	Protein S100-P	S100P	14.6746	15.6449	15.2592	16.5652	15.2734	21.4428	6.07649	0.0568863
P31937	3-hydroxyisobutyrate dehydrogenase, mitochondrial	HIBADH	25.0122	25.1802	24.9669	24.6382	24.7385	24.9585	5.91616	0.0568891
P06865	Beta-hexosaminidase subunit alpha	HEXA	14.6746	22.2141	15.2592	22.6619	22.7677	22.9555	6.61054	0.0569353
P62277	40S ribosomal protein S13	RPS13	24.2818	24.99	24.6476	25.3334	24.9954	24.9016	3.75548	0.0570299
P18615	Negative elongation factor E	NELFE	14.6746	22.165	15.2592	22.4102	22.2228	22.6224	5.93109	0.0570475
P29590	Protein PML	PML	14.6746	15.6449	15.2592	16.5652	15.2734	20.5373	3.74712	0.0571107
Q9Y2W2	WW domain-binding protein 11	WBP11	14.6746	15.6449	15.2592	16.5652	15.2734	14.8794	1.66325	0.0574322
O43676	NADH dehydrogenase [ubiquinone] 1 beta subcomplex subunit 3	NDUFB3	14.6746	15.6449	15.2592	16.5652	15.2734	22.8508	-1.43369	0.0576469
Q9Y4Y9	U6 snRNA-associated Sm-like protein LSm5	LSM5	22.9503	22.4042	22.1176	16.5652	22.4198	14.8794	-6.77155	0.0581657
P84095	Rho-related GTP-binding protein RhoG	RHOG	14.6746	23.0754	23.7435	23.449	23.2833	23.1194	-5.70112	0.0585668
Q9Y2S7	Polymerase delta-interacting protein 2	POLDIP2	25.0029	26.2535	25.28	25.7424	25.6692	24.7352	4.13876	0.0586662
Q9NTG7	NAD-dependent protein deacetylase sirtuin-3, mitochondrial	SIRT3	14.6746	15.6449	19.1121	16.5652	15.2734	14.8794	-5.45501	0.0586751
Q96JH7	Deubiquitinating protein VCIP135	VCPIP1	14.6746	15.6449	19.8856	16.5652	15.2734	14.8794	-5.33799	0.0586879
Q96RS0	Trimethylguanosine synthase	TGS1	24.5013	15.6449	23.1635	16.5652	15.2734	14.8794	-6.14595	0.0587281
Q96Q06	Perilipin-4	PLIN4	14.6746	21.2646	15.2592	16.5652	15.2734	14.8794	-5.2937	0.0587312
P09601	Heme oxygenase 1	HMOX1	22.6192	22.0872	21.6395	23.1984	23.1089	23.2068	6.05126	0.0587604
Q9H2V7	Protein spinster homolog 1	SPNS1	14.6746	15.6449	20.6229	16.5652	15.2734	14.8794	-5.23873	0.0587846
Q9P0T7	Transmembrane protein 9	TMEM9	14.6746	15.6449	22.4091	16.5652	15.2734	14.8794	-0.449005	0.0587929
P61254	60S ribosomal protein L26;60S ribosomal protein L26-like 1	RPL26;RPL26L1	25.651	24.8954	25.0453	24.6879	24.6808	24.7286	-5.1403	0.0588236
O14979	Heterogeneous nuclear ribonucleoprotein D-like	HNRNPDL	28.4411	27.9492	27.6395	28.1778	27.9409	27.9657	-5.45204	0.0588497
Q9BVC5	Ashwin	C2orf49	20.9235	15.6449	15.2592	16.5652	15.2734	14.8794	-5.10547	0.0588647
Q14978	Nucleolar and coiled-body phosphoprotein 1	NOLC1	21.4471	22.6324	22.2029	22.1882	21.683	20.9254	-5.36996	0.0588704
Q9UBR2	Cathepsin Z	CTSZ	28.2134	28.2513	27.8648	26.1987	26.3851	27.093	0.235031	0.0588776
Q9UJU6	Drebrin-like protein	DBNL	20.986	15.6449	15.2592	16.5652	15.2734	14.8794	-5.01594	0.0589204
P08195	4F2 cell-surface antigen heavy chain	SLC3A2	14.6746	15.6449	24.2443	16.5652	15.2734	14.8794	-4.98358	0.0589208
Q9Y6N5	Sulfide:quinone oxidoreductase, mitochondrial	SQRDL	14.6746	24.0964	23.8652	25.3785	25.0857	25.1216	-4.73269	0.0591926
P10644	cAMP-dependent protein kinase type I-alpha regulatory subunit;cAMP-dependent protein kinase type I-alpha regulatory subunit, N-terminally processed	PRKAR1A	14.6746	15.6449	18.0269	16.5652	15.2734	14.8794	-4.75988	0.0592718
Q6UW56	All-trans retinoic acid-induced differentiation factor	ATRAID	14.6746	21.5539	20.9037	21.337	15.2734	14.8794	-0.896196	0.0593123
Q8NC51	Plasminogen activator inhibitor 1 RNA-binding protein	SERBP1	26.1571	25.4434	25.3595	25.1458	24.9373	25.6058	-4.43195	0.0594375
Q8TAA9	Vang-like protein 1	VANGL1	14.6746	15.6449	15.2592	16.5652	19.3494	14.8794	-5.15789	0.0594601
Q99615	DnaJ homolog subfamily C member 7	DNAJC7	23.6608	23.0576	23.2182	23.0187	23.2942	23.4091	-4.47994	0.0594691
P28340	DNA polymerase delta catalytic subunit	POLD1	23.1819	23.1608	22.7549	16.5652	22.7233	22.0617	-4.35003	0.0595346
Q15370	Transcription elongation factor B polypeptide 2	TCEB2	14.6746	15.6449	20.5296	20.5106	21.2463	21.6539	-4.39698	0.0595681
Q16539	Mitogen-activated protein kinase 14	MAPK14	14.6746	15.6449	15.2592	16.5652	15.2734	18.6626	5.83758	0.0595891
O00232	26S proteasome non-ATPase regulatory subunit 12	PSMD12	24.0976	24.5028	24.2887	24.2514	24.1677	23.9444	-4.53593	0.059816
O75787	Renin receptor	ATP6AP2	14.6746	23.6112	23.5105	16.5652	23.8214	14.8794	-4.17676	0.0598165
O75521	Enoyl-CoA delta isomerase 2, mitochondrial	ECI2	25.7749	25.5894	25.969	25.968	25.8145	25.6947	-5.53059	0.0598714
O60830	Mitochondrial import inner membrane translocase subunit Tim17-B	TIMM17B	14.6746	17.1181	15.2592	16.5652	15.2734	14.8794	5.09356	0.0599391
O14662	Syntaxin-16	STX16	14.6746	15.6449	17.0212	16.5652	15.2734	14.8794	-4.69897	0.0599752
Q15392	Delta(24)-sterol reductase	DHCR24	14.6746	23.1674	23.6457	16.5652	23.6518	22.6603	-4.04701	0.0601213
Q9Y241	HIG1 domain family member 1A, mitochondrial	HIGD1A	21.4498	22.5014	21.5678	22.2085	21.4599	14.8794	-4.13616	0.0601226
P09001	39S ribosomal protein L3, mitochondrial	MRPL3	24.573	24.5615	24.582	16.5652	15.2734	14.8794	-4.81208	0.060273
Q8WY36	HMG box transcription factor BBX	BBX	14.6746	15.6449	15.2592	16.5652	23.5197	14.8794	-4.74737	0.0603103
O00267	Transcription elongation factor SPT5	SUPT5H	14.6746	21.848	22.6258	22.3749	22.2484	22.3236	5.02313	0.0603244
P07339	Cathepsin D;Cathepsin D light chain;Cathepsin D heavy chain	CTSD	26.501	26.3395	26.231	26.2155	26.4677	26.3222	-0.286889	0.0603782
Q8N684	Cleavage and polyadenylation specificity factor subunit 7	CPSF7	24.1213	24.341	24.2347	24.7466	24.3189	24.1941	5.15942	0.0606414
Q12959	Disks large homolog 1	DLG1	14.6746	21.9359	15.2592	16.5652	15.2734	14.8794	-3.84033	0.0606575
Q8IWB7	WD repeat and FYVE domain-containing protein 1	WDFY1	14.6746	15.6449	21.9712	16.5652	15.2734	14.8794	-3.89334	0.0608353
Q7Z460	CLIP-associating protein 1	CLASP1	14.6746	15.6449	15.2592	16.5652	18.3358	14.8794	-3.40692	0.0615951
P04150	Glucocorticoid receptor	NR3C1	14.6746	15.6449	18.1306	16.5652	15.2734	14.8794	0.666643	0.0619542
P30049	ATP synthase subunit delta, mitochondrial	ATP5D	26.0115	25.2563	25.5643	25.6313	25.3478	25.549	0.305281	0.0621946
Q8IZ81	ELMO domain-containing protein 2	ELMOD2	14.6746	15.6449	19.1001	16.5652	15.2734	14.8794	-0.473689	0.0622176
Q86UP2	Kinectin	KTN1	23.0641	23.7293	15.2592	24.5603	23.6346	24.0726	0.773927	0.06229
Q15054	DNA polymerase delta subunit 3	POLD3	14.6746	15.6449	21.2878	16.5652	15.2734	14.8794	-0.429025	0.0624251
Q9BTC0	Death-inducer obliterator 1	DIDO1	14.6746	15.6449	15.2592	16.5652	15.2734	18.9507	3.4272	0.062547
Q9GZT9	Egl nine homolog 1	EGLN1	14.6746	15.6449	15.2592	16.5652	15.2734	20.5619	-3.06991	0.0627293
Q7Z4V5	Hepatoma-derived growth factor-related protein 2	HDGFRP2	14.6746	24.0164	23.6464	23.4478	23.8099	23.3928	-3.54861	0.0628749
Q9Y6Q9	Nuclear receptor coactivator 3	NCOA3	18.778	15.6449	15.2592	16.5652	15.2734	14.8794	0.325244	0.0629835
P16035	Metalloproteinase inhibitor 2	TIMP2	14.6746	15.6449	15.2592	16.5652	22.3731	22.8507	0.501693	0.0634837
P10109	Adrenodoxin, mitochondrial	FDX1	23.4645	15.6449	15.2592	16.5652	15.2734	14.8794	0.414065	0.0635083
O95721	Synaptosomal-associated protein 29	SNAP29	14.6746	15.6449	22.264	16.5652	15.2734	14.8794	5.21847	0.0638324
Q12805	EGF-containing fibulin-like extracellular matrix protein 1	EFEMP1	23.5154	24.1977	23.7573	23.0752	23.2663	23.8471	-2.56433	0.0647508
Q13586	Stromal interaction molecule 1	STIM1	14.6746	22.9244	23.0732	23.0227	23.1408	14.8794	0.517446	0.0647879
Q8NCS7	Choline transporter-like protein 5	SLC44A5	14.6746	20.9582	15.2592	16.5652	15.2734	14.8794	-6.27085	0.0648809
P08865	40S ribosomal protein SA	RPSA	27.8872	27.5338	27.6608	27.2727	27.4863	27.726	-0.311607	0.0649757
O15173	Membrane-associated progesterone receptor component 2	PGRMC2	14.6746	15.6449	15.2592	24.0861	24.2281	23.9789	0.469646	0.065058
O75348	V-type proton ATPase subunit G 1	ATP6V1G1	14.6746	23.3568	15.2592	16.5652	15.2734	14.8794	-0.43561	0.0655587
Q9NR31	GTP-binding protein SAR1a;GTP-binding protein SAR1b	SAR1A;SAR1B	21.8022	15.6449	15.2592	16.5652	15.2734	14.8794	6.01492	0.0656226
Q9Y255	PRELI domain-containing protein 1, mitochondrial	PRELID1	14.6746	15.6449	15.2592	16.5652	15.2734	16.1961	-0.70741	0.0657269
P53396	ATP-citrate synthase	ACLY	24.3352	15.6449	25.0686	16.5652	15.2734	24.0552	-0.409796	0.0657452
Q01085	Nucleolysin TIAR	TIAL1	19.2481	19.2526	15.2592	19.9165	19.178	21.4381	0.286161	0.0657821
P49590	Probable histidine--tRNA ligase, mitochondrial	HARS2	22.1441	15.6449	21.9791	16.5652	15.2734	14.8794	-0.351332	0.0660838
Q13247	Serine/arginine-rich splicing factor 6	SRSF6	24.3988	23.4638	24.9526	16.5652	15.2734	14.8794	5.64171	0.0662528
Q9UNZ2	NSFL1 cofactor p47	NSFL1C	24.1918	24.223	24.0183	24.6186	24.504	24.8861	-0.329301	0.0666544
Q15365	Poly(rC)-binding protein 1	PCBP1	24.9204	25.0307	24.732	24.7554	24.8679	25.0625	0.329439	0.066673
P62829	60S ribosomal protein L23	RPL23	24.6899	25.2346	25.0032	25.6043	25.1707	25.5588	0.535674	0.0668356
Q96E11	Ribosome-recycling factor, mitochondrial	MRRF	23.4466	15.6449	22.8504	22.3484	15.2734	22.5287	0.403459	0.0670347
Q9HCN8	Stromal cell-derived factor 2-like protein 1	SDF2L1	25.6077	25.4625	25.4837	16.5652	24.9352	25.1646	5.03521	0.0672994
Q96J42	Thioredoxin domain-containing protein 15	TXNDC15	14.6746	21.6736	15.2592	16.5652	15.2734	14.8794	4.99099	0.0673321
P54852	Epithelial membrane protein 3	EMP3	14.6746	15.6449	19.6971	16.5652	15.2734	14.8794	0.863675	0.067599
O60832	H/ACA ribonucleoprotein complex subunit 4	DKC1	14.6746	15.6449	15.2592	16.5652	17.5449	14.8794	0.276527	0.0678517
O00203	AP-3 complex subunit beta-1	AP3B1	14.6746	15.6449	15.2592	16.5652	15.2734	21.6005	4.74875	0.0679258
O75380	NADH dehydrogenase [ubiquinone] iron-sulfur protein 6, mitochondrial	NDUFS6	24.363	15.6449	15.2592	16.5652	15.2734	14.8794	-0.417442	0.0679404
Q9NX40	OCIA domain-containing protein 1	OCIAD1	23.0975	22.5872	15.2592	22.562	22.7492	22.8532	-5.41691	0.0680886
Q5TAQ9	DDB1- and CUL4-associated factor 8	DCAF8	14.6746	15.6449	15.2592	16.5652	15.2734	21.3054	4.66782	0.0681076
Q9HAV0	Guanine nucleotide-binding protein subunit beta-4	GNB4	25.3713	25.3125	25.2768	24.911	25.073	24.5037	-0.338663	0.0683249
Q06136	3-ketodihydrosphingosine reductase	KDSR	14.6746	21.8539	24.0988	22.0326	21.2507	21.0666	0.481631	0.0685082
P18124	60S ribosomal protein L7	RPL7	25.5926	25.178	25.6583	25.3536	25.361	24.7799	4.46864	0.0685707
Q8TAA5	GrpE protein homolog 2, mitochondrial	GRPEL2	14.6746	15.6449	15.2592	16.5652	15.2734	21.6517	0.350161	0.06862
P31689	DnaJ homolog subfamily A member 1	DNAJA1	25.9319	25.5741	25.7186	25.2167	25.3191	25.178	4.43444	0.0686212
Q9Y314	Nitric oxide synthase-interacting protein	NOSIP	21.26	20.8754	15.2592	21.7835	21.3403	21.997	-0.483561	0.0686228
P43121	Cell surface glycoprotein MUC18	MCAM	22.4527	24.3635	24.1005	22.8667	24.3555	23.4672	-5.18672	0.0686439
Q9BXT2	Voltage-dependent calcium channel gamma-6 subunit	CACNG6	22.8619	15.6449	15.2592	16.5652	15.2734	14.8794	4.56375	0.0690386
P12956	X-ray repair cross-complementing protein 6	XRCC6	27.9322	28.1465	28.3521	28.6214	28.6596	28.4545	-0.25799	0.0692892
P38435	Vitamin K-dependent gamma-carboxylase	GGCX	14.6746	19.5062	15.2592	16.5652	15.2734	14.8794	-2.70473	0.0692945
P17931	Galectin-3	LGALS3	26.5044	25.7715	15.2592	25.8385	25.6437	25.2355	-0.185655	0.0693193
P13804	Electron transfer flavoprotein subunit alpha, mitochondrial	ETFA	27.5881	27.9586	26.7182	27.5728	27.1595	27.3373	1.07097	0.0694893
Q96AE4	Far upstream element-binding protein 1	FUBP1	29.2699	29.0203	28.6692	28.4446	28.6956	28.9008	4.16675	0.0695325
Q92769	Histone deacetylase 2	HDAC2	22.922	22.7876	21.7483	23.0662	23.2292	23.6427	1.09446	0.0698641
Q15477	Helicase SKI2W	SKIV2L	14.6746	15.6449	15.2592	16.5652	15.2734	19.0697	0.96336	0.0699796
Q96D31	Calcium release-activated calcium channel protein 1	ORAI1	14.6746	15.6449	21.0414	16.5652	15.2734	14.8794	1.1024	0.0700201
Q99417	C-Myc-binding protein	MYCBP	20.462	15.6449	15.2592	16.5652	15.2734	14.8794	1.10844	0.0701477
P25208	Nuclear transcription factor Y subunit beta	NFYB	21.2856	21.0935	21.1749	21.6668	20.8628	21.5377	0.39276	0.0702991
P00387	NADH-cytochrome b5 reductase 3;NADH-cytochrome b5 reductase 3 membrane-bound form;NADH-cytochrome b5 reductase 3 soluble form	CYB5R3	26.8417	26.859	26.8788	26.7199	26.9757	26.9176	3.86655	0.0703362
Q9H4Z3	Phosphorylated CTD-interacting factor 1	PCIF1	14.6746	15.6449	17.8366	16.5652	15.2734	14.8794	-0.474014	0.0704438
P09110	3-ketoacyl-CoA thiolase, peroxisomal	ACAA1	23.4059	23.8015	23.7443	16.5652	23.0923	14.8794	1.13828	0.0708842
Q8N108	Mesoderm induction early response protein 1	MIER1	18.2539	15.6449	15.2592	16.5652	15.2734	14.8794	3.62461	0.071256
P54578	Ubiquitin carboxyl-terminal hydrolase 14	USP14	22.8545	23.5318	23.2526	23.3329	23.5031	23.0353	3.67052	0.0713192
Q8TD47	40S ribosomal protein S4, Y isoform 2	RPS4Y2	14.6746	24.4572	15.2592	16.5652	15.2734	14.8794	-4.36147	0.0714184
Q6IAA8	Ragulator complex protein LAMTOR1	LAMTOR1	14.6746	15.6449	15.2592	16.5652	22.9364	22.5364	-5.00433	0.0715253
Q05655	Protein kinase C delta type;Protein kinase C delta type regulatory subunit;Protein kinase C delta type catalytic subunit	PRKCD	14.6746	15.6449	17.8968	16.5652	15.2734	14.8794	-5.72154	0.0715616
Q86WJ1	Chromodomain-helicase-DNA-binding protein 1-like	CHD1L	14.6746	15.6449	19.7987	16.5652	15.2734	14.8794	0.550075	0.0721407
P98095	Fibulin-2	FBLN2	19.4137	15.6449	19.3524	16.5652	15.2734	14.8794	-4.60493	0.0722601
Q9Y4E1	WASH complex subunit FAM21C	FAM21C	14.6746	15.6449	15.2592	16.5652	15.2734	18.5219	3.37865	0.0724895
Q9UN86	Ras GTPase-activating protein-binding protein 2	G3BP2	24.5111	22.8155	23.971	23.14	23.2744	22.0601	1.19774	0.0727806
Q99720	Sigma non-opioid intracellular receptor 1	SIGMAR1	14.6746	24.1225	15.2592	16.5652	24.1105	24.0683	0.568935	0.0729418
Q9UBX3	Mitochondrial dicarboxylate carrier	SLC25A10	23.9872	24.4068	24.3307	24.3374	24.1708	23.7996	0.437019	0.0731883
P09382	Galectin-1	LGALS1	27.5628	27.2193	26.8882	28	27.8343	28.5219	0.519274	0.0732857
Q9NX24	H/ACA ribonucleoprotein complex subunit 2	NHP2	21.3113	15.6449	21.611	20.743	15.2734	14.8794	-0.219592	0.0745275
P26373	60S ribosomal protein L13	RPL13	25.1131	25.5209	25.9023	25.2475	24.9639	25.2017	0.525725	0.0745429
P43897	Elongation factor Ts, mitochondrial	TSFM	26.3295	25.7937	25.6496	26.357	26.2135	26.4127	2.76629	0.0760918
Q15637	Splicing factor 1	SF1	19.954	15.6449	15.2592	16.5652	15.2734	14.8794	-0.667261	0.0761218
P49407	Beta-arrestin-1	ARRB1	14.6746	15.6449	19.2617	16.5652	15.2734	14.8794	1.28218	0.076137
Q9BXW7	Cat eye syndrome critical region protein 5	CECR5	23.8716	24.0499	24.1746	24.0722	24.5202	23.6846	0.515985	0.076648
Q9BW27	Nuclear pore complex protein Nup85	NUP85	14.6746	15.6449	15.2592	16.5652	15.2734	17.0655	1.29662	0.0767624
Q96EX1	Small integral membrane protein 12	SMIM12	14.6746	15.6449	19.161	16.5652	15.2734	14.8794	5.12924	0.0768555
P09234	U1 small nuclear ribonucleoprotein C	SNRPC	14.6746	15.6449	15.2592	16.5652	15.2734	25.0995	1.29972	0.0768979
Q15818	Neuronal pentraxin-1	NPTX1	23.0953	15.6449	23.2942	16.5652	15.2734	14.8794	2.64088	0.0774095
Q9BTT0	Acidic leucine-rich nuclear phosphoprotein 32 family member E	ANP32E	14.6746	15.6449	15.2592	25.0823	15.2734	25.0547	1.31342	0.0775033
P67870	Casein kinase II subunit beta	CSNK2B	23.3565	23.8646	23.8981	16.5652	24.0787	23.9871	0.267822	0.0779043
P61978	Heterogeneous nuclear ribonucleoprotein K	HNRNPK	29.7505	29.5571	29.2876	29.5609	29.4568	29.2519	0.454146	0.0779629
Q99541	Perilipin-2	PLIN2	14.6746	15.6449	15.2592	23.2486	15.2734	23.0479	0.42399	0.0784553
Q07020	60S ribosomal protein L18	RPL18	25.4495	24.0378	25.6912	24.3804	15.2734	14.8794	1.35684	0.0794709
P09497	Clathrin light chain B	CLTB	14.6746	15.6449	15.2592	23.7834	15.2734	24.3153	0.531149	0.0795727
Q13442	28 kDa heat- and acid-stable phosphoprotein	PDAP1	14.6746	15.6449	15.2592	16.5652	15.2734	21.8952	-0.683685	0.0797702
P22061	Protein-L-isoaspartate(D-aspartate) O-methyltransferase	PCMT1	14.6746	15.6449	21.7538	16.5652	15.2734	14.8794	0.818644	0.0804882
Q00341	Vigilin	HDLBP	25.6491	25.5907	25.6546	25.5434	26.2241	25.0647	0.817837	0.0805951
P53365	Arfaptin-2	ARFIP2	18.0441	15.6449	15.2592	16.5652	15.2734	17.4044	1.38802	0.0809165
Q12797	Aspartyl/asparaginyl beta-hydroxylase	ASPH	14.6746	15.6449	23.5812	25.0331	25.8131	24.942	1.38978	0.0809988
P36551	Oxygen-dependent coproporphyrinogen-III oxidase, mitochondrial	CPOX	25.2513	23.8218	25.3428	24.5908	24.3594	23.7324	1.41231	0.0820546
P37802	Transgelin-2	TAGLN2	24.9012	25.0585	24.5727	23.6359	24.5167	25.7361	-0.489007	0.0821575
P56589	Peroxisomal biogenesis factor 3	PEX3	14.6746	15.6449	15.2592	16.5652	15.2734	21.3346	-0.811512	0.0822184
Q01105	Protein SET;Protein SETSIP	SET;SETSIP	28.1627	28.7004	28.1087	28.8831	29.0365	28.5739	1.14762	0.0824553
Q8NHP6	Motile sperm domain-containing protein 2	MOSPD2	14.6746	15.6449	15.2592	16.5652	19.8435	14.8794	0.48083	0.0824784
Q9NXF8	Palmitoyltransferase ZDHHC7	ZDHHC7	17.1049	15.6449	15.2592	16.5652	15.2734	14.8794	-1.06665	0.0825119
P54259	Atrophin-1	ATN1	14.6746	15.6449	20.2699	16.5652	15.2734	14.8794	0.915538	0.0825428
P49257	Protein ERGIC-53	LMAN1	26.0436	26.8767	27.0173	26.6085	27.0988	27.1716	1.42271	0.0825438
P50993	Sodium/potassium-transporting ATPase subunit alpha-2	ATP1A2	14.6746	23.1349	15.2592	16.5652	15.2734	14.8794	-0.533132	0.0828317
Q96LJ7	Dehydrogenase/reductase SDR family member 1	DHRS1	14.6746	15.6449	21.9533	16.5652	15.2734	14.8794	1.43022	0.0828977
Q13637	Ras-related protein Rab-32	RAB32	14.6746	15.6449	15.2592	16.5652	15.2734	19.7368	-5.38802	0.0829366
P27797	Calreticulin	CALR	30.6064	30.0345	30.407	29.5513	29.336	29.0018	0.306112	0.0829624
Q96EY8	Cob(I)yrinic acid a,c-diamide adenosyltransferase, mitochondrial	MMAB	14.6746	20.5271	20.2692	20.1007	19.8898	14.8794	-5.35121	0.0831207
P62913	60S ribosomal protein L11	RPL11	25.6566	25.5992	25.4943	25.8336	25.711	25.8546	1.44014	0.0833654
Q9NZN5	Rho guanine nucleotide exchange factor 12	ARHGEF12	14.6746	15.6449	15.2592	16.5652	15.2734	17.9095	-5.25723	0.0836179
O94826	Mitochondrial import receptor subunit TOM70	TOMM70A	26.8978	26.464	27.0485	26.8326	27.2807	27.2302	-5.16369	0.0843267
Q9BXP5	Serrate RNA effector molecule homolog	SRRT	23.1413	22.9607	24.2643	23.743	23.5	23.0765	-0.833832	0.084463
Q15717	ELAV-like protein 1	ELAVL1	14.6746	23.0737	15.2592	16.5652	15.2734	23.3225	-0.372245	0.0848221
O00303	Eukaryotic translation initiation factor 3 subunit F	EIF3F	22.9884	23.1407	23.4319	24.2378	23.5065	23.3939	1.47319	0.0849256
P62258	14-3-3 protein epsilon	YWHAE	27.2172	27.4927	27.1587	27.9143	28.1684	28.2699	-3.97987	0.0849468
B0YJ81	Very-long-chain (3R)-3-hydroxyacyl-CoA dehydratase 1	HACD1	14.6746	18.5449	15.2592	16.5652	15.2734	14.8794	1.47517	0.0850192
P09429	High mobility group protein B1	HMGB1	24.6396	25.7508	25.4647	26.0368	26.7877	26.7723	0.492391	0.0850612
Q6UVK1	Chondroitin sulfate proteoglycan 4	CSPG4	14.6746	15.6449	15.2592	24.5601	24.5943	24.5938	0.42338	0.0852513
Q9UKA9	Polypyrimidine tract-binding protein 2	PTBP2	14.6746	15.6449	15.2592	20.7861	20.787	14.8794	0.103267	0.0854664
P60866	40S ribosomal protein S20	RPS20	25.3146	24.8453	25.1975	25.1896	25.1782	24.0335	1.28048	0.0854706
Q9NX20	39S ribosomal protein L16, mitochondrial	MRPL16	22.4374	15.6449	15.2592	16.5652	15.2734	14.8794	1.48899	0.0856707
Q5BJH7	Protein YIF1B	YIF1B	14.6746	21.6031	15.2592	16.5652	15.2734	14.8794	0.532888	0.0858742
P07858	Cathepsin B;Cathepsin B light chain;Cathepsin B heavy chain	CTSB	25.8204	25.1733	25.3416	27.3552	27.4093	27.6873	-1.05423	0.0870602
Q53EL6	Programmed cell death protein 4	PDCD4	14.6746	15.6449	15.2592	16.5652	21.4461	14.8794	1.5186	0.0870631
O60502	Protein O-GlcNAcase	MGEA5	14.6746	15.6449	15.2592	16.5652	16.9496	14.8794	-4.66589	0.0871768
P46940	Ras GTPase-activating-like protein IQGAP1	IQGAP1	14.6746	15.6449	15.2592	16.5652	15.2734	24.8135	1.52395	0.0873139
Q6YN16	Hydroxysteroid dehydrogenase-like protein 2	HSDL2	26.5633	27.0899	26.4294	26.8275	26.2775	25.737	0.320048	0.0875251
P05166	Propionyl-CoA carboxylase beta chain, mitochondrial	PCCB	14.6746	15.6449	15.2592	16.5652	22.2685	14.8794	0.443674	0.087691
Q9H4A6	Golgi phosphoprotein 3	GOLPH3	22.3729	22.1523	22.1697	22.378	22.4372	22.9301	1.53486	0.0878244
Q7L2H7	Eukaryotic translation initiation factor 3 subunit M	EIF3M	14.6746	15.6449	15.2592	16.5652	15.2734	21.7257	1.06416	0.087914
O43396	Thioredoxin-like protein 1	TXNL1	14.6746	15.6449	22.7371	22.7262	15.2734	14.8794	0.268844	0.0880174
Q6P1L8	39S ribosomal protein L14, mitochondrial	MRPL14	24.8503	24.0547	24.1212	23.6359	23.632	14.8794	1.55786	0.0888956
P29692	Elongation factor 1-delta	EEF1D	28.4763	28.2968	28.1144	28.0819	27.9552	28.3099	1.56072	0.0890281
Q86V81	THO complex subunit 4	ALYREF	24.9912	23.6303	25.0337	24.479	23.6905	22.4148	3.917	0.0891587
P23786	Carnitine O-palmitoyltransferase 2, mitochondrial	CPT2	23.0874	22.8782	23.2093	24.5066	22.7153	21.2421	1.56463	0.0892095
P21912	Succinate dehydrogenase [ubiquinone] iron-sulfur subunit, mitochondrial	SDHB	26.4264	26.5769	26.3994	26.3396	26.5394	26.559	1.56528	0.0892396
P51571	Translocon-associated protein subunit delta	SSR4	25.2979	26.3836	26.5693	26.5943	26.9015	26.5793	1.56703	0.0893205
P06493	Cyclin-dependent kinase 1	CDK1	14.6746	15.6449	15.2592	16.5652	21.8959	14.8794	0.644916	0.0897225
Q5T6F2	Ubiquitin-associated protein 2	UBAP2	14.6746	15.6449	15.2592	16.5652	15.2734	20.1542	1.57906	0.0898762
Q6P0Q8	Microtubule-associated serine/threonine-protein kinase 2	MAST2	14.6746	15.6449	24.0428	16.5652	15.2734	14.8794	-0.141092	0.0900336
O75600	2-amino-3-ketobutyrate coenzyme A ligase, mitochondrial	GCAT	20.939	15.6449	15.2592	16.5652	15.2734	14.8794	0.296819	0.0904174
Q07157	Tight junction protein ZO-1	TJP1	14.6746	15.6449	15.2592	16.5652	15.2734	20.4957	1.59392	0.090559
P22626	Heterogeneous nuclear ribonucleoproteins A2/B1	HNRNPA2B1	29.7241	28.8278	29.4086	28.7897	28.5213	28.7854	1.60098	0.0908823
O14745	Na(+)/H(+) exchange regulatory cofactor NHE-RF1	SLC9A3R1	14.6746	15.6449	15.2592	16.5652	22.7478	23.1696	-4.1338	0.0912975
P00403	Cytochrome c oxidase subunit 2	MT-CO2	25.2836	25.5491	25.797	24.7617	24.7949	24.5609	0.403537	0.0913549
P62269	40S ribosomal protein S18	RPS18	24.148	24.9237	24.7942	24.8486	25.0938	24.5741	-0.293813	0.0917123
P56545	C-terminal-binding protein 2	CTBP2	24.603	24.4642	24.3967	24.8159	24.7744	24.3781	1.62872	0.0921426
Q9UBI6	Guanine nucleotide-binding protein G(I)/G(S)/G(O) subunit gamma-12	GNG12	24.93	24.9143	24.8478	24.6656	15.2734	24.2535	1.64082	0.0926875
P34897	Serine hydroxymethyltransferase, mitochondrial	SHMT2	29.6993	29.3883	29.7477	29.5759	29.3753	28.5965	1.64126	0.0927073
P16989	Y-box-binding protein 3	YBX3	14.6746	23.7054	23.6524	23.3851	23.2374	23.1514	0.217805	0.0927366
Q9BRX8	Redox-regulatory protein FAM213A	FAM213A	14.6746	15.6449	21.0004	16.5652	15.2734	14.8794	1.64299	0.0927851
Q9BQC6	Ribosomal protein 63, mitochondrial	MRPL57	22.9841	15.6449	15.2592	16.5652	15.2734	14.8794	1.64901	0.0930547
O14653	Golgi SNAP receptor complex member 2	GOSR2	14.6746	20.9945	15.2592	16.5652	15.2734	14.8794	0.201281	0.0933501
Q6P1J9	Parafibromin	CDC73	22.9615	22.6208	21.8489	24.0647	23.836	22.2664	-0.580885	0.0934918
Q9H201	Epsin-3	EPN3	14.6746	15.6449	15.2592	16.5652	15.2734	18.4413	1.6627	0.0936652
O60828	Polyglutamine-binding protein 1	PQBP1	23.8603	15.6449	22.7946	16.5652	22.1202	14.8794	1.66539	0.0937844
Q00610	Clathrin heavy chain 1	CLTC	26.3919	27.4735	27.7458	28.3429	27.8104	28.1683	1.66558	0.0937932
Q8TBX8	Phosphatidylinositol 5-phosphate 4-kinase type-2 gamma	PIP4K2C	14.6746	15.6449	15.2592	16.5652	15.2734	14.8794	1.66674	0.0938444
P04040	Catalase	CAT	26.8576	26.2538	25.8002	27.1713	27.041	26.8355	1.66975	0.0939778
P25685	DnaJ homolog subfamily B member 1	DNAJB1	23.663	15.6449	15.2592	16.5652	15.2734	14.8794	1.67686	0.0942918
Q6DD88	Atlastin-3	ATL3	22.2676	22.9488	23.1717	23.2713	23.0086	24.3079	0.295787	0.0949218
Q16762	Thiosulfate sulfurtransferase	TST	24.8196	24.7212	24.8493	25.2603	25.4874	24.314	1.69681	0.0951676
P35232	Prohibitin	PHB	28.4101	28.7963	28.4839	29.2381	28.9128	28.8111	-0.252802	0.0951865
Q14687	Genetic suppressor element 1	GSE1	14.6746	15.6449	19.5931	16.5652	15.2734	14.8794	0.361544	0.0952261
Q9Y6M7	Sodium bicarbonate cotransporter 3	SLC4A7	22.725	23.3309	23.3724	23.5898	23.4684	23.0622	2.92367	0.095245
Q01130	Serine/arginine-rich splicing factor 2	SRSF2	25.1249	25.5197	25.842	24.5171	25.7111	25.2031	1.70176	0.0953833
Q8IYT4	Katanin p60 ATPase-containing subunit A-like 2	KATNAL2	14.6746	15.6449	25.1643	16.5652	15.2734	14.8794	3.16846	0.095427
Q14181	DNA polymerase alpha subunit B	POLA2	20.137	15.6449	15.2592	20.4731	15.2734	14.8794	1.70644	0.0955869
Q92954	Proteoglycan 4;Proteoglycan 4 C-terminal part	PRG4	14.6746	15.6449	20.4339	16.5652	15.2734	14.8794	1.70742	0.0956295
P26639	Threonine--tRNA ligase, cytoplasmic	TARS	14.6746	15.6449	22.6108	16.5652	15.2734	14.8794	0.198452	0.0957792
P49327	Fatty acid synthase;[Acyl-carrier-protein] S-acetyltransferase;[Acyl-carrier-protein] S-malonyltransferase;3-oxoacyl-[acyl-carrier-protein] synthase;3-oxoacyl-[acyl-carrier-protein] reductase;3-hydroxyacyl-[acyl-carrier-protein] dehydratase;Enoyl-[acyl-carrier-protein] reductase;Oleoyl-[acyl-carrier-protein] hydrolase	FASN	27.1868	24.9028	26.1922	16.5652	26.8811	23.2381	-0.371616	0.0958015
P33240	Cleavage stimulation factor subunit 2	CSTF2	24.6428	23.4539	24.3689	24.1052	24.1303	24.6699	0.650946	0.0958428
Q12906	Interleukin enhancer-binding factor 3	ILF3	24.7107	24.4838	25.2681	24.5329	24.4003	24.4146	0.27178	0.095891
Q9NRX2	39S ribosomal protein L17, mitochondrial	MRPL17	23.8505	23.6	23.2727	23.2099	15.2734	22.9507	1.73617	0.0968671
Q7L0Y3	Mitochondrial ribonuclease P protein 1	TRMT10C	25.8056	25.6155	26.2483	25.6572	25.6165	25.2791	1.73685	0.0968963
Q16832	Discoidin domain-containing receptor 2	DDR2	14.6746	15.6449	15.2592	16.5652	19.7693	14.8794	0.318916	0.0971173
O43809	Cleavage and polyadenylation specificity factor subunit 5	NUDT21	23.7538	22.5384	24.5045	23.6556	23.9767	23.3431	-0.244276	0.0971418
O94925	Glutaminase kidney isoform, mitochondrial	GLS	25.2034	25.7055	25.6883	26.4195	26.6242	25.6499	1.74718	0.0973357
Q15019	Septin-2	SEPTIN2	25.0986	25.026	25.0602	25.4735	25.3272	25.5123	1.74787	0.0973649
Q9NXS2	Glutaminyl-peptide cyclotransferase-like protein	QPCTL	14.6746	15.6449	18.1191	16.5652	15.2734	14.8794	1.75464	0.0976514
P04792	Heat shock protein beta-1	HSPB1	25.7715	25.132	24.7905	25.4588	24.814	26.693	0.458305	0.0978048
P35268	60S ribosomal protein L22	RPL22	25.123	25.6762	25.3284	25.742	26.0161	26.0282	1.75856	0.097817
P26640	Valine--tRNA ligase	VARS	24.8352	24.8991	24.3945	24.8453	24.6731	24.6318	-3.33455	0.0980376
O60476	Mannosyl-oligosaccharide 1,2-alpha-mannosidase IB	MAN1A2	14.6746	21.6437	15.2592	16.5652	15.2734	14.8794	0.516236	0.098166
Q9NZ45	CDGSH iron-sulfur domain-containing protein 1	CISD1	25.3769	25.8496	26.0566	25.7481	26.2547	25.4617	1.7669	0.0981674
Q9NZ43	Vesicle transport protein USE1	USE1	14.6746	19.771	15.2592	16.5652	15.2734	14.8794	1.7765	0.0985688
P51003	Poly(A) polymerase alpha	PAPOLA	14.6746	15.6449	15.2592	16.5652	15.2734	20.7316	1.78103	0.0987571
Q16658	Fascin	FSCN1	14.6746	15.6449	15.2592	16.5652	15.2734	22.9036	0.243441	0.0987662
P98155	Very low-density lipoprotein receptor	VLDLR	14.6746	15.6449	18.1199	16.5652	15.2734	14.8794	1.7855	0.0989427
P10606	Cytochrome c oxidase subunit 5B, mitochondrial	COX5B	27.9372	27.7043	26.9947	27.1756	26.9504	27.3266	1.78679	0.0989963
P04844	Dolichyl-diphosphooligosaccharide--protein glycosyltransferase subunit 2	RPN2	25.5761	26.2035	26.1856	26.7995	26.0686	26.472	1.79441	0.0993108
P26196	Probable ATP-dependent RNA helicase DDX6	DDX6	23.172	23.4959	23.3318	16.5652	15.2734	14.8794	-0.405734	0.0997017
Q9Y2G5	GDP-fucose protein O-fucosyltransferase 2	POFUT2	14.6746	15.6449	15.2592	16.5652	18.5627	14.8794	0.176818	0.0997866
Q9NWM8	Peptidyl-prolyl cis-trans isomerase FKBP14	FKBP14	14.6746	21.5731	15.2592	16.5652	15.2734	14.8794	-0.374424	0.100003
Q9NZ08	Endoplasmic reticulum aminopeptidase 1	ERAP1	14.6746	24.1529	24.0545	16.5652	15.2734	14.8794	3.13945	0.10013
O14980	Exportin-1	XPO1	14.6746	22.1767	22.0833	23.2079	23.3406	22.809	-1.16334	0.100552
P67809	Nuclease-sensitive element-binding protein 1	YBX1	24.9647	24.007	25.2609	24.5298	23.4433	23.7581	-0.629679	0.100585
Q9NRK6	ATP-binding cassette sub-family B member 10, mitochondrial	ABCB10	14.6746	15.6449	19.4728	16.5652	15.2734	14.8794	1.83305	0.100884
P20618	Proteasome subunit beta type-1	PSMB1	22.9526	23.618	23.4478	24.6035	24.2814	23.9743	0.733196	0.101016
Q69YN2	CWF19-like protein 1	CWF19L1	14.6746	15.6449	15.2592	16.5652	15.2734	14.8794	0.757169	0.10112
P50579	Methionine aminopeptidase 2	METAP2	14.6746	15.6449	15.2592	16.5652	19.0961	14.8794	1.84824	0.101492
P06733	Alpha-enolase	ENO1	26.3065	26.1515	25.6653	27.1477	27.4327	29.8943	3.7142	0.101792
Q9UQ90	Paraplegin	SPG7	14.6746	15.6449	18.5861	16.5652	19.2653	14.8794	2.25758	0.101846
Q05682	Caldesmon	CALD1	24.4644	23.8747	24.2962	24.2426	23.5989	23.8435	1.85871	0.101907
P23368	NAD-dependent malic enzyme, mitochondrial	ME2	24.0226	25.0082	24.6644	24.9061	25.6005	24.6035	-0.199259	0.102093
Q9BZK7	F-box-like/WD repeat-containing protein TBL1XR1	TBL1XR1	22.3538	15.6449	15.2592	16.5652	15.2734	14.8794	1.8639	0.102112
Q9H7E9	UPF0488 protein C8orf33	C8orf33	14.6746	15.6449	20.7122	16.5652	15.2734	14.8794	0.637769	0.102159
P12235	ADP/ATP translocase 1	SLC25A4	22.5494	15.6449	22.6317	23.3606	23.6531	23.1687	1.86719	0.102241
P61923	Coatomer subunit zeta-1	COPZ1	14.6746	15.6449	15.2592	16.5652	23.2083	23.6227	1.86808	0.102276
P27824	Calnexin	CANX	28.9234	29.5721	29.613	29.0202	29.1443	29.2979	1.87079	0.102383
Q96GK7	Fumarylacetoacetate hydrolase domain-containing protein 2A;Fumarylacetoacetate hydrolase domain-containing protein 2B	FAHD2A;FAHD2B	14.6746	15.6449	15.2592	16.5652	23.4553	14.8794	1.87127	0.102401
Q6P587	Acylpyruvase FAHD1, mitochondrial	FAHD1	24.0905	23.4644	22.9896	23.8524	23.5455	23.8555	0.269789	0.102781
Q5VTE6	Protein angel homolog 2	ANGEL2	14.6746	17.4009	15.2592	16.5652	15.2734	14.8794	1.88672	0.103004
Q8WVV9	Heterogeneous nuclear ribonucleoprotein L-like	HNRNPLL	14.6746	19.5555	15.2592	16.5652	15.2734	14.8794	0.401474	0.103291
O15212	Prefoldin subunit 6	PFDN6	14.6746	15.6449	15.2592	16.5652	15.2734	23.2718	0.137804	0.103481
P52434	DNA-directed RNA polymerases I, II, and III subunit RPABC3	POLR2H	14.6746	21.6095	15.2592	16.5652	21.0455	20.5442	1.90125	0.103565
Q15631	Translin	TSN	20.8703	15.6449	15.2592	16.5652	15.2734	14.8794	1.90513	0.103714
Q9UDW1	Cytochrome b-c1 complex subunit 9	UQCR10	14.6746	15.6449	15.2592	16.5652	23.2357	14.8794	1.90706	0.103788
Q15024	Exosome complex component RRP42	EXOSC7	14.6746	15.6449	15.2592	16.5652	19.3326	14.8794	1.9102	0.103908
Q9BSE5	Agmatinase, mitochondrial	AGMAT	14.6746	20.3287	15.2592	16.5652	15.2734	14.8794	0.306702	0.104195
P20962	Parathymosin	PTMS	14.6746	20.2741	15.2592	16.5652	15.2734	14.8794	1.9231	0.104398
P07910	Heterogeneous nuclear ribonucleoproteins C1/C2;Heterogeneous nuclear ribonucleoprotein C-like 4;Heterogeneous nuclear ribonucleoprotein C-like 1;Heterogeneous nuclear ribonucleoprotein C-like 3;Heterogeneous nuclear ribonucleoprotein C-like 2	HNRNPC;HNRNPCL4;HNRNPCL1;HNRNPCL3;HNRNPCL2	26.3631	26.5908	26.5835	26.2258	26.294	26.0304	1.92321	0.104402
P23396	40S ribosomal protein S3	RPS3	25.6488	25.3685	25.4963	26.2856	26.3848	26.478	0.595772	0.104552
P56385	ATP synthase subunit e, mitochondrial	ATP5I	26.8452	26.7249	26.6	26.8129	26.7769	27.0144	1.93556	0.104868
Q9NZV5	Selenoprotein N	SEPN1	14.6746	15.6449	15.2592	16.5652	17.6068	14.8794	-0.940976	0.105
P52815	39S ribosomal protein L12, mitochondrial	MRPL12	27.4408	27.0331	26.8869	26.4696	26.0898	26.7048	1.93949	0.105015
Q92667	A-kinase anchor protein 1, mitochondrial	AKAP1	22.1109	15.6449	23.219	22.6068	22.7869	21.5708	1.94481	0.105214
Q96J84	Kin of IRRE-like protein 1	KIRREL	14.6746	18.7794	15.2592	16.5652	15.2734	14.8794	1.95757	0.105687
Q96ER9	Coiled-coil domain-containing protein 51	CCDC51	24.1942	24.4162	24.1072	24.7527	24.8705	23.6589	4.61701	0.105721
O43760	Synaptogyrin-2	SYNGR2	14.6746	23.707	15.2592	16.5652	15.2734	14.8794	-0.110026	0.106064
P63279	SUMO-conjugating enzyme UBC9	UBE2I	22.4416	22.4184	22.0326	16.5652	23.1587	23.9147	0.608133	0.106147
O00115	Deoxyribonuclease-2-alpha	DNASE2	25.1752	24.8756	24.6598	24.5866	15.2734	24.8885	1.98727	0.106773
P51970	NADH dehydrogenase [ubiquinone] 1 alpha subcomplex subunit 8	NDUFA8	26.7652	26.2248	26.2345	26.3305	26.1707	26.186	-0.552657	0.106856
Q99714	3-hydroxyacyl-CoA dehydrogenase type-2	HSD17B10	28.5871	28.497	28.3707	27.9456	28.3357	28.1376	1.99487	0.107047
P40616	ADP-ribosylation factor-like protein 1	ARL1	22.7338	15.6449	22.6426	22.5072	22.2573	21.5307	1.99886	0.10719
P07900	Heat shock protein HSP 90-alpha	HSP90AA1	28.459	28.951	28.3159	29.5566	29.7674	29.96	2.0049	0.107407
P22307	Non-specific lipid-transfer protein	SCP2	26.9166	25.3363	26.0976	25.585	25.5504	25.6938	0.377937	0.107415
O75251	NADH dehydrogenase [ubiquinone] iron-sulfur protein 7, mitochondrial	NDUFS7	20.5644	15.6449	15.2592	16.5652	15.2734	14.8794	0.901657	0.10795
Q8IWV7	E3 ubiquitin-protein ligase UBR1	UBR1	14.6746	15.6449	15.2592	16.5652	17.0931	14.8794	2.02352	0.108068
Q8N335	Glycerol-3-phosphate dehydrogenase 1-like protein	GPD1L	14.6746	15.6449	15.2592	16.5652	18.331	14.8794	2.035	0.108471
Q12931	Heat shock protein 75 kDa, mitochondrial	TRAP1	28.8127	29.3842	29.4346	28.7984	29.131	28.8289	-0.269305	0.108589
P14314	Glucosidase 2 subunit beta	PRKCSH	29.0317	28.0169	29.066	27.9001	28.1283	27.6651	0.140045	0.108909
O00410	Importin-5	IPO5	14.6746	24.0375	15.2592	16.5652	15.2734	14.8794	0.464545	0.108973
Q9C0B1	Alpha-ketoglutarate-dependent dioxygenase FTO	FTO	14.6746	17.058	15.2592	16.5652	15.2734	14.8794	2.06064	0.109359
Q5TZA2	Rootletin	CROCC	14.6746	15.6449	22.1607	16.5652	15.2734	14.8794	2.06681	0.109571
Q99471	Prefoldin subunit 5	PFDN5	22.161	21.5846	15.2592	16.5652	21.5543	22.4402	2.067	0.109577
P32322	Pyrroline-5-carboxylate reductase 1, mitochondrial	PYCR1	25.2415	24.791	25.4822	23.5146	24.0419	24.5269	-0.507475	0.109698
P04406	Glyceraldehyde-3-phosphate dehydrogenase	GAPDH	29.5619	29.5182	29.3922	29.3763	29.7138	29.8908	0.969071	0.109762
Q15003	Condensin complex subunit 2	NCAPH	14.6746	15.6449	15.2592	16.5652	20.2714	14.8794	0.388885	0.11011
Q99543	DnaJ homolog subfamily C member 2;DnaJ homolog subfamily C member 2, N-terminally processed	DNAJC2	14.6746	15.6449	15.2592	16.5652	15.2734	21.2552	-0.399526	0.110181
Q93062	RNA-binding protein with multiple splicing	RBPMS	14.6746	15.6449	15.2592	16.5652	15.2734	18.8624	0.250943	0.110187
P56277	Cx9C motif-containing protein 4	CMC4	23.4897	23.2833	15.2592	23.9426	23.9967	24.2671	0.276711	0.110292
P62081	40S ribosomal protein S7	RPS7	25.6799	26.2415	26.1537	26.4477	26.6165	26.1891	0.722572	0.110356
O60930	Ribonuclease H1	RNASEH1	14.6746	15.6449	20.4141	16.5652	15.2734	14.8794	-0.15262	0.110499
Q969S3	Zinc finger protein 622	ZNF622	14.6746	15.6449	18.364	16.5652	15.2734	14.8794	2.09691	0.110589
Q86X76	Nitrilase homolog 1	NIT1	19.7648	15.6449	15.2592	16.5652	15.2734	14.8794	2.10183	0.110753
Q9BYN8	28S ribosomal protein S26, mitochondrial	MRPS26	24.9406	24.4134	24.5268	24.2184	24.1067	24.3389	0.589908	0.11103
P21333	Filamin-A	FLNA	27.5216	28.8246	28.7222	28.3534	28.2464	28.6465	2.13802	0.111943
Q96S55	ATPase WRNIP1	WRNIP1	14.6746	15.6449	15.2592	16.5652	16.8927	14.8794	2.13934	0.111986
Q92506	Estradiol 17-beta-dehydrogenase 8	HSD17B8	14.6746	15.6449	15.2592	21.9373	22.1679	14.8794	2.14004	0.112009
Q9HD33	39S ribosomal protein L47, mitochondrial	MRPL47	24.3324	24.6854	24.5004	16.5652	15.2734	23.7897	-4.05014	0.112245
Q9NSE4	Isoleucine--tRNA ligase, mitochondrial	IARS2	26.8987	27.7393	27.5332	28.0579	27.9287	27.8324	0.464647	0.112272
Q9C0B0	RING finger protein unkempt homolog	UNK	14.6746	15.6449	15.2592	16.7118	15.2734	14.8794	-3.68508	0.112373
Q969M3	Protein YIPF5	YIPF5	20.7972	15.6449	15.2592	16.5652	15.2734	14.8794	2.17425	0.113104
O00330	Pyruvate dehydrogenase protein X component, mitochondrial	PDHX	24.5312	23.8537	23.6786	23.0368	23.9415	23.7213	2.17482	0.113122
Q9UK59	Lariat debranching enzyme	DBR1	14.6746	15.6449	15.2592	16.5652	15.2734	21.7815	2.17558	0.113147
O60664	Perilipin-3	PLIN3	23.7392	15.6449	15.2592	24.9967	24.9843	25.7995	2.17646	0.113174
Q15738	Sterol-4-alpha-carboxylate 3-dehydrogenase, decarboxylating	NSDHL	25.5732	25.0292	25.7454	25.7458	25.8895	24.5423	0.186631	0.113197
P09661	U2 small nuclear ribonucleoprotein A	SNRPA1	14.6746	15.6449	15.2592	16.5652	20.9226	14.8794	2.18206	0.113351
O14521	Succinate dehydrogenase [ubiquinone] cytochrome b small subunit, mitochondrial	SDHD	14.6746	15.6449	15.2592	16.5652	19.3837	14.8794	0.258569	0.113614
Q99878	Histone H2A type 1-J;Histone H2A type 1-H;Histone H2A.J;Histone H2A type 1-D;Histone H2A type 1;Histone H2A type 1-C;Histone H2A type 3;Histone H2A type 1-B/E;Histone H2AX	HIST1H2AJ;HIST1H2AH;H2AFJ;HIST1H2AD;HIST1H2AG;HIST1H2AC;HIST3H2A;HIST1H2AB;H2AFX	14.6746	15.6449	15.2592	16.5652	24.4212	24.3043	2.21279	0.114307
O60613	15 kDa selenoprotein	SELENOF	23.9202	15.6449	23.0877	23.2594	22.846	14.8794	0.16643	0.114467
Q93009	Ubiquitin carboxyl-terminal hydrolase 7	USP7	24.2646	23.2781	24.6741	24.2651	24.674	24.8144	2.22229	0.114598
P25490	Transcriptional repressor protein YY1;Transcription factor YY2	YY1;YY2	14.6746	15.6449	21.0173	16.5652	20.3171	14.8794	2.22312	0.114623
P11234	Ras-related protein Ral-B	RALB	14.6746	15.6449	15.2592	16.5652	23.6556	14.8794	0.542907	0.114894
Q99614	Tetratricopeptide repeat protein 1	TTC1	14.6746	15.6449	15.2592	16.5652	15.2734	20.8767	2.23734	0.115055
Q9UBP0	Spastin	SPAST	14.6746	15.6449	15.2592	16.5652	15.2734	19.0041	2.23952	0.115121
P27144	Adenylate kinase 4, mitochondrial	AK4	27.7293	27.4292	27.3529	26.6558	26.5258	26.883	0.144669	0.115128
O15031	Plexin-B2	PLXNB2	23.8432	24.52	24.2318	24.277	24.2755	24.2093	2.24762	0.115364
O95336	6-phosphogluconolactonase	PGLS	14.6746	17.8787	15.2592	16.5652	15.2734	14.8794	2.25184	0.115491
Q13795	ADP-ribosylation factor-related protein 1	ARFRP1	14.6746	15.6449	16.3135	16.5652	15.2734	14.8794	2.25272	0.115517
O95870	Abhydrolase domain-containing protein 16A	ABHD16A	14.6746	15.6449	15.2592	16.5652	15.2734	20.5823	2.25824	0.115682
P17301	Integrin alpha-2	ITGA2	14.6746	15.6449	15.2592	16.5652	24.5398	23.7405	2.2629	0.11582
O76095	Protein JTB	JTB	18.7869	15.6449	15.2592	16.5652	15.2734	14.8794	2.26569	0.115903
Q8TCZ2	CD99 antigen-like protein 2	CD99L2	14.6746	15.6449	15.2592	16.5652	15.2734	18.9838	2.2739	0.116145
P50213	Isocitrate dehydrogenase [NAD] subunit alpha, mitochondrial	IDH3A	27.1527	27.0423	27.2693	27.6809	27.9314	27.6796	2.27678	0.11623
Q99519	Sialidase-1	NEU1	20.4157	20.8126	20.8392	16.5652	15.2734	14.8794	2.28071	0.116345
Q9NPF0	CD320 antigen	CD320	14.6746	15.6449	22.8138	16.5652	15.2734	14.8794	2.29404	0.116733
P11021	78 kDa glucose-regulated protein	HSPA5	32.3514	32.4283	32.3211	32.3494	32.2834	32.3143	-0.306121	0.116947
O00560	Syntenin-1	SDCBP	23.3248	22.6186	22.5253	22.49	22.8766	23.0226	2.30184	0.116959
Q8TEM1	Nuclear pore membrane glycoprotein 210	NUP210	14.6746	15.6449	22.8377	23.6317	23.4094	23.1182	2.30529	0.117058
Q6JQN1	Acyl-CoA dehydrogenase family member 10	ACAD10	14.6746	15.6449	16.1823	16.5652	15.2734	14.8794	2.30593	0.117077
Q7Z7F7	39S ribosomal protein L55, mitochondrial	MRPL55	23.8517	15.6449	15.2592	16.5652	15.2734	23.1376	-3.54555	0.117264
P14678	Small nuclear ribonucleoprotein-associated proteins B and B;Small nuclear ribonucleoprotein-associated protein N	SNRPB;SNRPN	26.3044	26.2466	26.3149	25.9324	26.0654	25.9015	2.31488	0.117333
Q92604	Acyl-CoA:lysophosphatidylglycerol acyltransferase 1	LPGAT1	14.6746	15.6449	15.2592	16.5652	15.2734	18.9487	-0.427258	0.117685
P14927	Cytochrome b-c1 complex subunit 7	UQCRB	27.1894	26.8389	26.7922	26.6854	26.5382	26.8641	2.32769	0.117698
P84157	Matrix-remodeling-associated protein 7	MXRA7	14.6746	15.6449	24.1948	16.5652	23.5509	14.8794	3.4743	0.117733
P11586	C-1-tetrahydrofolate synthase, cytoplasmic;Methylenetetrahydrofolate dehydrogenase;Methenyltetrahydrofolate cyclohydrolase;Formyltetrahydrofolate synthetase;C-1-tetrahydrofolate synthase, cytoplasmic, N-terminally processed	MTHFD1	23.7018	23.3268	24.0297	24.04	24.0168	24.2436	-4.26357	0.117767
Q96EA4	Protein Spindly	SPDL1	19.8181	15.6449	15.2592	16.5652	15.2734	14.8794	2.33046	0.117776
Q14114	Low-density lipoprotein receptor-related protein 8	LRP8	14.6746	15.6449	15.2592	19.9749	15.2734	14.8794	0.0942518	0.117782
P30040	Endoplasmic reticulum resident protein 29	ERP29	28.8743	28.8858	28.6348	28.4815	28.1977	28.6122	0.911959	0.117829
Q9Y2B0	Protein canopy homolog 2	CNPY2	28.9805	28.5418	28.2835	28.0461	27.8645	28.1475	-2.18585	0.117997
P25789	Proteasome subunit alpha type-4	PSMA4	24.9949	24.8393	24.5523	24.6465	25.207	24.6372	2.34346	0.118142
P23434	Glycine cleavage system H protein, mitochondrial	GCSH	27.0814	26.6237	26.7432	26.0809	26.2902	26.8785	2.34408	0.118159
Q9NXH9	tRNA (guanine(26)-N(2))-dimethyltransferase	TRMT1	22.9413	23.2966	23.0147	24.3958	24.3269	24.2271	2.34673	0.118233
P26368	Splicing factor U2AF 65 kDa subunit	U2AF2	24.5619	24.4194	24.4846	24.0203	25.1399	24.2982	2.34718	0.118246
P82970	High mobility group nucleosome-binding domain-containing protein 5	HMGN5	14.6746	24.0708	24.5528	24.1101	24.3764	24.5615	-0.368977	0.118253
Q86SZ2	Trafficking protein particle complex subunit 6B	TRAPPC6B	14.6746	15.6449	18.0377	16.5652	15.2734	14.8794	4.31654	0.118362
P30041	Peroxiredoxin-6	PRDX6	14.6746	15.6449	15.2592	23.5833	25.2021	25.3818	2.3522	0.118385
O14925	Mitochondrial import inner membrane translocase subunit Tim23;Putative mitochondrial import inner membrane translocase subunit Tim23B	TIMM23;TIMM23B	24.4106	24.0109	23.9546	24.7515	24.8598	23.7086	0.243154	0.118649
O60244	Mediator of RNA polymerase II transcription subunit 14	MED14	14.6746	21.649	15.2592	16.5652	15.2734	14.8794	-2.39152	0.118871
Q16795	NADH dehydrogenase [ubiquinone] 1 alpha subcomplex subunit 9, mitochondrial	NDUFA9	20.6471	23.1655	22.9705	24.4356	24.5412	20.7402	2.37584	0.119037
P15586	N-acetylglucosamine-6-sulfatase	GNS	26.565	26.2779	25.9468	26.2879	26.1459	26.2647	2.37882	0.119119
Q9BUR5	Apolipoprotein O	APOO	14.6746	15.6449	22.915	23.2431	23.7509	23.3182	2.37885	0.11912
Q765P7	MTSS1-like protein	MTSS1L	21.5898	15.6449	15.2592	16.5652	15.2734	14.8794	2.38094	0.119177
Q9Y520	Protein PRRC2C	PRRC2C	14.6746	15.6449	18.2345	16.5652	15.2734	14.8794	-0.228333	0.119606
P84103	Serine/arginine-rich splicing factor 3	SRSF3	14.6746	25.1707	21.9325	25.5094	25.0382	25.0813	-4.37989	0.119609
P98179	RNA-binding protein 3	RBM3	27.0068	26.6041	26.7511	26.3429	26.1886	26.6792	2.39993	0.119691
Q99805	Transmembrane 9 superfamily member 2	TM9SF2	25.0491	25.2788	25.5863	25.3262	25.1925	25.2801	0.311024	0.11982
Q04917	14-3-3 protein eta	YWHAH	21.2738	21.3739	21.4449	22.0782	22.1433	22.1726	2.40625	0.11986
O43708	Maleylacetoacetate isomerase	GSTZ1	14.6746	15.6449	15.2592	16.5652	20.0596	14.8794	-0.0512144	0.120148
Q9NP81	Serine--tRNA ligase, mitochondrial	SARS2	23.5272	22.4784	23.5996	16.5652	22.6374	22.2358	2.43052	0.120504
Q9BYD3	39S ribosomal protein L4, mitochondrial	MRPL4	14.6746	15.6449	23.7701	16.5652	15.2734	14.8794	2.43164	0.120534
Q5VTU8	ATP synthase subunit epsilon-like protein, mitochondrial;ATP synthase subunit epsilon, mitochondrial	ATP5EP2;ATP5E	23.2486	20.1498	15.2592	16.5652	15.2734	14.8794	1.13692	0.120812
Q9NXW2	DnaJ homolog subfamily B member 12	DNAJB12	14.6746	21.7071	15.2592	21.6159	15.2734	14.8794	1.13853	0.120815
P11047	Laminin subunit gamma-1	LAMC1	23.7701	24.9949	24.5926	24.9142	25.4288	24.9494	1.139	0.120815
P16615	Sarcoplasmic/endoplasmic reticulum calcium ATPase 2	ATP2A2	26.9012	27.7387	27.7141	28.0586	27.7953	28.0579	2.44263	0.120821
Q9UIJ7	GTP:AMP phosphotransferase AK3, mitochondrial	AK3	14.6746	15.6449	20.4787	16.5652	15.2734	14.8794	1.11006	0.120826
P26641	Elongation factor 1-gamma	EEF1G	28.5225	29.0144	29.0439	29.0572	29.1623	29.1766	1.09992	0.120858
Q9BSV6	tRNA-splicing endonuclease subunit Sen34	TSEN34	14.6746	15.6449	21.1441	16.5652	15.2734	14.8794	1.09816	0.120866
Q6QNY1	Biogenesis of lysosome-related organelles complex 1 subunit 2	BLOC1S2	14.6746	15.6449	18.9434	16.5652	15.2734	14.8794	1.15755	0.120866
Q08722	Leukocyte surface antigen CD47	CD47	14.6746	15.6449	21.9783	16.5652	15.2734	14.8794	1.08368	0.120944
Q14919	Dr1-associated corepressor	DRAP1	14.6746	15.6449	15.2592	16.5652	19.564	14.8794	0.327246	0.12107
P10809	60 kDa heat shock protein, mitochondrial	HSPD1	32.4033	32.2212	32.2861	32.399	32.1028	32.0588	-0.250381	0.121091
Q6UXV4	MICOS complex subunit MIC27	APOOL	14.6746	15.6449	15.2592	16.5652	15.2734	20.5289	1.06084	0.121143
Q9BW91	ADP-ribose pyrophosphatase, mitochondrial	NUDT9	14.6746	24.143	15.2592	16.5652	23.8939	23.875	1.21434	0.121255
Q9NYR9	NF-kappa-B inhibitor-interacting Ras-like protein 2	NKIRAS2	14.6746	16.1902	15.2592	16.5652	15.2734	14.8794	1.22512	0.121362
Q13151	Heterogeneous nuclear ribonucleoprotein A0	HNRNPA0	25.0051	24.6454	24.6146	24.5957	24.1275	14.8794	1.22868	0.1214
Q8NHH9	Atlastin-2	ATL2	21.7813	21.7525	21.9828	22.1283	22.3563	21.9207	1.03686	0.12146
Q16822	Phosphoenolpyruvate carboxykinase [GTP], mitochondrial	PCK2	22.8187	22.4731	22.5368	23.0016	23.1904	22.4708	1.23494	0.121468
Q96FH0	Protein MEF2BNB	MEF2BNB	17.9071	15.6449	15.2592	16.5652	15.2734	14.8794	1.23672	0.121488
Q6ZSJ8	Uncharacterized protein C1orf122	C1orf122	20.5544	15.6449	15.2592	16.5652	15.2734	14.8794	1.02758	0.121616
Q9HA77	Probable cysteine--tRNA ligase, mitochondrial	CARS2	21.523	20.6028	21.419	22.7542	23.1078	21.1255	1.24817	0.121622
Q06830	Peroxiredoxin-1	PRDX1	26.9611	26.7406	26.554	28.2295	28.3751	28.6198	2.47384	0.121626
P62837	Ubiquitin-conjugating enzyme E2 D2;Ubiquitin-conjugating enzyme E2 D3	UBE2D2;UBE2D3	14.6746	15.6449	15.2592	16.5652	15.2734	18.436	2.47576	0.121675
P52758	Ribonuclease UK114	HRSP12	23.2016	15.6449	15.2592	16.5652	15.2734	14.8794	1.25378	0.121691
Q92508	Piezo-type mechanosensitive ion channel component 1	PIEZO1	14.6746	21.363	21.0426	20.7465	20.7642	20.6312	1.01946	0.121768
P31948	Stress-induced-phosphoprotein 1	STIP1	25.575	25.172	25.0781	24.8991	24.4954	24.6072	2.48249	0.121846
Q9UMS4	Pre-mRNA-processing factor 19	PRPF19	24.375	24.5964	24.4302	24.403	24.2937	24.375	2.48364	0.121876
P39656	Dolichyl-diphosphooligosaccharide--protein glycosyltransferase 48 kDa subunit	DDOST	25.096	26.0277	25.7929	25.8093	26.0122	25.6655	-2.72226	0.121938
P78527	DNA-dependent protein kinase catalytic subunit	PRKDC	21.1026	22.777	21.8608	23.1842	22.1653	24.2323	1.2758	0.121982
O43447	Peptidyl-prolyl cis-trans isomerase H	PPIH	14.6746	15.6449	15.2592	16.5652	21.8705	14.8794	1.00904	0.121987
P47897	Glutamine--tRNA ligase	QARS	22.9181	23.147	23.581	23.212	23.2706	23.3869	2.49202	0.122087
O95399	Urotensin-2	UTS2	14.6746	15.6449	22.4731	16.5652	15.2734	14.8794	2.49723	0.122218
O95633	Follistatin-related protein 3	FSTL3	24.4292	24.2923	23.7271	22.9732	22.9731	23.1068	2.50199	0.122337
P06744	Glucose-6-phosphate isomerase	GPI	23.0396	24.5906	23.154	23.8478	25.2014	24.9275	2.50501	0.122413
P50995	Annexin A11	ANXA11	14.6746	15.6449	22.978	21.8391	15.2734	14.8794	0.986334	0.122561
Q8N7C3	Probable E3 ubiquitin-protein ligase TRIML2	TRIML2	14.6746	15.6449	15.2592	16.5652	15.2734	19.0409	2.51105	0.122563
Q9BWU0	Kanadaptin	SLC4A1AP	23.9002	24.2019	23.9623	24.0175	24.1443	24.1694	0.983574	0.12264
Q9P2J5	Leucine--tRNA ligase, cytoplasmic	LARS	14.6746	22.1456	15.2592	21.7136	15.2734	22.0957	1.31956	0.122644
P24928	DNA-directed RNA polymerase II subunit RPB1	POLR2A	14.6746	15.6449	17.4566	16.5652	15.2734	14.8794	2.51627	0.122693
P06730	Eukaryotic translation initiation factor 4E	EIF4E	22.0883	22.3008	22.2207	22.4697	22.7378	22.2608	2.51822	0.122741
Q9H4G0	Band 4.1-like protein 1	EPB41L1	14.6746	15.6449	15.2592	16.5652	15.2734	17.3334	2.52172	0.122828
Q8IXU6	Solute carrier family 35 member F2	SLC35F2	14.6746	15.6449	15.2592	19.5962	15.2734	14.8794	2.52656	0.122947
P19075	Tetraspanin-8	TSPAN8	14.6746	15.6449	15.2592	16.5652	15.2734	22.3057	-3.20221	0.123053
O00483	Cytochrome c oxidase subunit NDUFA4	NDUFA4	14.6746	15.6449	23.5286	16.5652	15.2734	14.8794	2.53148	0.123067
Q9H1E5	Thioredoxin-related transmembrane protein 4	TMX4	14.6746	15.6449	21.5033	16.5652	15.2734	14.8794	2.55011	0.123521
P40692	DNA mismatch repair protein Mlh1	MLH1	14.6746	15.6449	23.0033	22.997	22.8716	22.9325	2.55198	0.123566
Q9H7Z7	Prostaglandin E synthase 2;Prostaglandin E synthase 2 truncated form	PTGES2	24.7744	24.873	24.5406	24.9649	24.7626	24.6055	1.38386	0.123767
Q12849	G-rich sequence factor 1	GRSF1	25.3968	24.5472	24.6105	24.3097	24.5785	23.6153	-0.836756	0.123781
Q9BR76	Coronin-1B	CORO1B	14.6746	20.5615	15.2592	16.5652	15.2734	14.8794	2.56753	0.12394
P35998	26S protease regulatory subunit 7	PSMC2	25.4478	25.4732	25.3526	25.1821	25.2464	25.3903	1.39659	0.124005
Q9UBV2	Protein sel-1 homolog 1	SEL1L	14.6746	15.6449	15.2592	16.5652	21.2019	21.3802	-1.02363	0.124026
Q8TAF3	WD repeat-containing protein 48	WDR48	14.6746	15.6449	15.2592	16.5652	15.2734	21.6814	1.39897	0.124051
P30825	High affinity cationic amino acid transporter 1	SLC7A1	14.6746	15.6449	22.2119	16.5652	15.2734	14.8794	1.40034	0.124077
Q9BWM7	Sideroflexin-3	SFXN3	14.6746	24.3342	15.2592	24.7835	24.9696	24.4872	1.40057	0.124081
P53701	Cytochrome c-type heme lyase	HCCS	23.6225	24.1648	24.3182	24.672	25.179	24.8263	-0.189918	0.124098
Q9NW81	ATP synthase subunit s-like protein	ATP5SL	20.9174	15.6449	15.2592	16.5652	15.2734	14.8794	1.40465	0.124159
Q13952	Nuclear transcription factor Y subunit gamma	NFYC	21.4033	15.6449	20.3156	16.5652	15.2734	14.8794	2.57692	0.124164
Q07955	Serine/arginine-rich splicing factor 1	SRSF1	24.3007	25.1619	25.1615	24.524	24.7345	14.8794	0.938489	0.124266
P04198	N-myc proto-oncogene protein	MYCN	14.6746	15.6449	15.4555	16.5652	15.2734	14.8794	2.59001	0.124473
O60313	Dynamin-like 120 kDa protein, mitochondrial;Dynamin-like 120 kDa protein, form S1	OPA1	23.9362	23.5806	24.2544	24.0634	24.1091	23.868	2.59104	0.124497
Q9GZY8	Mitochondrial fission factor	MFF	14.6746	22.2006	15.2592	16.5652	15.2734	14.8794	2.60061	0.124721
P06576	ATP synthase subunit beta, mitochondrial	ATP5B	31.6639	31.754	31.5935	31.5163	31.52	31.7351	0.928275	0.124729
Q15773	Myeloid leukemia factor 2	MLF2	14.6746	15.6449	21.498	16.5652	15.2734	14.8794	2.60098	0.12473
P53634	Dipeptidyl peptidase 1;Dipeptidyl peptidase 1 exclusion domain chain;Dipeptidyl peptidase 1 heavy chain;Dipeptidyl peptidase 1 light chain	CTSC	26.5885	26.1077	26.3414	25.7869	25.8912	26.0087	2.60139	0.124739
Q9Y6I3	Epsin-1	EPN1	14.6746	15.6449	15.2592	16.5652	15.2734	21.1911	0.311058	0.12475
Q9NWU5	39S ribosomal protein L22, mitochondrial	MRPL22	22.7802	23.1982	23.0964	23.0731	22.9032	22.8431	-0.429199	0.124976
P43355	Melanoma-associated antigen 1	MAGEA1	17.1215	15.6449	15.2592	16.5652	15.2734	14.8794	3.11881	0.124979
Q9BWS9	Chitinase domain-containing protein 1	CHID1	14.6746	15.6449	20.325	16.5652	15.2734	14.8794	2.61233	0.124994
Q86VP6	Cullin-associated NEDD8-dissociated protein 1	CAND1	23.9487	25.4282	23.7308	25.7443	25.4085	25.955	2.61495	0.125055
Q9H173	Nucleotide exchange factor SIL1	SIL1	22.4827	22.6884	22.6413	22.264	21.3737	14.8794	2.61546	0.125066
P68400	Casein kinase II subunit alpha;Casein kinase II subunit alpha 3	CSNK2A1;CSNK2A3	14.6746	24.0894	23.9933	23.9594	15.2734	24.0464	0.919542	0.125157
P50897	Palmitoyl-protein thioesterase 1	PPT1	25.5919	24.379	24.5308	24.0315	23.4067	25.0097	1.45566	0.125165
Q71RC2	La-related protein 4	LARP4	14.6746	15.6449	15.2592	21.1157	20.9806	21.1735	2.62011	0.125174
Q9Y375	Complex I intermediate-associated protein 30, mitochondrial	NDUFAF1	20.0359	15.6449	15.2592	16.5652	15.2734	14.8794	1.46414	0.125337
Q6NUK1	Calcium-binding mitochondrial carrier protein SCaMC-1	SLC25A24	24.5815	24.5195	24.9169	24.77	24.8409	24.828	2.62733	0.12534
Q6UX04	Peptidyl-prolyl cis-trans isomerase CWC27 homolog	CWC27	14.6746	15.6449	15.2592	16.5652	18.8118	14.8794	2.63718	0.125565
Q5JRA6	Melanoma inhibitory activity protein 3	MIA3	22.7624	23.3699	23.4661	23.5281	24.0196	14.8794	1.47619	0.125583
Q9H4I3	TraB domain-containing protein	TRABD	21.3181	21.4727	21.3786	21.2449	22.0287	21.1277	1.47705	0.125601
Q9HBL0	Tensin-1	TNS1	14.6746	15.6449	15.2592	16.5652	15.2734	18.4341	1.47723	0.125604
O43148	mRNA cap guanine-N7 methyltransferase	RNMT	14.6746	15.6449	15.2592	22.9017	22.7706	14.8794	0.145124	0.125711
Q92785	Zinc finger protein ubi-d4	DPF2	14.6746	18.9017	15.2592	16.5652	15.2734	14.8794	2.64387	0.125717
Q99460	26S proteasome non-ATPase regulatory subunit 1	PSMD1	24.6865	25.4291	24.7928	24.9269	25.2811	24.739	2.64706	0.125789
Q9Y2R9	28S ribosomal protein S7, mitochondrial	MRPS7	26.1228	26.4232	26.3214	26.0192	26.2369	25.9524	1.49046	0.125877
O00442	RNA 3-terminal phosphate cyclase	RTCA	14.6746	15.6449	15.2592	16.5652	15.2734	19.2393	2.66184	0.126122
Q5VT66	Mitochondrial amidoxime-reducing component 1	MTARC1	22.5886	23.2453	22.9382	16.5652	22.8913	14.8794	1.50239	0.126125
Q9UII2	ATPase inhibitor, mitochondrial	ATPIF1	20.0203	15.6449	15.2592	16.5652	15.2734	14.8794	1.50804	0.126243
Q9H9J2	39S ribosomal protein L44, mitochondrial	MRPL44	24.3232	24.2842	23.983	23.2526	23.4857	22.8852	2.66877	0.126277
Q6ZRP7	Sulfhydryl oxidase 2	QSOX2	22.2146	22.919	22.7861	23.0967	15.2734	22.4515	2.67038	0.126313
P32969	60S ribosomal protein L9	RPL9	24.2339	25.0143	24.9864	25.1669	25.0976	25.6203	2.68043	0.126536
O75976	Carboxypeptidase D	CPD	20.2644	21.0911	21.3002	16.5652	21.6379	20.4116	1.54148	0.126948
P49768	Presenilin-1;Presenilin-1 NTF subunit;Presenilin-1 CTF subunit;Presenilin-1 CTF12;Presenilin-2;Presenilin-2 NTF subunit;Presenilin-2 CTF subunit	PSEN1;PSEN2	14.6746	15.6449	15.2592	16.5652	17.1925	14.8794	2.70187	0.127007
Q96RE7	Nucleus accumbens-associated protein 1	NACC1	14.6746	15.6449	18.7734	16.5652	15.2734	14.8794	-3.09842	0.12702
Q06265	Exosome complex component RRP45	EXOSC9	14.6746	15.6449	15.2592	20.9541	15.2734	14.8794	2.71333	0.127255
Q16186	Proteasomal ubiquitin receptor ADRM1	ADRM1	21.7872	15.6449	15.2592	16.5652	15.2734	14.8794	2.71517	0.127295
P48643	T-complex protein 1 subunit epsilon	CCT5	28.9437	28.8302	28.8839	28.3572	28.7432	28.7833	1.55923	0.127325
P43246	DNA mismatch repair protein Msh2	MSH2	25.2717	25.8102	25.5306	25.5022	25.3821	25.3057	2.71835	0.127364
Q02487	Desmocollin-2	DSC2	14.6746	15.6449	20.3498	16.5652	15.2734	14.8794	-3.18042	0.127425
Q96BM9	ADP-ribosylation factor-like protein 8A	ARL8A	14.6746	15.6449	21.9988	16.5652	15.2734	14.8794	4.17985	0.127456
P55809	Succinyl-CoA:3-ketoacid coenzyme A transferase 1, mitochondrial	OXCT1	28.3658	28.5596	28.3659	28.0051	28.1249	28.046	1.56688	0.127488
P52943	Cysteine-rich protein 2	CRIP2	14.6746	15.6449	15.2592	16.5652	15.2734	21.471	2.72502	0.127507
P49006	MARCKS-related protein	MARCKSL1	14.6746	20.0988	15.2592	16.5652	19.8088	19.963	-2.7642	0.127598
P32004	Neural cell adhesion molecule L1	L1CAM	26.347	27.0752	26.8682	26.091	26.0799	26.1228	2.73541	0.12773
Q9UKM9	RNA-binding protein Raly	RALY	14.6746	20.7092	15.2592	16.5652	15.2734	14.8794	0.426171	0.127974
Q00839	Heterogeneous nuclear ribonucleoprotein U	HNRNPU	28.6911	29.1772	29.3395	29.2676	29.4797	29.4173	1.59	0.127982
Q6P2Q9	Pre-mRNA-processing-splicing factor 8	PRPF8	14.6746	15.6449	21.9565	22.2371	15.2734	14.8794	1.59654	0.128122
Q92734	Protein TFG	TFG	23.1403	15.6449	15.2592	16.5652	15.2734	14.8794	2.75641	0.128174
O43181	NADH dehydrogenase [ubiquinone] iron-sulfur protein 4, mitochondrial	NDUFS4	20.191	15.6449	19.7974	18.9766	19.6092	14.8794	2.75995	0.128249
Q9Y490	Talin-1	TLN1	14.6746	15.6449	15.2592	20.6553	21.0555	14.8794	2.7617	0.128285
O43292	Glycosylphosphatidylinositol anchor attachment 1 protein	GPAA1	14.6746	15.6449	21.2691	21.2988	15.2734	14.8794	1.60471	0.128297
P49753	Acyl-coenzyme A thioesterase 2, mitochondrial;Acyl-coenzyme A thioesterase 1	ACOT2;ACOT1	24.1782	24.3203	24.0866	24.5403	24.6771	24.4676	1.60758	0.128358
O43719	HIV Tat-specific factor 1	HTATSF1	14.6746	15.6449	23.6443	16.5652	23.2182	14.8794	1.60764	0.12836
Q9P0J0	NADH dehydrogenase [ubiquinone] 1 alpha subcomplex subunit 13	NDUFA13	24.8785	22.9897	23.0097	23.1079	22.9696	23.1007	2.57541	0.128438
P08590	Myosin light chain 3;Myosin light chain 1/3, skeletal muscle isoform	MYL3;MYL1	14.6746	15.6449	15.2592	16.5652	15.2734	22.0094	1.61533	0.128524
Q9UKX7	Nuclear pore complex protein Nup50	NUP50	22.125	22.3266	15.2592	21.9472	22.0855	22.6322	2.77477	0.128558
O43390	Heterogeneous nuclear ribonucleoprotein R	HNRNPR	24.7228	24.5127	24.7181	24.7858	24.4078	24.5185	-0.423684	0.128658
Q7L2J0	7SK snRNA methylphosphate capping enzyme	MEPCE	14.6746	15.6449	22.2521	16.5652	15.2734	14.8794	-2.58248	0.128687
P16403	Histone H1.2	HIST1H1C	14.6746	15.6449	15.2592	16.5652	15.2734	19.4708	2.7843	0.128755
A0FGR8	Extended synaptotagmin-2	ESYT2	14.6746	15.6449	15.2592	23.4519	15.2734	14.8794	2.79206	0.128915
O43504	Ragulator complex protein LAMTOR5	LAMTOR5	24.2096	15.6449	23.9234	16.5652	24.2933	24.1876	1.63575	0.128962
P16070	CD44 antigen	CD44	25.5865	25.6923	26.2712	25.7439	26.756	26.8198	0.52095	0.129187
P43251	Biotinidase	BTD	14.6746	15.6449	15.2592	16.5652	15.2734	18.5431	1.65384	0.12935
Q13162	Peroxiredoxin-4	PRDX4	29.9054	29.9054	29.9617	29.8736	29.4972	29.9449	1.654	0.129354
P61201	COP9 signalosome complex subunit 2	COPS2	14.6746	15.6449	19.8555	16.5652	15.2734	14.8794	0.217209	0.129509
P04083	Annexin A1	ANXA1	23.3228	15.6449	22.2723	25.6059	26.0638	26.9086	1.66268	0.12954
Q15041	ADP-ribosylation factor-like protein 6-interacting protein 1	ARL6IP1	22.6165	15.6449	15.2592	16.5652	15.2734	14.8794	1.67032	0.129703
O15162	Phospholipid scramblase 1	PLSCR1	14.6746	15.6449	15.2592	16.5652	15.2734	21.2319	1.68028	0.129916
Q8IY67	Ribonucleoprotein PTB-binding 1	RAVER1	14.6746	23.0547	23.2059	16.5652	23.3699	14.8794	2.85349	0.130151
Q96TA2	ATP-dependent zinc metalloprotease YME1L1	YME1L1	14.6746	15.6449	22.3653	16.5652	15.2734	22.5099	2.85516	0.130184
Q9NX74	tRNA-dihydrouridine(20) synthase [NAD(P)+]-like	DUS2	14.6746	20.7788	15.2592	16.5652	15.2734	14.8794	1.69296	0.130187
Q9H444	Charged multivesicular body protein 4b	CHMP4B	14.6746	21.7537	15.2592	16.5652	15.2734	14.8794	2.85767	0.130233
P47985	Cytochrome b-c1 complex subunit Rieske, mitochondrial;Cytochrome b-c1 complex subunit 11;Putative cytochrome b-c1 complex subunit Rieske-like protein 1	UQCRFS1;UQCRFS1P1	26.031	25.6305	25.8016	25.3926	25.4164	25.4939	2.86143	0.130307
P62263	40S ribosomal protein S14	RPS14	26.0289	26.0181	25.9419	26.1355	26.1048	26.2803	1.70341	0.130409
Q96D15	Reticulocalbin-3	RCN3	28.0165	27.895	28.1314	27.2589	27.2383	27.7755	1.70711	0.130488
Q9BUL9	Ribonuclease P protein subunit p25	RPP25	14.6746	15.6449	17.4844	16.5652	15.2734	14.8794	2.8709	0.130492
Q68CQ7	Glycosyltransferase 8 domain-containing protein 1	GLT8D1	14.6746	15.6449	15.2592	16.5652	15.2734	19.8452	2.8777	0.130625
P11940	Polyadenylate-binding protein 1	PABPC1	27.4455	27.7278	27.3204	27.5186	27.4537	27.5782	0.256018	0.130651
Q02790	Peptidyl-prolyl cis-trans isomerase FKBP4;Peptidyl-prolyl cis-trans isomerase FKBP4, N-terminally processed	FKBP4	25.3693	25.4603	25.149	25.4094	25.7077	25.8235	1.71584	0.130674
Q9NV92	NEDD4 family-interacting protein 2	NDFIP2	14.6746	16.7268	15.2592	16.5652	15.2734	14.8794	2.88156	0.130699
Q9H488	GDP-fucose protein O-fucosyltransferase 1	POFUT1	24.9871	24.7737	24.6475	24.2126	23.902	24.1658	0.547007	0.130966
P62917	60S ribosomal protein L8	RPL8	24.2729	22.9053	24.6978	23.1845	15.2734	22.3628	1.73283	0.131034
Q5NDL2	EGF domain-specific O-linked N-acetylglucosamine transferase	EOGT	14.6746	20.7489	15.2592	16.5652	15.2734	14.8794	2.9005	0.131064
Q99832	T-complex protein 1 subunit eta	CCT7	28.3135	28.3027	28.1262	28.2278	28.1505	28.2721	1.73729	0.131128
Q96JP5	E3 ubiquitin-protein ligase ZFP91	ZFP91	14.6746	22.4454	22.5058	22.7384	22.8622	14.8794	1.73843	0.131152
P05198	Eukaryotic translation initiation factor 2 subunit 1	EIF2S1	24.0699	24.226	24.3007	24.5378	24.8311	25.3375	2.90733	0.131194
Q9BYD2	39S ribosomal protein L9, mitochondrial	MRPL9	22.8716	15.6449	22.818	22.5407	22.5557	14.8794	1.74063	0.131199
O15294	UDP-N-acetylglucosamine--peptide N-acetylglucosaminyltransferase 110 kDa subunit	OGT	14.6746	15.6449	15.2592	22.7003	15.2734	14.8794	2.91123	0.131268
Q5JTJ3	Cytochrome c oxidase assembly factor 6 homolog	COA6	25.471	25.5931	25.1006	25.7043	25.5442	26.1882	-0.173834	0.131272
P36406	E3 ubiquitin-protein ligase TRIM23	TRIM23	14.6746	15.6449	19.0703	16.5652	15.2734	14.8794	1.74986	0.131393
P60059	Protein transport protein Sec61 subunit gamma	SEC61G	14.6746	15.6449	21.5692	16.5652	15.2734	14.8794	2.92145	0.131462
Q96DB5	Regulator of microtubule dynamics protein 1	RMDN1	23.7232	23.8506	15.2592	24.4642	24.548	24.3462	1.75774	0.131559
Q969P0	Immunoglobulin superfamily member 8	IGSF8	14.6746	15.6449	22.2063	16.5652	15.2734	14.8794	2.92819	0.131589
Q96SB4	SRSF protein kinase 1	SRPK1	14.6746	15.6449	15.2592	16.5652	15.2734	19.6129	1.76016	0.13161
Q8TAE8	Growth arrest and DNA damage-inducible proteins-interacting protein 1	GADD45GIP1	23.3178	15.6449	15.2592	16.5652	15.2734	14.8794	1.77108	0.131839
P98175	RNA-binding protein 10	RBM10	23.2728	15.6449	15.2592	16.5652	15.2734	21.603	0.46671	0.131866
Q14126	Desmoglein-2	DSG2	14.6746	15.6449	23.9706	23.8289	24.1579	23.8161	-0.394547	0.13191
Q9BSH4	Translational activator of cytochrome c oxidase 1	TACO1	26.1188	25.7686	25.9369	26.3701	26.2563	26.3142	2.94549	0.131912
Q6IQ49	Protein SDE2 homolog	SDE2	20.9956	20.6255	20.9915	20.8693	15.2734	21.8383	-0.344125	0.131972
P26583	High mobility group protein B2	HMGB2	14.6746	15.6449	15.2592	16.5652	23.5812	14.8794	1.7886	0.132204
Q8WXI9	Transcriptional repressor p66-beta	GATAD2B	21.4026	15.6449	15.2592	16.5652	15.2734	21.5263	2.97389	0.132435
O60353	Frizzled-6	FZD6	14.6746	15.6449	19.1901	16.5652	15.2734	14.8794	1.80121	0.132467
P62333	26S protease regulatory subunit 10B	PSMC6	25.4725	25.4578	25.0759	24.8296	25.2743	25.0209	1.80997	0.132648
Q9Y230	RuvB-like 2	RUVBL2	24.5406	24.6778	24.3751	24.5125	24.4682	24.4088	2.9858	0.132652
O43583	Density-regulated protein	DENR	14.6746	20.5923	15.2592	20.6383	15.2734	14.8794	2.99576	0.132832
Q9H2H9	Sodium-coupled neutral amino acid transporter 1	SLC38A1	14.6746	21.6725	22.6074	23.0061	15.2734	14.8794	1.82309	0.132919
Q9BTX1	Nucleoporin NDC1	NDC1	14.6746	19.7607	15.2592	16.5652	15.2734	14.8794	1.82724	0.133004
Q8N3Y7	Epidermal retinol dehydrogenase 2	SDR16C5	14.6746	15.6449	15.2592	21.4726	15.2734	14.8794	3.63576	0.133026
P05187	Alkaline phosphatase, placental type;Alkaline phosphatase, placental-like	ALPP;ALPPL2	23.7546	24.2263	24.2575	16.5652	15.2734	14.8794	3.00827	0.133056
P61764	Syntaxin-binding protein 1	STXBP1	19.2027	15.6449	15.2592	16.5652	15.2734	14.8794	1.83344	0.133131
Q15084	Protein disulfide-isomerase A6	PDIA6	30.0677	30.2398	29.8893	29.7368	29.7467	29.7895	3.02766	0.1334
Q02818	Nucleobindin-1	NUCB1	27.1923	26.9857	26.685	26.1564	26.3488	26.1847	3.03528	0.133535
P00367	Glutamate dehydrogenase 1, mitochondrial;Glutamate dehydrogenase 2, mitochondrial	GLUD1;GLUD2	26.2662	26.5995	26.8209	26.2909	26.3034	26.9251	-0.291073	0.133544
O60427	Fatty acid desaturase 1	FADS1	14.6746	15.6449	15.2592	20.1762	15.2734	14.8794	3.03686	0.133562
P82979	SAP domain-containing ribonucleoprotein	SARNP	25.7286	25.4631	25.364	25.3941	25.2269	25.5675	1.85682	0.133608
P06703	Protein S100-A6	S100A6	22.7354	20.9447	23.5226	23.9443	23.5772	24.671	1.85722	0.133616
Q15637	Splicing factor 1	SF1	25.8999	25.1027	25.1141	25.2441	25.3926	25.3884	1.86	0.133673
Q9Y619	Mitochondrial ornithine transporter 1	SLC25A15	14.6746	15.6449	18.6702	16.5652	15.2734	14.8794	3.04551	0.133714
Q9Y3B1	Protein slowmo homolog 2	SLMO2	14.6746	15.6449	22.3646	16.5652	15.2734	14.8794	3.05243	0.133834
Q7KZF4	Staphylococcal nuclease domain-containing protein 1	SND1	27.8355	28.2628	28.2408	28.0378	27.7278	27.8884	3.05448	0.13387
Q96EP5	DAZ-associated protein 1	DAZAP1	27.0001	27.4384	27.4788	26.9816	27.3013	27.6527	3.05811	0.133933
Q7L576	Cytoplasmic FMR1-interacting protein 1;Cytoplasmic FMR1-interacting protein 2	CYFIP1;CYFIP2	14.6746	15.6449	15.2592	16.5652	15.2734	17.6301	1.87841	0.134045
P39019	40S ribosomal protein S19	RPS19	26.7303	25.8643	26.2964	26.0954	25.8245	26.5806	1.87888	0.134054
P15289	Arylsulfatase A;Arylsulfatase A component B;Arylsulfatase A component C	ARSA	14.6746	15.6449	15.2592	16.5652	15.2734	20.7968	1.8819	0.134115
Q9UEU0	Vesicle transport through interaction with t-SNAREs homolog 1B	VTI1B	14.6746	15.6449	15.2592	16.5652	15.2734	20.4096	3.07835	0.134281
Q8NBI5	Solute carrier family 43 member 3	SLC43A3	22.7342	23.1499	23.2567	16.5652	23.2055	22.7005	1.90314	0.13454
P61604	10 kDa heat shock protein, mitochondrial	HSPE1	30.6497	30.0185	30.4172	30.3763	30.1174	30.4783	0.800096	0.134587
P62834	Ras-related protein Rap-1A	RAP1A	14.6746	15.6449	22.2357	16.5652	15.2734	14.8794	3.11573	0.134913
Q96HY6	DDRGK domain-containing protein 1	DDRGK1	23.7483	24.2507	24.0452	24.1483	24.0822	24.0257	3.13863	0.135293
P56199	Integrin alpha-1	ITGA1	14.6746	24.2966	15.2592	25.0548	25.0701	24.8205	-2.76536	0.135539
P50750	Cyclin-dependent kinase 9	CDK9	14.6746	15.6449	15.2592	16.5652	15.2734	19.7248	-3.3412	0.135588
Q9H330	Transmembrane protein 245	TMEM245	14.6746	15.6449	19.82	16.5652	15.2734	14.8794	-0.311474	0.135635
Q13283	Ras GTPase-activating protein-binding protein 1	G3BP1	26.6102	26.1274	26.022	26.3768	26.4928	26.5881	3.16099	0.135659
Q969H8	Myeloid-derived growth factor	MYDGF	27.7334	27.0093	27.2216	27.5004	27.4255	28.0722	1.96005	0.13566
P62318	Small nuclear ribonucleoprotein Sm D3	SNRPD3	26.8625	27.017	27.0091	26.9842	26.858	26.997	3.17139	0.135828
P48960	CD97 antigen;CD97 antigen subunit alpha;CD97 antigen subunit beta	CD97	25.0781	25.0869	24.8574	25.5676	25.3913	25.9364	1.96976	0.135848
P84098	60S ribosomal protein L19	RPL19	23.6825	23.6389	24.2786	23.4656	15.2734	23.4819	3.17503	0.135886
P09651	Heterogeneous nuclear ribonucleoprotein A1;Heterogeneous nuclear ribonucleoprotein A1, N-terminally processed;Heterogeneous nuclear ribonucleoprotein A1-like 2	HNRNPA1;HNRNPA1L2	29.7473	29.1727	29.4438	29.1719	29.0617	29.0685	3.17536	0.135892
P07814	Bifunctional glutamate/proline--tRNA ligase;Glutamate--tRNA ligase;Proline--tRNA ligase	EPRS	24.3541	25.2868	26.2288	25.9228	25.0516	25.6061	3.17722	0.135922
Q9C037	E3 ubiquitin-protein ligase TRIM4	TRIM4	14.6746	26.2947	15.2592	16.5652	15.2734	14.8794	3.17722	0.135922
Q14344	Guanine nucleotide-binding protein subunit alpha-13	GNA13	14.6746	15.6449	15.2592	16.5652	15.2734	21.9152	1.97516	0.135952
Q92841	Probable ATP-dependent RNA helicase DDX17	DDX17	24.7112	22.9018	25.0728	23.8473	23.7195	23.0972	3.18452	0.136039
Q8TCS8	Polyribonucleotide nucleotidyltransferase 1, mitochondrial	PNPT1	27.0826	26.6466	26.3845	26.6854	26.6947	26.4789	3.19566	0.136217
Q9BSY4	Coiled-coil-helix-coiled-coil-helix domain-containing protein 5	CHCHD5	24.7016	24.263	24.1051	24.1535	23.9877	24.3704	1.99453	0.136323
Q00059	Transcription factor A, mitochondrial	TFAM	14.6746	15.6449	15.2592	16.5652	15.2734	23.8435	1.9979	0.136387
Q5XPI4	E3 ubiquitin-protein ligase RNF123	RNF123	14.6746	15.6449	16.8809	16.5652	15.2734	14.8794	2.00049	0.136437
O00592	Podocalyxin	PODXL	24.3209	24.9936	24.8498	24.9427	25.177	24.8675	0.240641	0.136672
Q9Y2Z2	Protein MTO1 homolog, mitochondrial	MTO1	14.6746	15.6449	18.9591	16.5652	15.2734	20.5683	3.22954	0.136751
Q9GZM8	Nuclear distribution protein nudE-like 1;Nuclear distribution protein nudE homolog 1	NDEL1;NDE1	14.6746	15.6449	15.2592	16.5652	15.2734	19.3319	3.23225	0.136793
Q9UNW1	Multiple inositol polyphosphate phosphatase 1	MINPP1	22.7837	22.8262	22.6646	23.1042	21.9891	14.8794	2.02725	0.136942
P18669	Phosphoglycerate mutase 1	PGAM1	14.6746	15.6449	15.2592	16.5652	15.2734	24.1683	3.25143	0.13709
Q9UJK0	Ribosome biogenesis protein TSR3 homolog	TSR3	14.6746	15.6449	15.2592	16.5652	15.2734	16.9531	4.17184	0.137136
P23284	Peptidyl-prolyl cis-trans isomerase B	PPIB	29.4152	29.4991	29.849	29.9764	30.2795	30.4155	2.04122	0.137204
P07203	Glutathione peroxidase 1	GPX1	22.5711	15.6449	15.2592	16.5652	15.2734	14.8794	2.04576	0.137288
Q9UHA4	Ragulator complex protein LAMTOR3	LAMTOR3	14.6746	15.6449	21.9195	16.5652	15.2734	14.8794	3.27128	0.137394
Q9HAV7	GrpE protein homolog 1, mitochondrial	GRPEL1	27.3239	27.3666	27.2051	27.2279	26.9485	27.3307	2.05595	0.137477
P12814	Alpha-actinin-1	ACTN1	14.6746	15.6449	24.219	23.7677	24.5071	24.4175	2.06673	0.137676
O95363	Phenylalanine--tRNA ligase, mitochondrial	FARS2	14.6746	15.6449	15.2592	21.7906	21.4089	14.8794	2.08258	0.137966
O15270	Serine palmitoyltransferase 2	SPTLC2	14.6746	21.9681	15.2592	22.4154	22.5407	22.2328	2.09147	0.138128
P36543	V-type proton ATPase subunit E 1	ATP6V1E1	14.6746	15.6449	15.2592	16.5652	21.5438	14.8794	2.09433	0.13818
Q9BZG1	Ras-related protein Rab-34	RAB34	22.562	23.3288	23.3066	22.9679	15.2734	14.8794	-3.81876	0.138439
Q9BSD7	Cancer-related nucleoside-triphosphatase	NTPCR	21.3267	15.6449	15.2592	16.5652	15.2734	14.8794	2.11263	0.13851
Q99627	COP9 signalosome complex subunit 8	COPS8	22.5346	15.6449	22.1172	16.5652	22.9745	14.8794	2.11444	0.138542
Q9UNF1	Melanoma-associated antigen D2	MAGED2	14.6746	21.5317	15.2592	21.6685	21.6518	21.9809	3.35513	0.13864
Q96AY3	Peptidyl-prolyl cis-trans isomerase FKBP10	FKBP10	26.8695	26.1084	27.0644	25.6736	26.2191	26.407	2.12571	0.138743
P61158	Actin-related protein 3	ACTR3	24.1732	23.7828	23.2952	24.0029	23.7635	23.065	3.36775	0.138823
O00767	Acyl-CoA desaturase	SCD	14.6746	23.1356	15.2592	16.5652	15.2734	14.8794	-0.213613	0.138859
Q9H496	Torsin-1A-interacting protein 2, isoform IFRG15	TOR1AIP2	14.6746	18.6022	15.2592	16.5652	15.2734	14.8794	2.14247	0.139041
P08708	40S ribosomal protein S17	RPS17	26.6077	25.5816	26.2643	26.1912	26.1196	26.1304	2.15498	0.139261
Q99700	Ataxin-2	ATXN2	14.6746	15.6449	15.2592	16.5652	22.4168	14.8794	2.15713	0.139298
Q9NQ29	Putative RNA-binding protein Luc7-like 1	LUC7L	14.6746	18.0473	15.2592	16.5652	15.2734	14.8794	2.16112	0.139368
Q643R3	Lysophospholipid acyltransferase LPCAT4	LPCAT4	14.6746	15.6449	15.7033	16.5652	15.2734	14.8794	3.40618	0.13937
O43172	U4/U6 small nuclear ribonucleoprotein Prp4	PRPF4	14.6746	15.6449	15.2592	16.5652	15.2734	22.5045	3.41605	0.139508
P25205	DNA replication licensing factor MCM3	MCM3	25.6403	26.1161	25.6752	26.3816	26.2445	25.9895	3.39141	0.139606
O94973	AP-2 complex subunit alpha-2	AP2A2	14.6746	15.6449	15.2592	16.5652	15.2734	20.656	-3.86584	0.139674
O95202	LETM1 and EF-hand domain-containing protein 1, mitochondrial	LETM1	25.145	25.7122	25.733	25.6265	26.3746	25.4803	2.18086	0.139711
O00487	26S proteasome non-ATPase regulatory subunit 14	PSMD14	24.4503	24.5704	24.2021	24.0256	24.1896	24.5527	2.18352	0.139757
P13639	Elongation factor 2	EEF2	26.8686	27.4168	26.8651	27.5275	27.7275	28.3646	-0.339352	0.140048
O95347	Structural maintenance of chromosomes protein 2	SMC2	14.6746	15.6449	15.2592	16.5652	21.6879	14.8794	3.40496	0.140356
Q15020	Squamous cell carcinoma antigen recognized by T-cells 3	SART3	23.0284	24.7977	24.6896	24.9461	24.9035	24.4357	-3.09789	0.14038
P51659	Peroxisomal multifunctional enzyme type 2;(3R)-hydroxyacyl-CoA dehydrogenase;Enoyl-CoA hydratase 2	HSD17B4	27.494	27.5757	27.0513	27.299	27.6065	27.0531	2.22841	0.140522
P50552	Vasodilator-stimulated phosphoprotein	VASP	23.4456	23.6264	22.9586	23.0529	15.2734	23.0696	2.23994	0.140715
P51572	B-cell receptor-associated protein 31	BCAP31	24.8907	25.936	25.7649	25.8264	25.777	25.9238	-3.22386	0.140784
O15235	28S ribosomal protein S12, mitochondrial	MRPS12	23.9352	15.6449	24.2413	16.5652	15.2734	14.8794	2.80984	0.140905
O43752	Syntaxin-6	STX6	14.6746	15.6449	15.2592	20.6927	15.2734	14.8794	2.26176	0.141077
O60701	UDP-glucose 6-dehydrogenase	UGDH	20.8522	15.6449	15.2592	22.7269	24.0339	22.8565	0.442914	0.141081
Q9Y2U8	Inner nuclear membrane protein Man1	LEMD3	14.6746	15.6449	18.2106	16.5652	15.2734	14.8794	2.26283	0.141095
Q7Z4Q2	HEAT repeat-containing protein 3	HEATR3	21.6043	15.6449	15.2592	16.5652	22.381	22.73	2.27322	0.141266
P35221	Catenin alpha-1	CTNNA1	14.6746	15.6449	22.5062	22.5857	22.4508	22.1028	3.55506	0.141381
Q9NRG9	Aladin	AAAS	19.8728	15.6449	21.205	20.972	20.8501	20.8525	0.336016	0.141389
Q8NBJ7	Sulfatase-modifying factor 2	SUMF2	26.3815	26.2477	26.1813	25.8464	25.8535	25.7726	2.28369	0.141437
Q9UMX5	Neudesin	NENF	25.7521	25.4853	25.3902	16.5652	24.9555	25.0265	3.81319	0.141568
Q9Y5A7	NEDD8 ultimate buster 1	NUB1	14.6746	15.6449	15.2592	16.5652	15.2734	18.0083	3.27275	0.141591
P13284	Gamma-interferon-inducible lysosomal thiol reductase	IFI30	24.4563	23.7909	24.2664	24.3215	24.2335	24.7032	-3.62627	0.141716
Q9BVG8	Kinesin-like protein KIFC3	KIFC3	14.6746	19.2071	15.2592	16.5652	15.2734	14.8794	2.30667	0.141809
Q99595	Mitochondrial import inner membrane translocase subunit Tim17-A	TIMM17A	23.1536	23.3442	23.2379	16.5652	22.8945	23.0623	-0.329679	0.142026
P61769	Beta-2-microglobulin;Beta-2-microglobulin form pI 5.3	B2M	26.2536	25.5023	24.8937	26.3851	25.9235	25.9821	2.32894	0.142165
Q969Z0	Protein TBRG4	TBRG4	24.4138	24.142	24.2659	24.0289	24.6243	24.5062	2.33054	0.14219
Q8NE01	Metal transporter CNNM3	CNNM3	14.6746	17.1549	15.2592	16.5652	15.2734	14.8794	2.33428	0.142249
Q15833	Syntaxin-binding protein 2	STXBP2	14.6746	15.6449	15.2592	16.5652	19.346	14.8794	2.33792	0.142307
Q04637	Eukaryotic translation initiation factor 4 gamma 1	EIF4G1	24.0964	24.2929	24.8667	25.017	25.0141	24.8089	-0.316798	0.142439
P08962	CD63 antigen	CD63	14.6746	15.6449	23.3952	16.5652	15.2734	14.8794	0.421634	0.142464
Q9NZV1	Cysteine-rich motor neuron 1 protein;Processed cysteine-rich motor neuron 1 protein	CRIM1	14.6746	15.6449	20.9256	16.5652	15.2734	14.8794	2.34982	0.142494
Q63HN8	E3 ubiquitin-protein ligase RNF213	RNF213	14.6746	15.6449	23.7788	16.5652	15.2734	14.8794	3.16014	0.142537
O14981	TATA-binding protein-associated factor 172	BTAF1	14.6746	15.6449	15.2592	16.5652	20.0434	14.8794	3.61314	0.142621
Q13310	Polyadenylate-binding protein 4	PABPC4	25.1513	24.9381	25.1529	25.6166	25.2535	25.1758	2.35997	0.142653
P62310	U6 snRNA-associated Sm-like protein LSm3	LSM3	23.2691	23.6072	23.3265	16.5652	23.5883	23.7312	2.37078	0.142821
P15328	Folate receptor alpha	FOLR1	14.6746	15.6449	15.2592	26.2335	26.5187	26.3447	3.67922	0.142936
Q9H410	Kinetochore-associated protein DSN1 homolog	DSN1	18.7595	15.6449	15.2592	16.5652	15.2734	14.8794	2.38097	0.142978
P35606	Coatomer subunit beta	COPB2	22.135	21.868	15.2592	22.7239	22.1037	22.8641	3.69111	0.14308
Q7Z6J9	tRNA-splicing endonuclease subunit Sen54	TSEN54	14.6746	19.7665	15.2592	16.5652	15.2734	14.8794	2.39032	0.143122
Q8NB49	Phospholipid-transporting ATPase IG	ATP11C	14.6746	15.6449	22.1059	16.5652	15.2734	14.8794	3.69928	0.143178
Q15907	Ras-related protein Rab-11B	RAB11B	26.0358	26.4486	26.4625	27.0071	26.0673	26.8984	2.41075	0.143433
Q96CS3	FAS-associated factor 2	FAF2	24.5774	25.1739	24.7311	25.3748	25.379	25.2563	2.41119	0.143439
Q14258	E3 ubiquitin/ISG15 ligase TRIM25	TRIM25	20.7073	21.2408	20.544	20.9604	20.8537	20.3629	2.43494	0.143796
Q53S33	BolA-like protein 3	BOLA3	14.6746	15.6449	22.7381	16.5652	15.2734	14.8794	2.43653	0.14382
Q9BVC6	Transmembrane protein 109	TMEM109	14.6746	15.6449	24.3129	16.5652	15.2734	14.8794	2.43732	0.143832
O14773	Tripeptidyl-peptidase 1	TPP1	25.5816	24.7205	24.1793	24.2731	24.8464	25.279	2.44094	0.143886
Q09028	Histone-binding protein RBBP4	RBBP4	24.623	24.329	22.703	24.4772	24.1755	23.8484	2.44888	0.144003
P63272	Transcription elongation factor SPT4	SUPT4H1	14.6746	15.6449	21.325	16.5652	15.2734	14.8794	0.209046	0.144068
Q02809	Procollagen-lysine,2-oxoglutarate 5-dioxygenase 1	PLOD1	24.6881	24.5443	24.8651	25.0556	24.877	24.7602	-0.180142	0.144141
Q9NV96	Cell cycle control protein 50A;Cell cycle control protein 50B	TMEM30A;TMEM30B	14.6746	19.0073	15.2592	16.5652	15.2734	14.8794	3.78643	0.144199
Q8TC12	Retinol dehydrogenase 11	RDH11	23.5014	23.2838	23.4467	24.3155	24.3397	23.8299	2.46991	0.144313
Q96C19	EF-hand domain-containing protein D2	EFHD2	14.6746	15.6449	20.3978	20.3264	20.5094	20.1631	2.47148	0.144336
Q96HD1	Cysteine-rich with EGF-like domain protein 1	CRELD1	14.6746	19.7333	15.2592	16.5652	15.2734	14.8794	0.729274	0.144442
P26038	Moesin	MSN	25.5623	25.5444	25.0223	25.2509	25.6744	25.493	0.306595	0.144517
P18858	DNA ligase 1	LIG1	14.6746	23.0093	22.7872	16.5652	22.8131	22.309	2.49041	0.144611
P17066	Heat shock 70 kDa protein 6;Putative heat shock 70 kDa protein 7	HSPA6;HSPA7	14.6746	15.6449	22.3093	16.5652	15.2734	14.8794	0.274322	0.144648
O95218	Zinc finger Ran-binding domain-containing protein 2	ZRANB2	14.6746	15.6449	21.935	16.5652	15.2734	14.8794	3.858	0.145003
Q9H974	Queuine tRNA-ribosyltransferase subunit QTRTD1	QTRTD1	14.6746	15.6449	18.3541	16.5652	15.2734	14.8794	2.51793	0.145005
Q14997	Proteasome activator complex subunit 4	PSME4	14.6746	15.6449	15.2592	16.5652	17.4286	14.8794	0.232714	0.145125
P60842	Eukaryotic initiation factor 4A-I	EIF4A1	26.8767	27.3012	27.222	27.2416	27.3549	27.6907	2.54103	0.145331
P40939	Trifunctional enzyme subunit alpha, mitochondrial;Long-chain enoyl-CoA hydratase;Long chain 3-hydroxyacyl-CoA dehydrogenase	HADHA	28.6633	28.6053	28.677	28.6818	28.9932	29.1049	2.54408	0.145374
P56134	ATP synthase subunit f, mitochondrial	ATP5J2	24.5739	25.0136	25.0115	24.9612	25.2229	24.7821	2.54427	0.145376
Q9Y3L5	Ras-related protein Rap-2c	RAP2C	19.8377	15.6449	15.2592	16.5652	15.2734	14.8794	2.54809	0.14543
Q9Y5B0	RNA polymerase II subunit A C-terminal domain phosphatase	CTDP1	14.6746	15.6449	19.7867	16.5652	15.2734	14.8794	-0.486922	0.145568
P54819	Adenylate kinase 2, mitochondrial;Adenylate kinase 2, mitochondrial, N-terminally processed	AK2	28.8178	28.7302	28.5004	28.831	28.5421	28.4966	0.572353	0.145774
Q9H4L7	SWI/SNF-related matrix-associated actin-dependent regulator of chromatin subfamily A containing DEAD/H box 1	SMARCAD1	14.6746	15.6449	22.0009	16.5652	15.2734	14.8794	2.57881	0.145855
P12694	2-oxoisovalerate dehydrogenase subunit alpha, mitochondrial	BCKDHA	24.335	24.3815	24.3619	24.0045	23.8519	24.1348	2.58726	0.145971
P10619	Lysosomal protective protein;Lysosomal protective protein 32 kDa chain;Lysosomal protective protein 20 kDa chain	CTSA	24.0308	23.0999	15.2592	16.5652	22.9146	14.8794	0.333783	0.146148
O95168	NADH dehydrogenase [ubiquinone] 1 beta subcomplex subunit 4	NDUFB4	14.6746	15.6449	21.448	16.5652	15.2734	14.8794	-0.121601	0.146184
P62979	Ubiquitin-40S ribosomal protein S27a;Ubiquitin;40S ribosomal protein S27a;Ubiquitin-60S ribosomal protein L40;Ubiquitin;60S ribosomal protein L40;Polyubiquitin-B;Ubiquitin;Polyubiquitin-C;Ubiquitin	RPS27A;UBA52;UBB;UBC	26.4028	27.1573	26.953	27.1508	26.9617	26.6768	2.61328	0.146323
P50914	60S ribosomal protein L14	RPL14	24.7172	25.2376	25.2682	25.0572	25.3174	25.0709	2.62922	0.146536
P13667	Protein disulfide-isomerase A4	PDIA4	28.5559	28.8887	28.9175	28.7106	28.7918	28.5091	2.64773	0.146782
Q99735	Microsomal glutathione S-transferase 2	MGST2	14.6746	15.6449	15.2592	16.5652	20.9538	14.8794	2.65135	0.146829
P36542	ATP synthase subunit gamma, mitochondrial	ATP5C1	27.3234	27.584	27.5305	28.124	28.1171	27.4074	2.65512	0.146879
Q9HAK2	Transcription factor COE2	EBF2	14.6746	15.6449	23.9679	16.5652	15.2734	14.8794	-0.454668	0.14688
Q6NTF9	Rhomboid domain-containing protein 2	RHBDD2	21.407	15.6449	22.1352	20.8492	20.6087	21.0224	2.65588	0.146889
Q70UQ0	Inhibitor of nuclear factor kappa-B kinase-interacting protein	IKBIP	14.6746	15.6449	15.2592	21.9691	15.2734	14.8794	2.66913	0.147062
Q96GS4	Uncharacterized protein C17orf59	C17orf59	14.6746	15.6449	15.2592	16.5652	15.2734	21.1877	2.67008	0.147074
P78371	T-complex protein 1 subunit beta	CCT2	29.1323	29.2002	29.0247	29.0171	29.0141	28.9872	4.06137	0.147135
Q14554	Protein disulfide-isomerase A5	PDIA5	14.6746	15.6449	15.2592	20.9535	15.2734	14.8794	2.69276	0.147367
Q15125	3-beta-hydroxysteroid-Delta(8),Delta(7)-isomerase	EBP	24.7525	25.9002	25.8368	25.6219	25.8962	25.4848	2.69924	0.14745
Q96SZ6	CDK5 regulatory subunit-associated protein 1	CDK5RAP1	19.6645	15.6449	15.2592	16.5652	15.2734	14.8794	2.71148	0.147606
Q96QK1	Vacuolar protein sorting-associated protein 35	VPS35	14.6746	15.6449	20.2212	19.5611	20.9199	22.2552	2.72889	0.147826
P98194	Calcium-transporting ATPase type 2C member 1	ATP2C1	14.6746	15.6449	15.2592	16.5652	23.1255	14.8794	-0.445835	0.147995
P03928	ATP synthase protein 8	MT-ATP8	14.6746	15.6449	22.0954	16.5652	15.2734	14.8794	0.328925	0.148151
P13010	X-ray repair cross-complementing protein 5	XRCC5	27.5815	27.8778	27.9886	28.6277	28.5137	28.4903	2.76089	0.148225
Q07021	Complement component 1 Q subcomponent-binding protein, mitochondrial	C1QBP	28.1334	27.5405	27.4201	27.6355	27.5416	27.4229	2.76293	0.14825
Q8IU81	Interferon regulatory factor 2-binding protein 1	IRF2BP1	20.2157	15.6449	15.2592	16.5652	19.3023	14.8794	2.78575	0.148529
P31040	Succinate dehydrogenase [ubiquinone] flavoprotein subunit, mitochondrial	SDHA	28.9894	29.2227	29.1681	28.8845	28.94	28.9047	0.705915	0.148616
P07355	Annexin A2;Putative annexin A2-like protein	ANXA2;ANXA2P2	29.8034	29.9537	29.6871	30.4812	30.4044	30.544	2.68299	0.148684
P32119	Peroxiredoxin-2	PRDX2	22.9708	22.5914	23.5188	23.3399	23.3049	23.8298	2.80375	0.148747
O95573	Long-chain-fatty-acid--CoA ligase 3	ACSL3	25.7724	26.5493	26.581	26.6115	26.4099	26.1934	2.80417	0.148752
Q9BRP8	Partner of Y14 and mago	WIBG	21.4765	15.6449	15.2592	16.5652	15.2734	14.8794	-3.36014	0.148968
O95071	E3 ubiquitin-protein ligase UBR5	UBR5	14.6746	21.5228	21.6693	21.3564	21.2054	14.8794	-0.498142	0.148985
Q9BQA1	Methylosome protein 50	WDR77	14.6746	23.0828	15.2592	22.8805	15.2734	23.1878	2.8267	0.149022
O00165	HCLS1-associated protein X-1	HAX1	23.0872	23.2005	22.8147	23.3395	23.2831	22.6785	2.82989	0.14906
Q9NXV6	CDKN2A-interacting protein	CDKN2AIP	14.6746	15.6449	17.2115	16.5652	15.2734	14.8794	2.84182	0.149201
Q13618	Cullin-3	CUL3	14.6746	15.6449	15.2592	16.5652	15.2734	18.3448	2.86146	0.149431
Q9ULV4	Coronin-1C	CORO1C	14.6746	15.6449	23.1675	23.0505	23.2845	14.8794	-0.198942	0.149472
Q7Z5L9	Interferon regulatory factor 2-binding protein 2	IRF2BP2	25.3165	25.2093	25.3479	25.361	25.5069	25.6595	2.87387	0.149575
Q9Y2R0	Cytochrome c oxidase assembly factor 3 homolog, mitochondrial	COA3	14.6746	15.6449	21.2926	16.5652	15.2734	14.8794	-3.72371	0.149861
Q8N7H5	RNA polymerase II-associated factor 1 homolog	PAF1	14.6746	15.6449	15.2592	22.3586	15.2734	14.8794	2.89963	0.149871
Q27J81	Inverted formin-2	INF2	21.3544	22.1648	22.188	22.1389	21.7226	22.0342	0.697661	0.150215
P16435	NADPH--cytochrome P450 reductase	POR	28.3792	29.5569	29.3904	28.8751	28.8465	28.7442	2.941	0.150338
O43286	Beta-1,4-galactosyltransferase 5	B4GALT5	14.6746	15.6449	22.091	16.5652	15.2734	14.8794	0.271459	0.150348
P28288	ATP-binding cassette sub-family D member 3	ABCD3	14.6746	23.9271	22.302	24.3911	22.5743	22.7101	-3.09643	0.150463
P25398	40S ribosomal protein S12	RPS12	27.3811	26.0138	26.4198	27.2573	27.2352	27.9134	2.95309	0.150472
P53999	Activated RNA polymerase II transcriptional coactivator p15	SUB1	24.3088	25.052	24.9866	25.1275	25.4691	25.1956	2.96501	0.150604
P33993	DNA replication licensing factor MCM7	MCM7	25.8862	26.3632	26.6594	27.043	27.5617	26.8855	2.99712	0.150954
P25705	ATP synthase subunit alpha, mitochondrial	ATP5A1	31.396	31.4119	31.2736	31.3676	30.9156	31.2285	3.06465	0.151022
Q8NFJ5	Retinoic acid-induced protein 3	GPRC5A	14.6746	15.6449	15.2592	16.5652	24.6328	14.8794	3.00907	0.151082
Q9H0U6	39S ribosomal protein L18, mitochondrial	MRPL18	23.8148	23.6301	23.6077	16.5652	15.2734	14.8794	1.98397	0.151093
Q92692	Nectin-2	PVRL2	14.6746	15.6449	20.6737	16.5652	15.2734	14.8794	3.03119	0.151318
Q14011	Cold-inducible RNA-binding protein	CIRBP	23.2904	15.6449	15.2592	22.9399	15.2734	14.8794	3.03385	0.151346
Q9BQP7	Mitochondrial genome maintenance exonuclease 1	MGME1	14.6746	15.6449	15.2592	23.0065	15.2734	14.8794	-3.12876	0.151632
Q9BRK5	45 kDa calcium-binding protein	SDF4	25.4202	25.7765	25.193	25.3247	25.3917	25.7017	3.07898	0.151818
O00161	Synaptosomal-associated protein 23	SNAP23	14.6746	15.6449	21.2437	16.5652	15.2734	14.8794	-0.175204	0.151884
Q9NNW7	Thioredoxin reductase 2, mitochondrial	TXNRD2	25.6843	25.8309	25.55	25.8598	25.999	25.7056	3.10705	0.152106
O75477	Erlin-1	ERLIN1	22.8849	23.8254	23.5232	23.9406	24.2516	24.0729	3.12852	0.152323
O95777	U6 snRNA-associated Sm-like protein LSm8	LSM8	14.6746	15.6449	15.2592	16.5652	19.4999	14.8794	3.14903	0.152528
O00148	ATP-dependent RNA helicase DDX39A	DDX39A	24.4686	24.184	24.1689	16.5652	25.6254	24.3203	3.15178	0.152555
Q92805	Golgin subfamily A member 1	GOLGA1	16.4095	15.6449	15.2592	16.5652	15.2734	14.8794	2.88614	0.152678
Q99798	Aconitate hydratase, mitochondrial	ACO2	27.86	28.23	27.6126	27.2074	27.8578	27.9771	3.17382	0.152773
Q9UI10	Translation initiation factor eIF-2B subunit delta	EIF2B4	14.6746	15.6449	15.2592	16.5652	15.2734	16.6303	0.851162	0.153173
P52298	Nuclear cap-binding protein subunit 2	NCBP2	21.96	21.5648	21.1621	21.3878	21.26	14.8794	3.23874	0.153399
Q12962	Transcription initiation factor TFIID subunit 10	TAF10	14.6746	20.2565	15.2592	16.5652	15.2734	14.8794	-3.29628	0.154375
P07437	Tubulin beta chain	TUBB	24.8504	24.7025	25.0482	24.6247	24.2991	25.025	0.344584	0.154862
Q4KMQ2	Anoctamin-6	ANO6	14.6746	15.6449	20.8904	16.5652	15.2734	14.8794	-3.5644	0.154918
O75431	Metaxin-2	MTX2	14.6746	23.1761	23.051	24.1056	23.7804	23.9231	-0.122479	0.154932
P08174	Complement decay-accelerating factor	CD55	25.6889	26.0866	25.5059	26.9707	26.992	26.7664	3.44531	0.155254
Q9UIW2	Plexin-A1	PLXNA1	14.6746	19.8628	15.2592	16.5652	15.2734	14.8794	0.276693	0.155625
Q00688	Peptidyl-prolyl cis-trans isomerase FKBP3	FKBP3	23.728	23.9478	23.7624	16.5652	24.0987	24.274	0.278105	0.15565
Q9Y3D2	Methionine-R-sulfoxide reductase B2, mitochondrial	MSRB2	14.6746	15.6449	15.2592	16.5652	15.2734	21.7513	3.49958	0.155709
Q9BRT2	Ubiquinol-cytochrome-c reductase complex assembly factor 2	UQCC2	23.5608	23.4581	15.2592	16.5652	15.2734	14.8794	-2.97325	0.155763
Q7Z7H5	Transmembrane emp24 domain-containing protein 4	TMED4	14.6746	15.6449	22.8587	16.5652	15.2734	14.8794	0.1738	0.15604
Q9UMX0	Ubiquilin-1	UBQLN1	24.3805	24.0826	24.3436	16.5652	24.5434	24.4202	-0.290873	0.156131
Q96KP1	Exocyst complex component 2	EXOC2	14.6746	15.6449	17.6844	16.5652	15.2734	14.8794	2.88772	0.15714
Q03518	Antigen peptide transporter 1	TAP1	21.7244	15.6449	22.4213	22.1882	21.9621	14.8794	0.512199	0.157334
Q04323	UBX domain-containing protein 1	UBXN1	14.6746	15.6449	15.2592	21.8311	15.2734	23.7549	0.565262	0.157379
Q9UNS2	COP9 signalosome complex subunit 3	COPS3	14.6746	15.6449	15.2592	16.5652	20.3343	14.8794	-0.247314	0.157865
P11142	Heat shock cognate 71 kDa protein	HSPA8	30.1524	30.2019	30.3322	30.1946	30.3244	30.5914	0.471669	0.158538
P04062	Glucosylceramidase	GBA	24.2541	23.9966	23.7475	24.1723	24.0937	24.6654	-3.49988	0.158571
P06280	Alpha-galactosidase A	GLA	22.2457	15.6449	15.2592	22.303	15.2734	22.4629	-3.12637	0.158865
Q99653	Calcineurin B homologous protein 1	CHP1	14.6746	15.6449	15.2592	16.5652	22.7557	14.8794	3.64739	0.159649
P60174	Triosephosphate isomerase	TPI1	26.8407	25.9745	25.5983	26.734	27.1772	27.7755	3.38938	0.159679
O14776	Transcription elongation regulator 1	TCERG1	14.6746	15.6449	21.8764	16.5652	15.2734	14.8794	-0.68464	0.159688
P62304	Small nuclear ribonucleoprotein E	SNRPE	23.8423	23.9086	23.8831	16.5652	15.2734	14.8794	0.312064	0.160488
Q92917	G patch domain and KOW motifs-containing protein	GPKOW	24.1985	23.994	23.7947	24.4198	24.1163	14.8794	-3.31398	0.161452
Q10472	Polypeptide N-acetylgalactosaminyltransferase 1;Polypeptide N-acetylgalactosaminyltransferase 1 soluble form	GALNT1	14.6746	15.6449	15.2592	19.5662	15.2734	14.8794	0.359043	0.161891
O60762	Dolichol-phosphate mannosyltransferase subunit 1	DPM1	23.329	24.7171	24.2394	24.4461	24.5147	23.8038	-2.4046	0.161919
P43487	Ran-specific GTPase-activating protein	RANBP1	14.6746	15.6449	15.2592	16.5652	15.2734	22.6976	-3.5542	0.16222
Q99459	Cell division cycle 5-like protein	CDC5L	14.6746	15.6449	15.2592	16.5652	18.8348	14.8794	-0.239701	0.162728
P0CL80	G antigen 12F;G antigen 4;G antigen 12I;G antigen 12G;G antigen 7;G antigen 1;G antigen 6;G antigen 5;G antigen 12J;G antigen 12H;G antigen 12B/C/D/E;G antigen 3	GAGE12F;GAGE4;GAGE12I;GAGE12G;GAGE7;GAGE1;GAGE6;GAGE5;GAGE12J;GAGE12H;GAGE12B;GAGE3	14.6746	15.6449	18.6315	16.5652	15.2734	14.8794	0.140337	0.162765
Q5VT52	Regulation of nuclear pre-mRNA domain-containing protein 2	RPRD2	14.6746	15.6449	20.5319	16.5652	15.2734	14.8794	2.7775	0.163339
P41250	Glycine--tRNA ligase	GARS	22.8755	23.3578	22.1954	22.9963	22.9919	22.9634	-0.890947	0.163346
P10620	Microsomal glutathione S-transferase 1	MGST1	25.0734	27.1598	25.6159	26.1547	26.5015	26.479	-0.446531	0.163599
P14923	Junction plakoglobin	JUP	23.3302	24.6853	22.865	23.8162	23.9777	24.3403	3.34152	0.163716
Q9GZT3	SRA stem-loop-interacting RNA-binding protein, mitochondrial	SLIRP	28.4182	28.1692	27.9889	27.9595	27.8802	28.2971	-2.16246	0.16477
Q9NQW6	Actin-binding protein anillin	ANLN	14.6746	15.6449	15.2592	16.81	15.2734	14.8794	0.641945	0.165115
Q9H3P2	Negative elongation factor A	NELFA	14.6746	15.6449	19.1333	16.5652	15.2734	14.8794	-0.50713	0.165292
P48723	Heat shock 70 kDa protein 13	HSPA13	14.6746	23.2578	15.2592	16.5652	15.2734	14.8794	-0.51724	0.165324
Q16719	Kynureninase	KYNU	14.6746	15.6449	15.2592	16.5652	15.2734	23.2232	-0.413545	0.165333
P60953	Cell division control protein 42 homolog	CDC42	22.7752	22.3712	22.5814	23.0972	22.7969	22.284	-2.56858	0.165402
Q9UNN5	FAS-associated factor 1	FAF1	14.6746	15.6449	16.5607	16.5652	15.2734	14.8794	-2.87825	0.165484
Q9NX47	E3 ubiquitin-protein ligase MARCH5	MARCHF5	14.6746	15.6449	15.2592	23.6251	23.9993	14.8794	0.168145	0.165589
Q9UI09	NADH dehydrogenase [ubiquinone] 1 alpha subcomplex subunit 12	NDUFA12	22.5645	15.6449	15.2592	16.5652	15.2734	14.8794	-2.38653	0.165678
Q9HCE1	Putative helicase MOV-10	MOV10	14.6746	20.5773	20.4384	16.5652	21.3923	14.8794	-3.70791	0.166143
O75347	Tubulin-specific chaperone A	TBCA	14.6746	15.6449	15.2592	16.5652	15.2734	23.3272	0.141294	0.166665
P61019	Ras-related protein Rab-2A	RAB2A	25.7635	27.2048	26.793	27.8308	26.9619	26.5476	0.298964	0.167031
Q8IUD2	ELKS/Rab6-interacting/CAST family member 1;ERC protein 2	ERC1;ERC2	14.6746	15.6449	19.6513	16.5652	15.2734	14.8794	-3.24541	0.167082
Q14197	Peptidyl-tRNA hydrolase ICT1, mitochondrial	ICT1	24.0459	15.6449	15.2592	16.5652	15.2734	14.8794	2.95752	0.168087
Q9ULF5	Zinc transporter ZIP10	SLC39A10	14.6746	15.6449	21.5253	16.5652	15.2734	14.8794	-3.94685	0.168191
Q9UGP8	Translocation protein SEC63 homolog	SEC63	14.6746	23.8566	24.4624	16.5652	24.2422	14.8794	0.30264	0.168756
O95210	Starch-binding domain-containing protein 1	STBD1	14.6746	15.6449	15.2592	16.5652	20.5615	14.8794	2.45989	0.16898
P15529	Membrane cofactor protein	CD46	14.6746	24.0224	15.2592	16.5652	15.2734	14.8794	-0.152282	0.169168
Q9BSR8	Protein YIPF4	YIPF4	14.6746	15.6449	21.0818	16.5652	15.2734	14.8794	3.02836	0.169935
Q9BQ70	Transcription factor 25	TCF25	14.6746	15.6449	15.2592	16.5652	21.4389	14.8794	-0.145073	0.170965
P11171	Protein 4.1	EPB41	14.6746	15.6449	20.1852	16.5652	15.2734	14.8794	-2.53178	0.171194
P16219	Short-chain specific acyl-CoA dehydrogenase, mitochondrial	ACADS	22.5614	21.4672	15.2592	20.916	23.3434	22.5599	-2.76724	0.171632
Q96HQ2	CDKN2AIP N-terminal-like protein	CDKN2AIPNL	14.6746	18.4495	15.2592	16.5652	15.2734	14.8794	-3.28761	0.172095
O95155	Ubiquitin conjugation factor E4 B	UBE4B	14.6746	15.6449	15.2592	16.5652	19.356	14.8794	2.91811	0.17212
Q9HBG4	V-type proton ATPase 116 kDa subunit a isoform 4	ATP6V0A4	14.6746	18.7473	15.2592	16.5652	15.2734	14.8794	-3.49536	0.172214
P12236	ADP/ATP translocase 3;ADP/ATP translocase 3, N-terminally processed	SLC25A6	26.8175	27.0185	27.3307	27.6735	27.5013	26.8999	-0.123635	0.172409
P68104	Elongation factor 1-alpha 1;Putative elongation factor 1-alpha-like 3	EEF1A1;EEF1A1P5	29.9671	29.71	29.7222	29.857	29.8114	30.0923	-2.53518	0.172742
P82909	28S ribosomal protein S36, mitochondrial	MRPS36	24.6442	23.7482	23.7667	16.5652	15.2734	14.8794	-3.18478	0.173067
O75940	Survival of motor neuron-related-splicing factor 30	SMNDC1	14.6746	15.6449	15.2592	16.5652	15.2734	22.3006	3.05594	0.173208
P13196	5-aminolevulinate synthase, nonspecific, mitochondrial	ALAS1	14.6746	15.6449	15.2592	16.5652	15.2734	21.1617	0.169529	0.173547
Q9H4M9	EH domain-containing protein 1	EHD1	14.6746	15.6449	15.2592	16.5652	15.2734	19.1234	3.33024	0.174993
O00194	Ras-related protein Rab-27B	RAB27B	14.6746	17.9622	15.2592	16.5652	15.2734	14.8794	0.209286	0.175223
Q15293	Reticulocalbin-1	RCN1	29.4829	29.4553	29.201	29.2424	29.1248	29.3142	0.0749312	0.175609
O15269	Serine palmitoyltransferase 1	SPTLC1	21.2982	15.6449	21.1497	16.5652	15.2734	21.0909	-3.37089	0.175742
P78347	General transcription factor II-I	GTF2I	24.1577	24.1456	24.4411	22.0506	23.1786	22.2315	2.51049	0.175824
Q03060	cAMP-responsive element modulator;Cyclic AMP-dependent transcription factor ATF-1;Cyclic AMP-responsive element-binding protein 1	CREM;ATF1;CREB1	14.6746	15.6449	15.2592	16.5652	21.5485	14.8794	0.453173	0.176002
O94925	Glutaminase kidney isoform, mitochondrial	GLS	14.6746	15.6449	22.098	20.581	22.5289	21.0586	-3.32068	0.176275
P13693	Translationally-controlled tumor protein	TPT1	24.9808	15.6449	15.2592	16.5652	15.2734	14.8794	-2.40967	0.176608
P07711	Cathepsin L1;Cathepsin L1 heavy chain;Cathepsin L1 light chain	CTSL	24.7445	24.4122	24.2661	25.2447	25.4534	25.9299	3.08617	0.176758
P08238	Heat shock protein HSP 90-beta	HSP90AB1	28.061	28.5545	28.5337	28.6808	29.0104	29.1429	-3.51991	0.176857
Q6NYC8	Phostensin	PPP1R18	21.7218	15.6449	21.0313	16.5652	15.2734	14.8794	0.187518	0.17687
O95169	NADH dehydrogenase [ubiquinone] 1 beta subcomplex subunit 8, mitochondrial	NDUFB8	14.6746	15.6449	15.2592	16.5652	15.2734	21.8857	-0.129503	0.177618
Q8NCN5	Pyruvate dehydrogenase phosphatase regulatory subunit, mitochondrial	PDPR	14.6746	15.6449	20.8703	16.5652	15.2734	14.8794	0.34197	0.178111
Q9H089	Large subunit GTPase 1 homolog	LSG1	14.6746	15.6449	22.5812	16.5652	15.2734	20.0228	2.66621	0.178155
O60858	E3 ubiquitin-protein ligase TRIM13	TRIM13	14.6746	15.6449	15.2592	16.5652	16.2271	14.8794	0.649072	0.178223
P40227	T-complex protein 1 subunit zeta	CCT6A	28.6847	28.5668	28.5698	28.0967	28.0849	28.099	2.53412	0.178242
Q02543	60S ribosomal protein L18a	RPL18A	14.6746	24.8272	24.8685	25.0837	24.8939	24.8025	-1.67731	0.178395
Q9UK45	U6 snRNA-associated Sm-like protein LSm7	LSM7	23.214	15.6449	22.1011	16.5652	15.2734	14.8794	-0.577769	0.178403
O75964	ATP synthase subunit g, mitochondrial	ATP5L	23.5413	24.2093	15.2592	24.4189	23.8642	14.8794	0.551434	0.178646
Q7L2E3	Putative ATP-dependent RNA helicase DHX30	DHX30	23.9315	24.521	24.4166	24.215	24.467	24.5298	-2.22319	0.178787
Q92538	Golgi-specific brefeldin A-resistance guanine nucleotide exchange factor 1	GBF1	14.6746	15.6449	15.2592	16.5652	15.2734	21.0317	2.96791	0.178791
Q13200	26S proteasome non-ATPase regulatory subunit 2	PSMD2	24.5936	25.1584	25.5184	25.1058	25.3233	25.0258	-0.590085	0.17975
Q14683	Structural maintenance of chromosomes protein 1A	SMC1A	14.6746	15.6449	15.2592	16.5652	15.2734	20.0309	2.48661	0.179813
O75027	ATP-binding cassette sub-family B member 7, mitochondrial	ABCB7	14.6746	15.6449	22.0507	22.8618	22.3062	21.6364	3.00126	0.179892
Q9BRR6	ADP-dependent glucokinase	ADPGK	14.6746	23.5992	23.4727	24.4658	24.3064	23.1425	2.10143	0.181106
Q14694	Ubiquitin carboxyl-terminal hydrolase 10	USP10	14.6746	15.6449	15.2592	16.5652	15.2734	20.6457	0.225667	0.181109
Q9BQE5	Apolipoprotein L2	APOL2	20.9431	21.0657	21.1304	21.3065	21.1661	20.8506	2.5995	0.18122
O95456	Proteasome assembly chaperone 1	PSMG1	14.6746	15.6449	20.0184	16.5652	15.2734	14.8794	3.46993	0.182082
O95297	Myelin protein zero-like protein 1	MPZL1	23.3627	22.8269	24.0644	16.5652	23.0065	22.3897	-3.04451	0.182234
Q96S52	GPI transamidase component PIG-S	PIGS	22.92	22.5949	22.3164	16.5652	22.3252	22.4536	0.515208	0.183405
Q99650	Oncostatin-M-specific receptor subunit beta	OSMR	14.6746	15.6449	21.251	16.5652	15.2734	14.8794	-3.31753	0.183496
P42285	Superkiller viralicidic activity 2-like 2	SKIV2L2	14.6746	15.6449	15.2592	16.5652	20.4774	14.8794	0.248233	0.183984
P11441	Ubiquitin-like protein 4A	UBL4A	14.6746	15.6449	15.2592	16.5652	15.2734	22.6619	3.24992	0.184836
P05156	Complement factor I;Complement factor I heavy chain;Complement factor I light chain	CFI	14.6746	15.6449	15.2592	16.5652	15.2734	20.6848	0.26392	0.185645
O43852	Calumenin	CALU	26.0472	25.5212	25.5407	16.5652	15.2734	25.1207	2.92396	0.186024
Q9BTE3	Mini-chromosome maintenance complex-binding protein	MCMBP	14.6746	15.6449	15.2592	16.5652	20.8539	14.8794	-0.802591	0.186518
P49754	Vacuolar protein sorting-associated protein 41 homolog	VPS41	14.6746	15.6449	15.2592	16.5652	15.2734	18.8595	0.120457	0.187509
Q96HH9	GRAM domain-containing protein 3	GRAMD3	14.6746	15.6449	17.2696	16.5652	15.2734	14.8794	3.14375	0.187606
Q9Y673	Dolichyl-phosphate beta-glucosyltransferase	ALG5	20.4709	15.6449	15.2592	16.5652	15.2734	14.8794	2.31803	0.18827
P60510	Serine/threonine-protein phosphatase 4 catalytic subunit	PPP4C	14.6746	20.4152	15.2592	16.5652	15.2734	14.8794	0.589878	0.188984
P04899	Guanine nucleotide-binding protein G(i) subunit alpha-2	GNAI2	14.6746	23.0792	22.9619	16.5652	15.2734	14.8794	-0.403138	0.189337
Q01974	Tyrosine-protein kinase transmembrane receptor ROR2	ROR2	14.6746	19.4469	19.771	16.5652	15.2734	14.8794	0.439398	0.189431
O75390	Citrate synthase, mitochondrial	CS	27.3305	27.4518	27.313	27.3186	27.5797	27.1502	3.29512	0.189502
P10599	Thioredoxin	TXN	25.8446	25.7437	25.8961	25.73	26.1387	26.3838	-2.32371	0.189543
P15311	Ezrin	EZR	23.9071	24.129	23.1699	23.5605	23.353	23.6922	-3.15588	0.189548
P06756	Integrin alpha-V;Integrin alpha-V heavy chain;Integrin alpha-V light chain	ITGAV	23.1035	15.6449	23.0269	23.0438	23.0585	14.8794	-0.109107	0.18987
O75533	Splicing factor 3B subunit 1	SF3B1	22.151	24.0707	24.3253	23.7368	23.9009	23.908	-3.19345	0.19049
P54886	Delta-1-pyrroline-5-carboxylate synthase;Glutamate 5-kinase;Gamma-glutamyl phosphate reductase	ALDH18A1	26.8208	27.3307	27.6001	26.5332	27.0187	25.0371	-2.31362	0.19067
Q92900	Regulator of nonsense transcripts 1	UPF1	23.6655	23.6396	23.6509	24.1658	23.7759	23.8806	-3.22995	0.190702
Q6P5R6	60S ribosomal protein L22-like 1	RPL22L1	21.1653	15.6449	15.2592	16.5652	15.2734	14.8794	-0.495261	0.190997
P15121	Aldose reductase	AKR1B1	23.9276	24.3283	24.1444	23.9833	24.0983	24.6977	-2.71196	0.191064
Q9Y6G9	Cytoplasmic dynein 1 light intermediate chain 1	DYNC1LI1	14.6746	19.2563	15.2592	16.5652	15.2734	14.8794	-1.55911	0.191537
Q15643	Thyroid receptor-interacting protein 11	TRIP11	14.6746	15.6449	15.2592	16.5652	20.1356	14.8794	-0.116623	0.191963
P10155	60 kDa SS-A/Ro ribonucleoprotein	TROVE2	23.4746	23.5048	23.5121	24.2746	24.2774	23.9965	3.64046	0.191969
Q8N2K0	Monoacylglycerol lipase ABHD12	ABHD12	14.6746	15.6449	15.2592	16.5652	15.2734	17.155	-0.297258	0.192637
Q9Y5K6	CD2-associated protein	CD2AP	19.0895	15.6449	15.2592	16.5652	15.2734	14.8794	3.5585	0.192986
Q9Y5B9	FACT complex subunit SPT16	SUPT16H	24.5469	25.5372	25.5053	25.4082	26.4518	25.4464	-2.5562	0.193448
Q7Z7K0	COX assembly mitochondrial protein homolog	CMC1	24.6034	15.6449	15.2592	16.5652	15.2734	14.8794	3.27906	0.193774
P61201	COP9 signalosome complex subunit 2	COPS2	23.0904	23.2048	23.3537	23.6467	23.6066	22.7681	-2.3341	0.193905
Q9BTL3	RNMT-activating mini protein	FAM103A1	22.063	15.6449	15.2592	16.5652	15.2734	14.8794	-0.17909	0.194688
O75947	ATP synthase subunit d, mitochondrial	ATP5H	28.3847	28.2208	27.8767	28.265	27.5162	27.683	0.292458	0.194882
Q9NXA8	NAD-dependent protein deacylase sirtuin-5, mitochondrial	SIRT5	14.6746	15.6449	15.2592	20.9849	15.2734	14.8794	3.19501	0.195537
P05141	ADP/ATP translocase 2;ADP/ATP translocase 2, N-terminally processed	SLC25A5	27.6793	28.173	28.4361	28.5804	28.7022	28.2102	4.17021	0.195712
Q9P2D8	Protein unc-79 homolog	UNC79	14.6746	15.6449	18.1812	16.5652	15.2734	14.8794	0.144646	0.195785
Q9UPN6	Protein SCAF8	SCAF8	19.8713	15.6449	15.2592	16.5652	15.2734	14.8794	2.92745	0.196389
P00533	Epidermal growth factor receptor	EGFR	24.721	25.312	25.1496	25.2101	25.0591	24.8142	-0.0830387	0.19651
P83916	Chromobox protein homolog 1	CBX1	23.1792	15.6449	23.3148	16.5652	15.2734	14.8794	-2.84537	0.196688
Q9NWU1	3-oxoacyl-[acyl-carrier-protein] synthase, mitochondrial	OXSM	23.2356	24.2122	23.4672	24.3059	24.3853	24.2488	0.311862	0.196841
Q8NBP7	Proprotein convertase subtilisin/kexin type 9	PCSK9	14.6746	21.8851	15.2592	16.5652	15.2734	14.8794	2.78606	0.19699
Q96HR9	Receptor expression-enhancing protein 6	REEP6	14.6746	21.3215	21.4374	16.5652	21.9137	21.0431	2.68048	0.197339
Q12905	Interleukin enhancer-binding factor 2	ILF2	24.3853	24.6128	24.7683	25.1421	24.8488	24.6057	2.67531	0.197361
Q9H773	dCTP pyrophosphatase 1	DCTPP1	14.6746	15.6449	15.2592	16.5652	15.2734	18.1598	2.57681	0.197796
P40222	Alpha-taxilin	TXLNA	20.3312	15.6449	15.2592	16.5652	15.2734	14.8794	2.40683	0.197948
Q14696	LDLR chaperone MESD	MESDC2	25.7402	25.9817	25.6586	25.7862	25.6526	25.5708	2.52685	0.19803
Q86XR7	Transmembrane emp24 domain-containing protein 7	TMED7	25.1207	26.0569	25.7787	25.6461	25.7227	25.7665	-3.05563	0.198104
Q96IR7	4-hydroxyphenylpyruvate dioxygenase-like protein	HPDL	25.8414	26.0009	25.6606	26.676	26.4727	25.7967	2.48157	0.198252
Q8NF37	Lysophosphatidylcholine acyltransferase 1	LPCAT1	22.1722	24.1035	22.6011	23.4628	23.3331	24.0282	2.48111	0.198254
Q9H9Q2	COP9 signalosome complex subunit 7b	COPS7B	14.6746	15.6449	15.2592	19.5075	19.1144	14.8794	-0.673938	0.198255
P22695	Cytochrome b-c1 complex subunit 2, mitochondrial	UQCRC2	27.6337	27.6914	27.7034	27.3486	28.0679	26.4801	-2.32512	0.198341
Q86W50	Methyltransferase-like protein 16	METTL16	14.6746	15.6449	15.2592	18.0755	15.2734	14.8794	2.42855	0.198522
Q3V6T2	Girdin	CCDC88A	14.6746	15.6449	26.027	16.5652	15.2734	14.8794	2.42481	0.198542
O00754	Lysosomal alpha-mannosidase;Lysosomal alpha-mannosidase A peptide;Lysosomal alpha-mannosidase B peptide;Lysosomal alpha-mannosidase C peptide;Lysosomal alpha-mannosidase D peptide;Lysosomal alpha-mannosidase E peptide	MAN2B1	22.7952	22.4717	22.6196	16.5652	22.3485	14.8794	-2.92983	0.198689
P54760	Ephrin type-B receptor 4	EPHB4	14.6746	15.6449	15.2592	16.5652	19.4146	14.8794	2.39091	0.198722
Q14964	Ras-related protein Rab-39A	RAB39A	14.6746	15.6449	15.2592	16.5652	22.6142	14.8794	-2.91195	0.198777
Q8IZ21	Phosphatase and actin regulator 4	PHACTR4	14.6746	15.6449	17.7816	16.5652	15.2734	14.8794	2.37241	0.198823
Q8WW01	tRNA-splicing endonuclease subunit Sen15	TSEN15	14.6746	15.6449	20.8502	16.5652	15.2734	14.8794	2.34392	0.198981
Q14320	Protein FAM50A;Protein FAM50B	FAM50A;FAM50B	21.6951	15.6449	15.2592	16.5652	15.2734	14.8794	-2.8497	0.199093
P21796	Voltage-dependent anion-selective channel protein 1	VDAC1	29.5068	29.5705	29.4673	29.6131	29.4154	29.8562	2.31088	0.19917
P15927	Replication protein A 32 kDa subunit	RPA2	21.9982	23.1127	22.4029	23.1226	23.0552	22.8848	-2.81493	0.199277
P08559	Pyruvate dehydrogenase E1 component subunit alpha, somatic form, mitochondrial	PDHA1	27.5314	27.4099	27.3048	27.0551	27.2669	27.219	2.28609	0.199316
P62241	40S ribosomal protein S8	RPS8	25.4262	27.6671	26.7991	26.2937	27.5839	26.5625	-2.79545	0.199382
Q96S97	Myeloid-associated differentiation marker	MYADM	14.6746	15.6449	19.2084	16.5652	15.2734	14.8794	2.26549	0.19944
P62750	60S ribosomal protein L23a	RPL23A	24.936	25.7469	25.5942	16.5652	25.8082	25.5943	-2.55712	0.199447
Q9UHQ9	NADH-cytochrome b5 reductase 1	CYB5R1	14.6746	15.6449	15.2592	16.5652	20.3818	14.8794	-2.74399	0.199668
P61586	Transforming protein RhoA	RHOA	25.1074	25.6865	26.1414	25.8641	25.5244	25.7996	2.22837	0.199669
P39748	Flap endonuclease 1	FEN1	23.4424	22.6414	24.828	22.5491	21.7224	23.1503	-2.73992	0.199691
P25445	Tumor necrosis factor receptor superfamily member 6	FAS	14.6746	19.1068	15.2592	16.5652	15.2734	14.8794	-1.66201	0.199741
Q15181	Inorganic pyrophosphatase	PPA1	14.6746	15.6449	15.2592	16.5652	15.2734	24.838	2.18607	0.19994
Q15369	Transcription elongation factor B polypeptide 1	TCEB1	14.6746	15.6449	15.2592	16.5652	15.2734	23.9587	2.18106	0.199973
O60493	Sorting nexin-3	SNX3	23.9193	23.2745	23.2711	23.2544	15.2734	23.8013	-2.6709	0.200096
Q16890	Tumor protein D53	TPD52L1	14.6746	15.6449	20.915	16.5652	15.2734	14.8794	-2.36607	0.200165
Q92879	CUGBP Elav-like family member 1	CELF1	24.0619	22.7841	24.3142	23.6491	24.1294	24.0876	2.93963	0.200229
O15371	Eukaryotic translation initiation factor 3 subunit D	EIF3D	22.4647	22.5677	23.1753	16.5652	22.8941	22.8641	0.222314	0.200315
Q9ULH0	Kinase D-interacting substrate of 220 kDa	KIDINS220	14.6746	15.6449	15.2592	16.5652	15.2734	18.296	-2.61636	0.200434
Q8IXL7	Methionine-R-sulfoxide reductase B3	MSRB3	23.492	23.2421	22.8924	16.5652	15.2734	14.8794	2.10799	0.200472
Q9Y3A6	Transmembrane emp24 domain-containing protein 5	TMED5	23.2487	23.3404	23.2436	22.698	23.0517	22.1977	2.10316	0.200506
Q5T440	Putative transferase CAF17, mitochondrial	IBA57	22.1847	15.6449	15.2592	16.5652	15.2734	14.8794	2.08335	0.200649
P39023	60S ribosomal protein L3	RPL3	24.512	24.9812	25.5421	24.9308	25.1158	25.7764	-0.525228	0.200697
P51114	Fragile X mental retardation syndrome-related protein 1	FXR1	23.5425	22.2612	22.701	22.5972	22.7862	22.0336	2.07572	0.200704
O43819	Protein SCO2 homolog, mitochondrial	SCO2	20.3988	15.6449	15.2592	16.5652	15.2734	14.8794	-2.56126	0.200792
Q9UHF1	Epidermal growth factor-like protein 7	EGFL7	14.6746	15.6449	15.2592	16.5652	15.2734	20.7233	-2.55021	0.200866
Q8TAT6	Nuclear protein localization protein 4 homolog	NPLOC4	23.3639	23.3503	23.324	23.4483	23.5986	23.2634	-2.54068	0.20093
Q9BYD1	39S ribosomal protein L13, mitochondrial	MRPL13	21.9377	15.6449	15.2592	16.5652	15.2734	14.8794	2.03987	0.200972
Q3ZCQ8	Mitochondrial import inner membrane translocase subunit TIM50	TIMM50	22.415	15.6449	22.0979	16.5652	15.2734	14.8794	-2.52228	0.201056
P38606	V-type proton ATPase catalytic subunit A	ATP6V1A	23.1876	23.0647	15.2592	16.5652	23.3116	14.8794	-2.51119	0.201133
Q9Y4W6	AFG3-like protein 2	AFG3L2	14.6746	15.6449	15.2592	16.5652	24.47	14.8794	-2.51052	0.201138
Q7LGA3	Heparan sulfate 2-O-sulfotransferase 1	HS2ST1	14.6746	20.1998	15.2592	16.5652	15.2734	14.8794	2.01557	0.201159
Q8NAN2	Protein FAM73A	FAM73A	14.6746	15.6449	15.2592	16.5652	17.3166	14.8794	-2.50131	0.201202
A2RRP1	Neuroblastoma-amplified sequence	NBAS	14.6746	15.6449	15.2592	16.5652	19.1451	14.8794	2.00313	0.201257
O60337	E3 ubiquitin-protein ligase MARCH6	MARCHF6	14.6746	21.9359	15.2592	21.9522	21.7535	14.8794	-2.48646	0.201307
Q9Y394	Dehydrogenase/reductase SDR family member 7	DHRS7	14.6746	15.6449	22.9486	21.2478	21.589	20.2496	1.9885	0.201373
P07942	Laminin subunit beta-1	LAMB1	24.6468	24.9968	24.8104	24.7413	24.8962	24.5428	-2.47188	0.201412
Q15599	Na(+)/H(+) exchange regulatory cofactor NHE-RF2	SLC9A3R2	14.6746	22.4979	15.2592	16.5652	15.2734	22.1594	-0.2174	0.201432
P49005	DNA polymerase delta subunit 2	POLD2	14.6746	15.6449	15.2592	16.5652	15.2734	23.0874	-2.46258	0.20148
P31946	14-3-3 protein beta/alpha;14-3-3 protein beta/alpha, N-terminally processed	YWHAB	23.1972	22.0629	22.1848	21.9963	22.7704	23.237	-2.44213	0.20163
P53985	Monocarboxylate transporter 1	SLC16A1	14.6746	24.36	25.0584	24.1765	15.2734	23.5626	1.94247	0.201752
P30084	Enoyl-CoA hydratase, mitochondrial	ECHS1	28.7091	28.3778	28.4383	27.8471	27.7802	28.0392	1.94021	0.201771
Q9BUK0	Coiled-coil-helix-coiled-coil-helix domain-containing protein 7	CHCHD7	14.6746	15.6449	15.2592	23.9348	15.2734	24.119	-2.42104	0.201789
P61964	WD repeat-containing protein 5	WDR5	24.3211	23.135	24.3558	23.6286	23.4493	23.2395	-2.41467	0.201837
P49411	Elongation factor Tu, mitochondrial	TUFM	29.4075	29.5469	29.3749	29.4568	29.3968	29.2265	-2.39006	0.202027
Q8N5I4	Dehydrogenase/reductase SDR family member on chromosome X	DHRSX	14.6746	15.6449	15.2592	16.5652	15.2734	14.8794	-2.37669	0.202132
Q13868	Exosome complex component RRP4	EXOSC2	21.2926	15.6449	15.2592	16.5652	15.2734	14.8794	-2.37181	0.202171
P07602	Prosaposin;Saposin-A;Saposin-B-Val;Saposin-B;Saposin-C;Saposin-D	PSAP	27.7337	27.2298	26.9193	26.8853	27.2255	27.6155	1.89154	0.202195
Q86VU5	Catechol O-methyltransferase domain-containing protein 1	COMTD1	14.6746	15.6449	15.2592	16.5652	19.7058	14.8794	-2.36119	0.202256
Q13084	39S ribosomal protein L28, mitochondrial	MRPL28	23.0625	23.114	22.7504	22.3268	22.384	22.6275	-2.34933	0.202352
P26440	Isovaleryl-CoA dehydrogenase, mitochondrial	IVD	24.0375	23.2076	23.0073	22.5561	22.6807	22.4864	-0.0799612	0.202472
Q9H845	Acyl-CoA dehydrogenase family member 9, mitochondrial	ACAD9	22.2967	24.2979	22.9707	23.8866	23.2419	23.5281	1.85299	0.202548
Q9H0G5	Nuclear speckle splicing regulatory protein 1	NSRP1	14.6746	15.6449	15.2592	16.5652	15.2734	20.2629	1.84273	0.202644
P09012	U1 small nuclear ribonucleoprotein A	SNRPA	14.6746	15.6449	23.8363	16.5652	15.2734	14.8794	1.84252	0.202646
P47914	60S ribosomal protein L29	RPL29	21.0314	15.6449	15.2592	16.5652	15.2734	14.8794	0.0907094	0.202691
Q9Y3A5	Ribosome maturation protein SBDS	SBDS	14.6746	15.6449	15.2592	22.2224	15.2734	14.8794	-2.30652	0.202708
Q86WA6	Valacyclovir hydrolase	BPHL	14.6746	15.6449	15.2592	20.3905	15.2734	14.8794	-2.28919	0.202856
O00461	Golgi integral membrane protein 4	GOLIM4	14.6746	15.6449	23.4487	16.5652	15.2734	14.8794	-2.27219	0.203004
P53618	Coatomer subunit beta	COPB1	14.6746	15.6449	15.2592	24.1742	23.8853	24.0038	-2.26755	0.203045
P62191	26S protease regulatory subunit 4	PSMC1	24.0479	23.6191	23.9994	23.8074	23.2484	23.3235	-2.26324	0.203083
O43252	Bifunctional 3-phosphoadenosine 5-phosphosulfate synthase 1;Sulfate adenylyltransferase;Adenylyl-sulfate kinase	PAPSS1	14.6746	15.6449	15.2592	16.5652	18.7585	14.8794	-2.25241	0.20318
Q13425	Beta-2-syntrophin	SNTB2	14.6746	15.6449	15.2592	20.5338	15.2734	14.8794	-2.25021	0.203199
Q5JTZ9	Alanine--tRNA ligase, mitochondrial	AARS2	22.5954	23.2233	22.9486	22.8058	22.5906	22.1539	-1.96144	0.203239
Q08945	FACT complex subunit SSRP1	SSRP1	24.6815	25.7981	25.7228	25.8323	25.8181	25.4768	-2.23587	0.203329
Q9NS69	Mitochondrial import receptor subunit TOM22 homolog	TOMM22	23.0414	15.6449	22.1286	16.5652	15.2734	14.8794	-2.23511	0.203336
O15417	Trinucleotide repeat-containing gene 18 protein	TNRC18	14.6746	15.6449	15.2592	23.4674	15.2734	14.8794	-2.23474	0.203339
O60869	Endothelial differentiation-related factor 1	EDF1	24.9951	24.7369	24.8392	24.7781	24.5745	25.0218	1.75559	0.203513
P62861	40S ribosomal protein S30	FAU	23.9318	24.71	24.6624	24.6192	24.8454	24.6315	-2.20784	0.203589
P52888	Thimet oligopeptidase	THOP1	14.6746	15.6449	15.2592	16.5652	15.2734	22.02	1.74587	0.203616
Q9Y584	Mitochondrial import inner membrane translocase subunit Tim22	TIMM22	14.6746	15.6449	15.2592	16.5652	18.2857	14.8794	-2.19642	0.203696
P29084	Transcription initiation factor IIE subunit beta	GTF2E2	14.6746	15.6449	17.5615	16.5652	15.2734	14.8794	-2.17996	0.203854
Q9BZF1	Oxysterol-binding protein-related protein 8	OSBPL8	14.6746	15.6449	15.2592	16.5652	15.2734	18.8455	1.72048	0.20389
Q96GC9	Vacuole membrane protein 1	VMP1	14.6746	21.4817	15.2592	16.5652	15.2734	14.8794	0.334263	0.203931
Q86VM9	Zinc finger CCCH domain-containing protein 18	ZC3H18	14.6746	15.6449	19.013	16.5652	15.2734	14.8794	-2.15677	0.204081
Q12907	Vesicular integral-membrane protein VIP36	LMAN2	25.5139	25.8152	26.4742	25.9252	26.532	25.8821	1.70264	0.204089
P49642	DNA primase small subunit	PRIM1	14.6746	20.3325	15.2592	16.5652	15.2734	14.8794	-3.16183	0.204346
Q03111	Protein ENL	MLLT1	14.6746	15.6449	15.2592	16.5652	20.302	14.8794	-2.12359	0.204416
P49903	Selenide, water dikinase 1	SEPHS1	14.6746	22.46	22.5731	16.5652	23.396	14.8794	1.67058	0.204456
P17568	NADH dehydrogenase [ubiquinone] 1 beta subcomplex subunit 7	NDUFB7	14.6746	15.6449	20.757	16.5652	15.2734	14.8794	0.526311	0.204617
Q96EL3	39S ribosomal protein L53, mitochondrial	MRPL53	24.2852	24.6831	23.6904	23.5735	23.6163	23.5493	1.65485	0.204642
Q6UB35	Monofunctional C1-tetrahydrofolate synthase, mitochondrial	MTHFD1L	14.6746	22.7595	15.2592	16.5652	23.0332	14.8794	1.64108	0.204808
Q9UKM7	Endoplasmic reticulum mannosyl-oligosaccharide 1,2-alpha-mannosidase	MAN1B1	14.6746	15.6449	15.2592	16.5652	15.2734	20.4071	-2.08305	0.204842
P61956	Small ubiquitin-related modifier 2;Small ubiquitin-related modifier 4;Small ubiquitin-related modifier 3	SUMO2;SUMO4;SUMO3	14.6746	15.6449	25.3171	16.5652	15.2734	14.8794	-2.07227	0.204959
O95602	DNA-directed RNA polymerase I subunit RPA1	POLR1A	14.6746	15.6449	15.2592	16.5652	15.2734	22.5248	-2.06745	0.205011
P24752	Acetyl-CoA acetyltransferase, mitochondrial	ACAT1	27.5436	27.5781	27.8442	27.5685	27.7871	27.8906	0.251387	0.205022
P35241	Radixin	RDX	21.9878	20.2702	22.0024	21.5047	20.8574	21.6591	-2.42597	0.205129
P54727	UV excision repair protein RAD23 homolog B	RAD23B	24.2293	23.5568	23.0172	24.3687	24.474	24.3271	1.61272	0.205159
O00231	26S proteasome non-ATPase regulatory subunit 11	PSMD11	24.5633	24.9828	24.6162	24.6806	24.6495	14.8794	-2.04126	0.205302
Q96TC7	Regulator of microtubule dynamics protein 3	RMDN3	21.3876	22.0924	22.337	23.5515	23.0226	21.9896	-2.02188	0.205522
Q9Y5K5	Ubiquitin carboxyl-terminal hydrolase isozyme L5	UCHL5	24.0224	24.2691	23.8183	24.2044	24.2357	24.2296	1.58343	0.205536
P00390	Glutathione reductase, mitochondrial	GSR	22.343	22.7121	22.2487	22.868	22.7875	23.2465	-2.0168	0.205581
P82673	28S ribosomal protein S35, mitochondrial	MRPS35	25.1426	25.2835	25.3914	25.0201	25.4215	25.1027	-1.99609	0.205823
Q9H019	Mitochondrial fission regulator 1-like	MTFR1L	14.6746	17.4473	15.2592	16.5652	15.2734	14.8794	-1.99414	0.205847
Q96C86	m7GpppX diphosphatase	DCPS	14.6746	15.6449	15.2592	16.5652	15.2734	21.0681	1.55814	0.205874
Q9H3P7	Golgi resident protein GCP60	ACBD3	20.858	21.3461	21.2446	22.0983	22.1938	22.477	-1.99112	0.205882
P05362	Intercellular adhesion molecule 1	ICAM1	25.119	25.3275	25.3464	25.2015	25.2383	24.6112	-0.130795	0.205912
Q8TDP1	Ribonuclease H2 subunit C	RNASEH2C	20.7656	15.6449	15.2592	16.5652	15.2734	14.8794	1.55475	0.20592
Q9NYB0	Telomeric repeat-binding factor 2-interacting protein 1	TERF2IP	14.6746	15.6449	15.2592	16.5652	15.2734	21.2163	-0.203162	0.206091
Q96M27	Protein PRRC1	PRRC1	14.6746	15.6449	15.2592	16.5652	15.2734	21.3905	-0.291515	0.206148
Q6PID6	Tetratricopeptide repeat protein 33	TTC33	14.6746	15.6449	15.2592	20.3492	15.2734	14.8794	-1.96583	0.206188
P54802	Alpha-N-acetylglucosaminidase;Alpha-N-acetylglucosaminidase 82 kDa form;Alpha-N-acetylglucosaminidase 77 kDa form	NAGLU	14.6746	15.6449	15.2592	25.0109	15.2734	14.8794	-1.96559	0.206191
Q9BXW9	Fanconi anemia group D2 protein	FANCD2	14.6746	15.6449	15.2592	16.5652	15.2734	20.5149	-1.96039	0.206255
Q8WWB7	Glycosylated lysosomal membrane protein	GLMP	14.6746	15.6449	19.0995	16.5652	15.2734	14.8794	-1.95631	0.206306
Q13616	Cullin-1	CUL1	14.6746	15.6449	15.2592	16.5652	23.0291	14.8794	1.51633	0.206459
P14384	Carboxypeptidase M	CPM	14.6746	15.6449	15.2592	16.5652	18.6413	14.8794	-2.85722	0.206682
Q9Y224	UPF0568 protein C14orf166	C14orf166	24.7099	24.6452	24.2204	25.4107	24.8397	24.9162	-1.92598	0.206689
Q8WWX9	Selenoprotein M	SELM	23.3475	15.6449	15.2592	16.5652	15.2734	14.8794	-1.92532	0.206698
Q7LBC6	Lysine-specific demethylase 3B	KDM3B	14.6746	15.6449	15.2592	21.9841	15.2734	14.8794	-1.90377	0.206979
Q9BQ52	Zinc phosphodiesterase ELAC protein 2	ELAC2	24.1625	24.783	24.989	25.0781	25.514	25.4627	-1.88856	0.207182
O15460	Prolyl 4-hydroxylase subunit alpha-2	P4HA2	24.9369	24.6333	24.1473	23.7042	23.5163	24.4953	-1.88772	0.207193
P60660	Myosin light polypeptide 6	MYL6	26.5338	25.4867	25.334	25.4492	25.4757	26.3693	-1.88754	0.207196
Q9BRQ6	MICOS complex subunit MIC25	CHCHD6	14.6746	15.6449	15.2592	16.5652	21.7664	14.8794	-1.87881	0.207314
Q9NYK5	39S ribosomal protein L39, mitochondrial	MRPL39	24.5011	24.5292	24.5424	24.3707	23.7992	23.7775	-1.87239	0.207402
P08621	U1 small nuclear ribonucleoprotein 70 kDa	SNRNP70	24.0852	24.4569	25.4557	23.2683	25.1306	22.9261	-1.85355	0.207664
Q9BUJ2	Heterogeneous nuclear ribonucleoprotein U-like protein 1	HNRNPUL1	24.9083	25.1131	25.42	24.6965	24.7358	24.4679	-0.215366	0.207783
Q14956	Transmembrane glycoprotein NMB	GPNMB	20.7137	15.6449	15.2592	16.5652	15.2734	14.8794	-1.8376	0.20789
P61916	Epididymal secretory protein E1	NPC2	25.1994	24.8918	24.5384	25.1545	25.2359	25.9461	1.421	0.207933
P53680	AP-2 complex subunit sigma	AP2S1	14.6746	15.6449	15.2592	16.5652	19.1221	14.8794	2.77106	0.207973
P29373	Cellular retinoic acid-binding protein 2	CRABP2	14.6746	15.6449	19.9418	16.5652	15.2734	14.8794	-2.7698	0.208015
Q9UNQ0	ATP-binding cassette sub-family G member 2	ABCG2	24.1317	24.6001	24.9071	23.5681	23.0409	14.8794	-1.82622	0.208055
Q9UM00	Transmembrane and coiled-coil domain-containing protein 1	TMCO1	14.6746	15.6449	22.7024	16.5652	15.2734	14.8794	-1.82246	0.208109
Q9P0J1	[Pyruvate dehydrogenase [acetyl-transferring]]-phosphatase 1, mitochondrial	PDP1	14.6746	15.6449	15.2592	16.5652	15.2734	21.0351	-2.45127	0.208147
Q8IZP0	Abl interactor 1	ABI1	14.6746	15.6449	20.0222	16.5652	15.2734	14.8794	-2.86119	0.208197
Q14677	Clathrin interactor 1	CLINT1	19.6126	15.6449	15.2592	16.5652	19.3837	14.8794	1.40501	0.208202
Q9BVK6	Transmembrane emp24 domain-containing protein 9	TMED9	25.5789	26.2667	26.1857	25.822	26.2259	26.1633	-2.6626	0.208252
P49406	39S ribosomal protein L19, mitochondrial	MRPL19	23.7439	23.9092	23.8783	16.5652	23.7524	23.6083	1.40158	0.20826
Q9H1K1	Iron-sulfur cluster assembly enzyme ISCU, mitochondrial	ISCU	23.9139	15.6449	23.8319	16.5652	23.638	24.1822	2.66242	0.208267
Q9UHL4	Dipeptidyl peptidase 2	DPP7	14.6746	15.6449	15.2592	20.5607	20.2746	14.8794	1.39087	0.208444
Q6NZI2	Polymerase I and transcript release factor	PTRF	24.8325	25.5541	25.2685	24.9835	25.2255	25.0717	1.3901	0.208458
Q9NZN8	CCR4-NOT transcription complex subunit 2	CNOT2	14.6746	15.6449	15.2592	16.5652	17.2447	14.8794	1.3801	0.208633
Q13435	Splicing factor 3B subunit 2	SF3B2	25.2224	26.1471	26.161	25.3955	25.9218	25.4787	-1.7838	0.208689
Q9NY27	Serine/threonine-protein phosphatase 4 regulatory subunit 2	PPP4R2	19.8427	15.6449	15.2592	16.5652	15.2734	14.8794	1.37628	0.208701
Q96L92	Sorting nexin-27	SNX27	19.7717	15.6449	15.2592	16.5652	15.2734	14.8794	1.37522	0.20872
O76031	ATP-dependent Clp protease ATP-binding subunit clpX-like, mitochondrial	CLPX	25.7219	26.2931	25.7044	26.6799	26.5783	25.8552	-1.76926	0.208914
O14828	Secretory carrier-associated membrane protein 3	SCAMP3	24.5231	25.0148	25.1303	25.111	25.1923	14.8794	-0.566554	0.208965
P57059	Serine/threonine-protein kinase SIK1	SIK1	14.6746	15.6449	17.7227	16.5652	15.2734	14.8794	-1.76343	0.209005
Q14657	EKC/KEOPS complex subunit LAGE3	LAGE3	14.6746	15.6449	18.7851	16.5652	15.2734	14.8794	3.56257	0.209258
A1L188	Uncharacterized protein C17orf89	C17orf89	14.6746	15.6449	19.8965	16.5652	15.2734	14.8794	-1.73917	0.209394
P48594	Serpin B4	SERPINB4	14.6746	15.6449	22.7387	16.5652	15.2734	14.8794	-1.7255	0.209618
P50502	Hsc70-interacting protein;Putative protein FAM10A5;Putative protein FAM10A4	ST13;ST13P5;ST13P4	24.2224	25.1367	24.2543	16.5652	25.0041	14.8794	-1.72404	0.209643
P07237	Protein disulfide-isomerase	P4HB	31.134	31.1807	31.0193	30.1944	30.1163	30.303	-0.365934	0.209761
Q86Y56	Dynein assembly factor 5, axonemal	DNAAF5	14.6746	15.6449	15.2592	16.5652	17.9615	14.8794	-1.70836	0.209905
P62873	Guanine nucleotide-binding protein G(I)/G(S)/G(T) subunit beta-1	GNB1	25.8737	25.501	25.2097	25.2149	24.8667	24.856	-1.70319	0.209993
P33992	DNA replication licensing factor MCM5	MCM5	24.7419	25.2077	25.0167	25.4317	26.1615	25.7878	-1.70116	0.210028
Q15005	Signal peptidase complex subunit 2	SPCS2	23.5298	15.6449	23.9224	23.5384	23.696	14.8794	1.30552	0.210031
P0DMV9	Heat shock 70 kDa protein 1B;Heat shock 70 kDa protein 1A	HSPA1B;HSPA1A	29.2803	29.0207	29.0185	29.2837	29.1878	29.2615	-2.32475	0.210128
O75629	Protein CREG1	CREG1	24.3849	23.6545	15.2592	23.2552	15.2734	22.7706	-1.68549	0.210299
Q9NS93	Transmembrane 7 superfamily member 3	TM7SF3	14.6746	21.109	15.2592	16.5652	15.2734	14.8794	-1.67798	0.210431
Q8IVS2	Malonyl-CoA-acyl carrier protein transacylase, mitochondrial	MCAT	21.3745	15.6449	15.2592	16.5652	15.2734	14.8794	-1.66608	0.210643
Q92979	Ribosomal RNA small subunit methyltransferase NEP1	EMG1	14.6746	15.6449	20.7856	16.5652	15.2734	14.8794	0.232494	0.210682
Q969S9	Ribosome-releasing factor 2, mitochondrial	GFM2	19.5454	20.496	20.2283	20.0242	20.1657	20.056	-1.66112	0.210732
Q10471	Polypeptide N-acetylgalactosaminyltransferase 2;Polypeptide N-acetylgalactosaminyltransferase 2 soluble form	GALNT2	23.9705	23.8478	24.7311	27.2324	26.6591	26.8699	1.26898	0.21078
Q9BWJ5	Splicing factor 3B subunit 5	SF3B5	25.2565	25.0514	24.9082	24.6724	24.2616	24.5904	-1.65771	0.210794
O95140	Mitofusin-2	MFN2	14.6746	21.7892	15.2592	16.5652	15.2734	14.8794	-1.65058	0.210924
Q96G74	OTU domain-containing protein 5	OTUD5	14.6746	15.6449	15.2592	16.5652	18.6582	14.8794	-1.63328	0.211245
Q9BUB7	Transmembrane protein 70, mitochondrial	TMEM70	14.6746	15.6449	15.2592	16.5652	22.6238	14.8794	0.313781	0.211279
P06748	Nucleophosmin	NPM1	28.4571	29.0032	28.8415	28.8871	29.0412	28.772	-1.63011	0.211305
Q9HCJ1	Progressive ankylosis protein homolog	ANKH	14.6746	15.6449	18.8006	16.5652	15.2734	14.8794	-1.62805	0.211344
P12955	Xaa-Pro dipeptidase	PEPD	14.6746	15.6449	15.2592	16.5652	15.2734	19.5746	-1.61594	0.211575
P41247	Patatin-like phospholipase domain-containing protein 4	PNPLA4	14.6746	15.6449	15.2592	16.5652	21.277	14.8794	-1.60486	0.21179
P60228	Eukaryotic translation initiation factor 3 subunit E	EIF3E	19.9124	22.1625	19.3488	19.9988	15.2734	14.8794	-1.5969	0.211946
Q9NVS2	28S ribosomal protein S18a, mitochondrial	MRPS18A	23.3586	23.3237	23.2411	22.9348	22.723	14.8794	-2.10605	0.211984
Q9NRP4	Succinate dehydrogenase assembly factor 3, mitochondrial	SDHAF3	21.6828	15.6449	15.2592	16.5652	15.2734	14.8794	-1.5835	0.212214
P12004	Proliferating cell nuclear antigen	PCNA	26.8867	26.8818	26.6866	27.2491	27.4919	27.4492	-1.58017	0.212281
O43491	Band 4.1-like protein 2	EPB41L2	22.9182	22.0482	22.9361	22.9974	22.7354	22.4822	-2.51371	0.21266
Q9UKV5	E3 ubiquitin-protein ligase AMFR	AMFR	14.6746	18.778	18.0089	18.5763	18.866	14.8794	0.404491	0.21268
Q53EP0	Fibronectin type III domain-containing protein 3B	FNDC3B	14.6746	15.6449	15.2592	16.5652	20.4846	21.2814	-1.55234	0.212856
P08648	Integrin alpha-5;Integrin alpha-5 heavy chain;Integrin alpha-5 light chain	ITGA5	14.6746	15.6449	15.2592	21.3914	15.2734	14.8794	-1.54938	0.212919
P31327	Carbamoyl-phosphate synthase [ammonia], mitochondrial	CPS1	31.8618	32.119	32.1147	31.6917	31.8731	31.6703	-0.186	0.21293
P62857	40S ribosomal protein S28	RPS28	25.3175	24.9958	23.2029	24.0099	24.5141	14.8794	0.148908	0.213057
O00217	NADH dehydrogenase [ubiquinone] iron-sulfur protein 8, mitochondrial	NDUFS8	24.4956	24.4834	24.3134	24.4847	24.5911	24.4994	-2.27835	0.213198
Q14157	Ubiquitin-associated protein 2-like	UBAP2L	24.7919	24.6178	24.401	24.6648	24.6261	24.7438	-1.52832	0.213372
Q16698	2,4-dienoyl-CoA reductase, mitochondrial	DECR1	14.6746	15.6449	22.4453	16.5652	22.8829	14.8794	-1.50578	0.213872
P62745	Rho-related GTP-binding protein RhoB	RHOB	14.6746	15.6449	15.2592	16.5652	22.4229	14.8794	0.297078	0.214136
Q15366	Poly(rC)-binding protein 2	PCBP2	26.5564	26.4408	26.2123	26.4874	26.5795	26.7961	-1.46048	0.214931
O95197	Reticulon-3	RTN3	23.8921	23.4107	24.824	24.0414	23.9101	23.423	0.230689	0.215053
Q8TCT9	Minor histocompatibility antigen H13	HM13	14.6746	15.6449	21.974	16.5652	15.2734	14.8794	-1.44633	0.215278
Q9P0M9	39S ribosomal protein L27, mitochondrial	MRPL27	24.2728	24.2733	24.4225	24.0359	24.0885	23.4917	-3.20952	0.215525
P01130	Low-density lipoprotein receptor	LDLR	22.8596	23.6005	22.8785	23.4656	23.4184	23.7856	-1.43549	0.215548
Q86UU1	Pleckstrin homology-like domain family B member 1	PHLDB1	14.6746	15.6449	15.4263	16.5652	15.2734	14.8794	2.46155	0.215694
Q96IX5	Up-regulated during skeletal muscle growth protein 5	USMG5	14.6746	23.4328	15.2592	23.45	15.2734	14.8794	-1.42702	0.215763
Q14721	Potassium voltage-gated channel subfamily B member 1	KCNB1	20.6285	15.6449	15.2592	16.5652	15.2734	14.8794	3.41911	0.215952
Q00765	Receptor expression-enhancing protein 5	REEP5	14.6746	15.6449	15.5471	16.5652	15.2734	14.8794	-0.351755	0.216192
P83731	60S ribosomal protein L24	RPL24	24.9469	25.7916	25.6554	25.5942	25.8641	25.6897	-1.40734	0.216272
O60888	Protein CutA	CUTA	23.69	23.3961	23.0242	22.9643	15.2734	22.9528	1.0552	0.216288
Q8TBA6	Golgin subfamily A member 5	GOLGA5	14.6746	15.6449	19.3507	16.5652	15.2734	14.8794	-3.12158	0.216337
Q9H3N1	Thioredoxin-related transmembrane protein 1	TMX1	24.4641	25.1108	25.2586	25.7984	25.7895	25.4561	-1.40212	0.21641
Q92791	Synaptonemal complex protein SC65	LEPREL4	14.6746	15.6449	15.2592	16.5652	20.6055	14.8794	-1.39653	0.216559
Q9BTY7	Protein HGH1 homolog	HGH1	16.5884	15.6449	15.2592	16.5652	15.2734	14.8794	-2.85745	0.216654
Q14978	Nucleolar and coiled-body phosphoprotein 1	NOLC1	14.6746	18.927	15.2592	16.5652	15.2734	14.8794	-1.38364	0.216908
Q96RT1	Protein LAP2	ERBB2IP	14.6746	20.8708	15.2592	21.2638	15.2734	20.7852	-1.38331	0.216917
Q9Y6H1	Coiled-coil-helix-coiled-coil-helix domain-containing protein 2;Putative coiled-coil-helix-coiled-coil-helix domain-containing protein CHCHD2P9, mitochondrial	CHCHD2;CHCHD2P9	27.0872	27.1241	26.768	28.1843	27.9402	27.95	-3.05494	0.216983
O94905	Erlin-2	ERLIN2	22.6863	21.3716	15.2592	22.8734	15.2734	14.8794	-1.38005	0.217006
O75607	Nucleoplasmin-3	NPM3	22.9721	15.6449	23.1488	16.5652	15.2734	14.8794	-1.37934	0.217026
Q9BTV4	Transmembrane protein 43	TMEM43	24.5685	25.3915	25.8524	25.5719	25.4832	25.2745	0.15044	0.217151
Q5T8P6	RNA-binding protein 26	RBM26	14.6746	15.6449	21.1119	16.5652	15.2734	14.8794	-1.37182	0.217234
P02545	Prelamin-A/C;Lamin-A/C	LMNA	27.7683	27.2876	27.3037	27.2306	27.1052	27.0889	-2.16272	0.217517
Q9Y679	Ancient ubiquitous protein 1	AUP1	14.6746	22.8066	22.9437	23.0165	15.2734	14.8794	-1.35248	0.217781
Q8N8S7	Protein enabled homolog	ENAH	23.8438	23.6404	23.2443	23.6	23.6449	23.7104	-2.97288	0.217819
Q99797	Mitochondrial intermediate peptidase	MIPEP	14.6746	20.0173	15.2592	16.5652	15.2734	18.5262	0.11335	0.21782
Q9H5Q4	Dimethyladenosine transferase 2, mitochondrial	TFB2M	14.6746	15.6449	23.5195	24.0321	23.9463	14.8794	0.302042	0.21799
Q8IUX1	Complex I assembly factor TMEM126B, mitochondrial	TMEM126B	14.6746	15.6449	21.5991	16.5652	15.2734	14.8794	-0.193558	0.218021
Q9BYT8	Neurolysin, mitochondrial	NLN	14.6746	15.6449	21.8855	16.5652	15.2734	14.8794	-1.34294	0.218057
Q4U2R6	39S ribosomal protein L51, mitochondrial	MRPL51	14.6746	15.6449	20.5744	16.5652	15.2734	14.8794	-1.34126	0.218107
P19784	Casein kinase II subunit alpha	CSNK2A2	14.6746	15.6449	21.8575	16.5652	15.2734	14.8794	-1.34092	0.218117
Q96ET8	Golgi apparatus membrane protein TVP23 homolog C;Golgi apparatus membrane protein TVP23 homolog B	TVP23C;TVP23B	14.6746	15.6449	20.446	16.5652	15.2734	14.8794	-1.3367	0.218241
Q9UL46	Proteasome activator complex subunit 2	PSME2	23.265	23.5837	23.0005	24.0287	23.2246	23.0987	-1.33473	0.218299
Q8TCC3	39S ribosomal protein L30, mitochondrial	MRPL30	22.0012	15.6449	21.4804	16.5652	15.2734	14.8794	-1.34701	0.218356
P00966	Argininosuccinate synthase	ASS1	14.6746	15.6449	15.2592	16.5652	15.2734	24.7779	-2.92195	0.21836
Q6P1M0	Long-chain fatty acid transport protein 4	SLC27A4	14.6746	15.6449	15.2592	16.5652	21.1257	14.8794	-2.90973	0.218493
O00159	Unconventional myosin-Ic	MYO1C	14.6746	15.6449	19.3534	16.5652	15.2734	14.8794	-2.89009	0.218708
Q96RD7	Pannexin-1	PANX1	18.94	20.1456	19.8965	19.8011	21.3023	14.8794	-1.31926	0.218763
P61313	60S ribosomal protein L15	RPL15	23.5595	24.2651	24.2973	24.4228	24.2362	14.8794	-1.31698	0.218832
Q14697	Neutral alpha-glucosidase AB	GANAB	28.487	29.1146	28.7111	28.9693	28.9717	28.8217	-2.91167	0.218907
P46781	40S ribosomal protein S9	RPS9	24.3089	24.3022	25.003	25.7268	25.7616	25.2313	-0.13936	0.219004
Q9UP95	Solute carrier family 12 member 4	SLC12A4	14.6746	22.5712	22.9191	16.5652	22.7544	14.8794	0.088884	0.219033
Q9Y3D5	28S ribosomal protein S18c, mitochondrial	MRPS18C	14.6746	15.6449	21.8028	16.5652	15.2734	14.8794	0.387696	0.219147
Q9Y3D3	28S ribosomal protein S16, mitochondrial	MRPS16	22.8144	15.6449	15.2592	23.2061	15.2734	14.8794	2.58051	0.219255
Q9BX68	Histidine triad nucleotide-binding protein 2, mitochondrial	HINT2	26.4272	26.2777	25.9552	26.5036	26.134	26.335	-1.29563	0.219496
Q9NZI8	Insulin-like growth factor 2 mRNA-binding protein 1	IGF2BP1	24.0266	23.8667	23.8642	24.1436	24.3581	24.2957	-1.28354	0.219882
Q9Y5J6	Mitochondrial import inner membrane translocase subunit Tim10 B	TIMM10B	23.423	23.1837	15.2592	23.3853	15.2734	23.3149	-1.2792	0.220023
P10768	S-formylglutathione hydrolase	ESD	14.6746	15.6449	15.2592	16.5652	15.2734	20.7724	-2.16678	0.220997
Q8NHP8	Putative phospholipase B-like 2;Putative phospholipase B-like 2 32 kDa form;Putative phospholipase B-like 2 45 kDa form	PLBD2	14.6746	15.6449	15.2592	16.5652	21.4437	14.8794	-0.231705	0.221073
P05026	Sodium/potassium-transporting ATPase subunit beta-1	ATP1B1	14.6746	25.3356	25.2607	24.2287	24.1212	24.2389	2.91173	0.221187
P62879	Guanine nucleotide-binding protein G(I)/G(S)/G(T) subunit beta-2	GNB2	28.0374	27.9417	27.9398	27.5166	27.7108	27.6802	-2.68001	0.221208
Q96EL2	28S ribosomal protein S24, mitochondrial	MRPS24	14.6746	15.6449	15.2592	16.5652	15.2734	22.4739	0.9178	0.221278
Q9ULJ8	Neurabin-1	PPP1R9A	14.6746	15.6449	15.2592	16.5652	15.2734	25.3142	-0.158883	0.221377
Q13347	Eukaryotic translation initiation factor 3 subunit I	EIF3I	24.0336	15.6449	15.2592	16.5652	15.2734	14.8794	-0.140869	0.221514
P28066	Proteasome subunit alpha type-5	PSMA5	26.0132	26.4305	25.9004	26.2721	26.0835	26.1424	-2.63814	0.221753
Q92879	CUGBP Elav-like family member 1	CELF1	24.2241	24.8433	24.6677	24.3764	23.8717	24.9021	-2.61529	0.222057
Q5T5Y3	Calmodulin-regulated spectrin-associated protein 1	CAMSAP1	14.6746	15.6449	21.1394	16.5652	15.2734	14.8794	0.899422	0.222067
P23634	Plasma membrane calcium-transporting ATPase 4	ATP2B4	14.6746	15.6449	22.1477	22.5785	22.7105	22.5346	-1.20049	0.222769
Q92945	Far upstream element-binding protein 2	KHSRP	29.1819	28.7633	28.7952	28.7758	28.7588	28.7706	0.883178	0.222793
P78381	UDP-galactose translocator	SLC35A2	14.6746	21.6383	15.2592	16.5652	15.2734	21.0509	-1.19892	0.222828
Q9NVA2	Septin-11	SEPTIN11	24.2931	23.8804	24.2802	24.9066	24.0816	24.4017	-2.54811	0.222983
A5YKK6	CCR4-NOT transcription complex subunit 1	CNOT1	14.6746	15.6449	15.2592	16.5652	15.2734	18.7369	-2.52315	0.223339
Q9NRB3	Carbohydrate sulfotransferase 12	CHST12	14.6746	15.6449	15.2592	16.5652	16.2519	14.8794	3.06089	0.223678
Q9NR12	PDZ and LIM domain protein 7	PDLIM7	14.6746	22.1421	22.5479	22.6946	23.0093	23.1411	-1.17333	0.223811
Q9UHI6	Probable ATP-dependent RNA helicase DDX20	DDX20	14.6746	19.0503	15.2592	16.5652	15.2734	14.8794	-2.4793	0.223981
P62072	Mitochondrial import inner membrane translocase subunit Tim10	TIMM10	25.7063	24.7661	25.3771	24.5966	25.2498	14.8794	0.101525	0.224094
O95563	Mitochondrial pyruvate carrier 2	MPC2	14.6746	15.6449	20.151	16.5652	15.2734	14.8794	-2.46011	0.224269
Q8N4Q1	Mitochondrial intermembrane space import and assembly protein 40	CHCHD4	24.892	24.7864	24.3454	24.7048	24.7497	14.8794	-2.45722	0.224313
P42704	Leucine-rich PPR motif-containing protein, mitochondrial	LRPPRC	29.3268	30.019	29.7317	29.184	29.2445	29.1775	-2.42418	0.22482
Q9H814	Phosphorylated adapter RNA export protein	PHAX	14.6746	15.6449	22.1626	16.5652	15.2734	14.8794	2.20386	0.224946
Q16878	Cysteine dioxygenase type 1	CDO1	14.6746	15.6449	24.4385	16.5652	15.2734	14.8794	-1.14229	0.225067
Q32P28	Prolyl 3-hydroxylase 1	LEPRE1	25.4156	25.613	25.222	24.755	25.0923	24.431	-1.13511	0.225369
O60488	Long-chain-fatty-acid--CoA ligase 4	ACSL4	25.9533	26.2863	26.359	27.5637	27.6415	28.215	1.99656	0.225421
P22694	cAMP-dependent protein kinase catalytic subunit beta	PRKACB	14.6746	15.6449	19.8835	16.5652	15.2734	14.8794	0.192042	0.225488
Q7L523	Ras-related GTP-binding protein A;Ras-related GTP-binding protein B	RRAGA;RRAGB	14.6746	15.6449	15.2592	16.5652	15.2734	14.8794	-2.37986	0.225523
P60880	Synaptosomal-associated protein 25	SNAP25	14.6746	15.6449	19.2459	16.5652	15.2734	14.8794	-0.122392	0.225528
Q9P2W9	Syntaxin-18	STX18	14.6746	15.6449	15.2592	20.4377	15.2734	14.8794	-2.37673	0.225573
P60900	Proteasome subunit alpha type-6	PSMA6	26.4196	26.432	26.2327	26.4276	26.4063	26.3412	-1.12961	0.225602
Q9NPF4	Probable tRNA N6-adenosine threonylcarbamoyltransferase	OSGEP	14.6746	15.6449	15.2592	16.5652	18.5265	14.8794	-2.35009	0.226008
P05455	Lupus La protein	SSB	25.9321	25.9853	25.432	27.2324	27.3536	27.109	-2.34562	0.226083
P46777	60S ribosomal protein L5	RPL5	26.2049	27.0446	27.2882	25.7563	27.6315	27.5673	-3.17017	0.226291
P61224	Ras-related protein Rap-1b;Ras-related protein Rap-1b-like protein	RAP1B	24.3713	24.7701	24.7645	25.1454	24.9923	24.9376	-2.33225	0.226305
Q13451	Peptidyl-prolyl cis-trans isomerase FKBP5;Peptidyl-prolyl cis-trans isomerase FKBP5, N-terminally processed	FKBP5	22.3456	15.6449	23.4783	23.2683	23.375	14.8794	0.810386	0.226417
Q9BSJ8	Extended synaptotagmin-1	ESYT1	25.5884	26.442	25.8241	26.3316	25.842	25.6423	-1.10808	0.226541
Q29940	HLA class I histocompatibility antigen, B-59 alpha chain;HLA class I histocompatibility antigen, B-55 alpha chain	HLA-B	14.6746	15.6449	15.2592	16.5652	23.929	23.9962	-2.31809	0.226544
Q13444	Disintegrin and metalloproteinase domain-containing protein 15	ADAM15	22.3135	15.6449	21.995	16.5652	22.1655	14.8794	-0.08293	0.22701
P80303	Nucleobindin-2;Nesfatin-1	NUCB2	24.9398	24.482	24.3519	24.301	24.0572	24.1504	-1.09186	0.227274
P43034	Platelet-activating factor acetylhydrolase IB subunit alpha	PAFAH1B1	14.6746	15.6449	15.2592	16.5652	23.7561	23.9021	-2.91562	0.227298
P25788	Proteasome subunit alpha type-3	PSMA3	14.6746	15.6449	15.2592	16.5652	23.9682	24.5104	-2.27393	0.227307
Q9BW72	HIG1 domain family member 2A, mitochondrial	HIGD2A	14.6746	15.6449	18.2681	17.589	20.8325	19.7334	0.295021	0.227334
P52747	Zinc finger protein 143	ZNF143	14.6746	15.6449	18.1087	16.5652	15.2734	14.8794	-2.27062	0.227366
Q16718	NADH dehydrogenase [ubiquinone] 1 alpha subcomplex subunit 5	NDUFA5	26.509	26.1782	25.6126	26.5353	26.3871	26.2743	-1.08797	0.227453
Q96KR1	Zinc finger RNA-binding protein	ZFR	14.6746	15.6449	15.2592	16.5652	17.5497	14.8794	-0.362582	0.227455
P21281	V-type proton ATPase subunit B, brain isoform	ATP6V1B2	21.4958	15.6449	15.2592	16.5652	19.5857	14.8794	-1.08489	0.227596
Q5JTV8	Torsin-1A-interacting protein 1	TOR1AIP1	23.4969	23.3616	23.4125	23.7321	23.6716	14.8794	-1.07763	0.227937
Q96M42	Putative uncharacterized protein encoded by LINC00479	LINC00479	24.5497	15.6449	15.2592	16.5652	15.2734	14.8794	-0.266665	0.227954
Q99873	Protein arginine N-methyltransferase 1	PRMT1	26.0776	26.6822	26.1511	25.9694	26.017	26.3438	3.36214	0.228025
Q2T9J0	Peroxisomal leader peptide-processing protease;Peroxisomal leader peptide-processing protease, 15 kDa form;Peroxisomal leader peptide-processing protease, 45 kDa form	TYSND1	14.6746	20.1535	15.2592	16.5652	20.816	14.8794	-0.224703	0.228233
Q86WV6	Stimulator of interferon genes protein	TMEM173	14.6746	15.6449	15.2592	16.5652	17.8095	14.8794	0.771746	0.228626
Q16836	Hydroxyacyl-coenzyme A dehydrogenase, mitochondrial	HADH	27.4661	26.8561	26.747	26.5785	26.7494	26.2907	2.27875	0.228819
Q92504	Zinc transporter SLC39A7	SLC39A7	14.6746	23.0306	23.2869	16.5652	23.2801	14.8794	-0.14651	0.228835
O75381	Peroxisomal membrane protein PEX14	PEX14	14.6746	20.8434	21.8887	21.2204	22.2329	14.8794	-0.377333	0.228855
P06702	Protein S100-A9	S100A9	14.6746	15.6449	25.7632	16.5652	15.2734	14.8794	-2.18707	0.228894
P14625	Endoplasmin	HSP90B1	31.4788	31.6128	31.5586	31.3824	31.4088	31.4212	-2.18093	0.229011
Q9ULW0	Targeting protein for Xklp2	TPX2	14.6746	15.6449	15.2592	16.5652	15.2734	19.4003	-2.17643	0.229097
Q92922	SWI/SNF complex subunit SMARCC1	SMARCC1	19.0525	15.6449	19.6944	16.5652	18.2699	14.8794	-2.17289	0.229165
Q02218	2-oxoglutarate dehydrogenase, mitochondrial	OGDH	25.7199	26.0197	25.7647	25.5943	25.9819	25.7924	-2.15343	0.229542
Q00403	Transcription initiation factor IIB	GTF2B	23.8857	23.8923	23.8626	23.7522	23.8754	14.8794	-2.15097	0.22959
Q9Y3U8	60S ribosomal protein L36	RPL36	24.2206	25.3585	25.4653	16.5652	25.7284	26.1863	-2.14875	0.229633
Q13619	Cullin-4A	CUL4A	22.5823	22.7366	22.6273	23.0407	22.9179	23.2221	-2.13847	0.229836
Q6NYC1	Bifunctional arginine demethylase and lysyl-hydroxylase JMJD6	JMJD6	19.3339	15.6449	15.2592	16.5652	15.2734	14.8794	-0.116884	0.230212
Q9NRP2	COX assembly mitochondrial protein 2 homolog	CMC2	24.6748	24.4421	15.2592	16.5652	15.2734	24.7177	-2.11342	0.230337
P62701	40S ribosomal protein S4, X isoform	RPS4X	24.4015	24.9351	24.8861	25.3789	25.4653	25.3353	-2.11323	0.230341
P11279	Lysosome-associated membrane glycoprotein 1	LAMP1	27.1541	26.8832	26.3298	26.8124	26.8259	26.4737	-2.10133	0.230583
P08579	U2 small nuclear ribonucleoprotein B	SNRPB2	14.6746	15.6449	18.6404	16.5652	20.285	14.8794	0.308243	0.230603
Q96PZ0	Pseudouridylate synthase 7 homolog	PUS7	23.1831	23.793	23.0607	24.0574	24.079	24.1132	1.81669	0.230919
P22033	Methylmalonyl-CoA mutase, mitochondrial	MUT	14.6746	15.6449	15.2592	16.5652	19.4473	14.8794	0.230599	0.231082
Q9NTJ5	Phosphatidylinositide phosphatase SAC1	SACM1L	23.6508	24.856	24.9835	24.9812	24.7998	24.1726	-2.07687	0.231089
O14818	Proteasome subunit alpha type-7;Proteasome subunit alpha type-7-like	PSMA7;PSMA8	26.4207	26.4887	25.8867	26.464	26.4129	26.1699	-2.07078	0.231217
P06753	Tropomyosin alpha-3 chain	TPM3	26.9503	26.9756	26.7796	27.2439	27.1732	27.7212	-2.77725	0.231478
P13987	CD59 glycoprotein	CD59	26.7158	26.1691	27.2304	25.7057	25.4311	25.0066	-2.03639	0.231952
P17844	Probable ATP-dependent RNA helicase DDX5	DDX5	25.4697	25.0169	25.7022	24.0785	25.1301	24.8579	-2.03382	0.232008
Q9Y426	C2 domain-containing protein 2	C2CD2	14.6746	15.6449	15.2592	16.5652	15.2734	19.0159	-0.996541	0.232098
P62820	Ras-related protein Rab-1A	RAB1A	26.5948	27.1188	26.954	27.1437	26.7982	26.6768	-2.02489	0.232203
Q8N129	Protein canopy homolog 4	CNPY4	20.6046	15.6449	15.2592	16.5652	15.2734	14.8794	-2.02285	0.232248
Q15029	116 kDa U5 small nuclear ribonucleoprotein component	EFTUD2	14.6746	15.6449	15.2592	16.5652	18.9041	14.8794	-2.01882	0.232337
Q58FF8	Putative heat shock protein HSP 90-beta 2	HSP90AB2P	23.6834	24.3785	15.2592	24.7461	24.5989	24.8154	-0.991012	0.232408
O60783	28S ribosomal protein S14, mitochondrial	MRPS14	22.5181	15.6449	15.2592	16.5652	15.2734	14.8794	-0.988026	0.232577
Q9BU23	Lipase maturation factor 2	LMF2	16.2951	15.6449	15.2592	16.5652	15.2734	14.8794	-2.00355	0.232676
Q9NRG7	Epimerase family protein SDR39U1	SDR39U1	14.6746	15.6449	15.2592	21.9502	20.3301	21.2393	0.327193	0.232758
O15228	Dihydroxyacetone phosphate acyltransferase	GNPAT	14.6746	15.6449	15.2592	16.5652	15.2734	18.664	-0.981856	0.232929
Q99436	Proteasome subunit beta type-7	PSMB7	24.0364	23.6268	23.0262	23.3411	23.2102	23.6209	-1.9887	0.233011
Q7Z4H8	KDEL motif-containing protein 2	KDELC2	14.6746	21.7366	15.2592	16.5652	15.2734	21.0488	0.704679	0.233046
P82921	28S ribosomal protein S21, mitochondrial	MRPS21	14.6746	15.6449	15.2592	16.5652	15.2734	23.2938	-1.97029	0.233433
Q9P035	Very-long-chain (3R)-3-hydroxyacyl-CoA dehydratase 3	HACD3	23.2192	23.8618	23.7854	24.8314	24.7476	24.4053	-0.111791	0.233437
Q16513	Serine/threonine-protein kinase N2	PKN2	14.6746	15.6449	15.2592	16.5652	15.2734	20.6223	-0.972765	0.233457
Q99613	Eukaryotic translation initiation factor 3 subunit C;Eukaryotic translation initiation factor 3 subunit C-like protein	EIF3C;EIF3CL	14.6746	24.2006	24.0431	24.2546	24.383	24.2715	-2.39038	0.233457
Q96C57	Uncharacterized protein C12orf43	C12orf43	14.6746	15.6449	18.2754	16.5652	15.2734	14.8794	-1.9552	0.233784
Q9HB71	Calcyclin-binding protein	CACYBP	24.6396	24.5611	24.7329	25.2721	24.7879	25.7245	0.345263	0.233817
Q5THK1	Protein PRR14L	PRR14L	25.856	26.2423	26.0385	26.0219	25.3949	14.8794	-1.95122	0.233877
Q9C0D9	Ethanolaminephosphotransferase 1	EPT1	14.6746	22.2924	15.2592	16.5652	15.2734	14.8794	-1.94575	0.234006
Q86UU0	B-cell CLL/lymphoma 9-like protein	BCL9L	14.6746	15.6449	18.8123	16.5652	15.2734	14.8794	-1.94549	0.234012
Q8N5K1	CDGSH iron-sulfur domain-containing protein 2	CISD2	14.6746	15.6449	22.9412	16.5652	15.2734	14.8794	-1.94142	0.234109
P82094	TATA element modulatory factor	TMF1	14.6746	22.8132	22.2101	16.5652	22.497	14.8794	-1.93783	0.234194
P10646	Tissue factor pathway inhibitor	TFPI	14.6746	15.6449	15.2592	16.5652	20.6175	14.8794	-1.93596	0.234239
Q9BZZ5	Apoptosis inhibitor 5	API5	23.3419	24.5337	24.3324	24.1251	24.3526	24.712	-1.92514	0.234499
Q07812	Apoptosis regulator BAX	BAX	14.6746	15.6449	21.2354	16.5652	15.2734	14.8794	-0.151611	0.234531
O95782	AP-2 complex subunit alpha-1	AP2A1	14.6746	22.228	22.2168	16.5652	15.2734	14.8794	-0.520855	0.234552
P51648	Fatty aldehyde dehydrogenase	ALDH3A2	23.7163	24.8172	24.6229	24.7714	24.8088	24.4613	-1.92139	0.234589
Q10713	Mitochondrial-processing peptidase subunit alpha	PMPCA	25.8207	25.7967	26.1504	26.3153	26.421	26.0072	-1.92074	0.234605
P02545	Prelamin-A/C;Lamin-A/C	LMNA	24.4709	25.2506	15.2592	25.4298	25.3816	25.1114	-0.952453	0.234673
P61006	Ras-related protein Rab-8A	RAB8A	23.2081	23.7417	23.886	23.9421	24.2179	23.0795	0.314616	0.234695
P31483	Nucleolysin TIA-1 isoform p40	TIA1	22.4314	22.3522	22.5653	23.0344	22.4919	22.4504	-0.951888	0.234708
P32970	CD70 antigen	CD70	14.6746	15.6449	20.9283	16.5652	15.2734	14.8794	-1.90998	0.234867
P19404	NADH dehydrogenase [ubiquinone] flavoprotein 2, mitochondrial	NDUFV2	23.4946	23.2999	15.2592	16.5652	15.2734	22.9615	-2.55768	0.235005
Q8IVL5	Prolyl 3-hydroxylase 2	LEPREL1	25.2914	25.1316	25.2135	23.7195	24.3467	24.7547	-1.90248	0.235052
Q6PIU2	Neutral cholesterol ester hydrolase 1	NCEH1	24.9901	25.1852	25.4138	25.6351	25.607	25.0141	-1.89899	0.235138
P05388	60S acidic ribosomal protein P0;60S acidic ribosomal protein P0-like	RPLP0;RPLP0P6	25.315	25.6013	25.6337	26.0491	26.0478	26.5764	-1.89752	0.235174
Q99729	Heterogeneous nuclear ribonucleoprotein A/B	HNRNPAB	28.038	27.8602	27.7516	27.8274	27.8229	27.6321	-1.89643	0.235201
P47756	F-actin-capping protein subunit beta	CAPZB	20.9838	15.6449	21.0334	21.7302	21.4466	14.8794	-1.88985	0.235365
Q2TAL8	Glutamine-rich protein 1	QRICH1	14.6746	15.6449	15.2592	16.5652	21.1836	14.8794	-2.67688	0.235385
Q5VST6	Alpha/beta hydrolase domain-containing protein 17B	ABHD17B	14.6746	18.8956	15.2592	16.5652	15.2734	14.8794	-1.88861	0.235396
P06241	Tyrosine-protein kinase Fyn	FYN	14.6746	20.4427	19.5541	16.5652	19.5709	14.8794	-1.86747	0.23593
Q5M775	Cytospin-B	SPECC1	14.6746	21.3359	15.2592	16.5652	15.2734	14.8794	-0.12036	0.235943
Q9NZL9	Methionine adenosyltransferase 2 subunit beta	MAT2B	14.6746	15.6449	15.2592	24.1951	24.2367	24.6822	-1.8668	0.235948
O43169	Cytochrome b5 type B	CYB5B	25.2764	15.6449	25.7502	26.5931	26.4901	26.1039	-1.8632	0.23604
Q9Y3D9	28S ribosomal protein S23, mitochondrial	MRPS23	25.9456	25.8274	25.4866	25.3154	25.3615	25.373	-1.85994	0.236123
O94875	Sorbin and SH3 domain-containing protein 2	SORBS2	19.9648	15.6449	15.2592	16.5652	15.2734	14.8794	-1.85889	0.23615
Q9P0L0	Vesicle-associated membrane protein-associated protein A	VAPA	24.4793	24.1847	25.2747	24.972	25.4166	24.9503	-1.85851	0.23616
Q9P258	Protein RCC2	RCC2	23.2574	23.4334	15.2592	23.9203	23.7111	14.8794	-1.8576	0.236184
P11166	Solute carrier family 2, facilitated glucose transporter member 1	SLC2A1	25.1612	25.828	27.1622	24.5894	25.3572	25.0047	-1.85163	0.236338
O95249	Golgi SNAP receptor complex member 1	GOSR1	14.6746	23.1804	22.3485	22.3873	23.0253	14.8794	-1.84553	0.236497
Q13488	V-type proton ATPase 116 kDa subunit a isoform 3	TCIRG1	14.6746	15.6449	15.2592	16.5652	22.0218	14.8794	-1.84036	0.236632
P49321	Nuclear autoantigenic sperm protein	NASP	26.172	26.3148	25.9563	26.8152	27.0481	26.7317	-1.83946	0.236656
O60220	Mitochondrial import inner membrane translocase subunit Tim8 A	TIMM8A	25.5167	25.6073	25.0242	25.3738	24.9865	25.3596	-1.83232	0.236844
O60291	E3 ubiquitin-protein ligase MGRN1	MGRN1	14.6746	15.6449	15.2592	19.6307	15.2734	14.8794	-1.82903	0.236931
P20290	Transcription factor BTF3	BTF3	25.6138	25.3427	25.1841	25.1157	25.2071	25.599	-1.82597	0.237013
P62851	40S ribosomal protein S25	RPS25	25.1191	25.4597	25.7954	16.5652	15.2734	25.7231	-1.81967	0.237181
Q86SQ9	Dehydrodolichyl diphosphate syntase complex subunit DHDDS	DHDDS	14.6746	15.6449	15.2592	16.5652	17.8786	14.8794	0.150011	0.237202
Q99943	1-acyl-sn-glycerol-3-phosphate acyltransferase alpha	AGPAT1	14.6746	15.6449	15.2592	16.5652	15.2734	19.7549	2.17261	0.237301
Q86TM6	E3 ubiquitin-protein ligase synoviolin	SYVN1	14.6746	15.6449	20.1136	16.5652	15.2734	14.8794	0.249315	0.237321
Q9NW68	BSD domain-containing protein 1	BSDC1	14.6746	15.6449	15.2592	21.7354	15.2734	14.8794	-1.81313	0.237357
P82912	28S ribosomal protein S11, mitochondrial	MRPS11	23.9098	21.7836	23.6441	22.4327	22.3536	14.8794	-2.41778	0.237551
Q9NYP7	Elongation of very long chain fatty acids protein 5	ELOVL5	14.6746	15.6449	22.9277	16.5652	15.2734	14.8794	-0.906631	0.237624
Q9BPW8	Protein NipSnap homolog 1	NIPSNAP1	25.3655	25.6746	25.3188	25.9283	25.9737	25.6681	-2.41276	0.237648
Q02127	Dihydroorotate dehydrogenase (quinone), mitochondrial	DHODH	14.6746	15.6449	15.2592	22.8706	15.2734	14.8794	-1.80146	0.237674
P30101	Protein disulfide-isomerase A3	PDIA3	31.5731	31.4725	31.2602	31.3015	31.1706	31.2767	-1.7967	0.237804
P68371	Tubulin beta-4B chain;Tubulin beta-4A chain	TUBB4B;TUBB4A	26.2783	26.4882	25.9083	25.8891	26.5617	26.9649	-0.512136	0.237881
Q15004	PCNA-associated factor	KIAA0101	22.0873	21.3174	21.8393	21.8139	21.337	21.3979	-1.78512	0.238123
P12277	Creatine kinase B-type	CKB	14.6746	15.6449	15.2592	16.5652	15.2734	25.9243	-1.76207	0.238771
O95292	Vesicle-associated membrane protein-associated protein B/C	VAPB	23.4392	15.6449	23.99	16.5652	15.2734	14.8794	-0.249397	0.238978
Q9Y4U1	Methylmalonic aciduria and homocystinuria type C protein	MMACHC	14.6746	15.6449	15.2592	22.8693	15.2734	14.8794	2.47484	0.239102
P30050	60S ribosomal protein L12	RPL12	26.1511	26.0883	25.7028	26.3819	26.0302	26.3395	-1.74796	0.239176
Q8WWH5	Probable tRNA pseudouridine synthase 1	TRUB1	14.6746	15.6449	15.2592	16.5652	16.5344	14.8794	-1.74697	0.239204
P01891	HLA class I histocompatibility antigen, A-68 alpha chain;HLA class I histocompatibility antigen, A-33 alpha chain;HLA class I histocompatibility antigen, A-29 alpha chain;HLA class I histocompatibility antigen, A-74 alpha chain;HLA class I histocompatibility antigen, A-31 alpha chain;HLA class I histocompatibility antigen, A-32 alpha chain	HLA-A	14.6746	15.6449	15.2592	16.5652	15.2734	23.9883	-2.17414	0.239235
P49459	Ubiquitin-conjugating enzyme E2 A;Ubiquitin-conjugating enzyme E2 B	UBE2A;UBE2B	19.7926	15.6449	15.2592	16.5652	19.9905	14.8794	-2.1691	0.239356
P13861	cAMP-dependent protein kinase type II-alpha regulatory subunit	PRKAR2A	23.9213	24.5309	23.6553	24.3346	24.2892	23.9436	-1.74157	0.239361
Q96A49	Synapse-associated protein 1	SYAP1	23.4511	23.8768	23.1241	23.3886	22.9636	23.5374	-0.318691	0.239495
Q969X5	Endoplasmic reticulum-Golgi intermediate compartment protein 1	ERGIC1	24.6325	25.1701	25.1203	25.0203	25.0589	24.6514	-1.73354	0.239595
Q15428	Splicing factor 3A subunit 2	SF3A2	24.7345	24.7327	24.1179	24.3467	24.2253	24.7031	-2.30763	0.239749
Q9C0H2	Protein tweety homolog 3	TTYH3	14.6746	19.6601	15.2592	16.5652	15.2734	14.8794	-0.188155	0.239763
Q9Y3C4	EKC/KEOPS complex subunit TPRKB	TPRKB	17.3128	15.6449	15.2592	16.5652	15.2734	14.8794	-1.72359	0.239888
O43920	NADH dehydrogenase [ubiquinone] iron-sulfur protein 5	NDUFS5	24.3066	24.1917	24.0369	23.8866	23.9261	23.7689	-2.28084	0.240312
P09543	2,3-cyclic-nucleotide 3-phosphodiesterase	CNP	22.9045	22.5943	22.867	22.8909	22.7544	22.4437	-1.70895	0.240325
Q9NZ01	Very-long-chain enoyl-CoA reductase	TECR	24.6841	25.6359	26.0146	25.3022	25.854	25.5077	-1.70162	0.240547
P30042	ES1 protein homolog, mitochondrial	C21orf33	25.021	24.8925	25.3361	24.3815	25.4288	14.8794	-1.69985	0.2406
Q14165	Malectin	MLEC	14.6746	23.5614	23.5913	23.5349	24.0864	14.8794	-0.862551	0.240762
Q5XKP0	Protein QIL1	QIL1	14.6746	15.6449	22.1284	16.5652	15.2734	14.8794	-0.286886	0.240763
Q9HBM0	Vezatin	VEZT	14.6746	15.6449	19.0428	16.5652	15.2734	14.8794	-2.25877	0.240785
Q99536	Synaptic vesicle membrane protein VAT-1 homolog	VAT1	23.3651	24.2734	21.7559	22.6366	22.7005	24.1289	-1.69323	0.240802
O14976	Cyclin-G-associated kinase	GAK	14.6746	15.6449	15.2592	17.7412	15.2734	14.8794	1.6872	0.240933
Q9NZ63	Uncharacterized protein C9orf78	C9orf78	21.8643	15.6449	15.2592	16.5652	15.2734	14.8794	-1.68318	0.241111
Q9UBT7	Alpha-catulin	CTNNAL1	14.6746	18.4917	15.2592	16.5652	15.2734	14.8794	-1.67755	0.241286
Q7L014	Probable ATP-dependent RNA helicase DDX46	DDX46	22.481	24.376	24.0868	22.4357	22.9921	23.0057	-0.853749	0.241427
Q9BUE6	Iron-sulfur cluster assembly 1 homolog, mitochondrial	ISCA1	14.6746	15.6449	15.2592	16.5652	22.0882	14.8794	-0.270905	0.241478
Q96PU8	Protein quaking	QKI	14.6746	22.6675	15.2592	16.5652	15.2734	14.8794	-0.174064	0.241608
O00505	Importin subunit alpha-4	KPNA3	20.7941	21.0968	20.6344	20.8541	21.2181	20.7871	-2.21718	0.241698
Q96T76	MMS19 nucleotide excision repair protein homolog	MMS19	14.6746	16.523	15.2592	16.5652	15.2734	14.8794	-1.65383	0.242034
P49721	Proteasome subunit beta type-2	PSMB2	25.0002	24.5343	24.9661	24.6754	24.4422	24.0762	0.376937	0.24213
P46977	Dolichyl-diphosphooligosaccharide--protein glycosyltransferase subunit STT3A	STT3A	23.1284	23.3896	23.3156	24.5377	23.7741	23.7628	-2.19087	0.242292
Q969T9	WW domain-binding protein 2	WBP2	14.6746	18.3726	15.2592	16.5652	15.2734	14.8794	-1.64218	0.242408
Q05048	Cleavage stimulation factor subunit 1	CSTF1	14.6746	15.6449	22.4999	16.5652	15.2734	14.8794	-2.17586	0.242636
Q96DZ1	Endoplasmic reticulum lectin 1	ERLEC1	14.6746	15.6449	15.2592	16.5652	22.5454	14.8794	-1.63163	0.242752
Q7Z5K2	Wings apart-like protein homolog	WAPAL	14.6746	15.6449	15.2592	20.7483	15.2734	20.7231	-1.63139	0.24276
P38646	Stress-70 protein, mitochondrial	HSPA9	31.0256	31.0726	31.132	30.6853	30.7562	30.7416	-0.836557	0.242767
Q9Y371	Endophilin-B1	SH3GLB1	14.6746	15.6449	22.2349	16.5652	15.2734	14.8794	-1.62979	0.242812
Q9H0B6	Kinesin light chain 2	KLC2	14.6746	15.6449	15.2592	16.5652	15.2734	18.4223	-1.62835	0.242859
P62330	ADP-ribosylation factor 6	ARF6	14.6746	15.6449	15.2592	16.5652	15.2734	20.2696	-1.62627	0.242928
P10909	Clusterin;Clusterin beta chain;Clusterin alpha chain	CLU	14.6746	15.6449	15.2592	16.5652	15.2734	23.2663	-2.15789	0.243053
P28072	Proteasome subunit beta type-6	PSMB6	26.0245	24.8868	24.6665	24.7608	15.2734	24.3726	-1.62205	0.243067
Q9UL63	Muskelin	MKLN1	14.6746	15.6449	19.6608	16.5652	15.2734	14.8794	0.21685	0.243114
Q7Z3C6	Autophagy-related protein 9A	ATG9A	14.6746	18.9171	15.2592	16.5652	15.2734	14.8794	-0.831621	0.243162
Q9Y6D9	Mitotic spindle assembly checkpoint protein MAD1	MAD1L1	14.6746	15.6449	15.2592	18.5915	15.2734	14.8794	-1.61752	0.243217
Q15436	Protein transport protein Sec23A	SEC23A	14.6746	21.2234	21.2621	16.5652	21.1424	14.8794	-1.61509	0.243298
P63104	14-3-3 protein zeta/delta	YWHAZ	25.3056	25.2739	25.7856	26.4072	25.9833	26.0133	-1.61231	0.243391
O43674	NADH dehydrogenase [ubiquinone] 1 beta subcomplex subunit 5, mitochondrial	NDUFB5	14.6746	15.6449	15.2592	24.3166	24.4275	14.8794	-1.60102	0.243771
Q13813	Spectrin alpha chain, non-erythrocytic 1	SPTAN1	23.9709	22.7167	23.8488	16.5652	15.2734	14.8794	-1.59954	0.243821
Q96I51	Williams-Beuren syndrome chromosomal region 16 protein	WBSCR16	14.6746	15.6449	19.159	16.5652	15.2734	14.8794	-2.11713	0.244023
Q02878	60S ribosomal protein L6	RPL6	24.359	25.0313	25.3074	25.6053	26.2605	25.5997	-2.11691	0.244029
O60684	Importin subunit alpha-7;Importin subunit alpha-6	KPNA6;KPNA5	22.2898	24.097	22.3237	23.6396	23.1663	22.4919	-1.58708	0.244247
O94782	Ubiquitin carboxyl-terminal hydrolase 1	USP1	14.6746	22.0957	15.2592	16.5652	21.9448	21.5068	-1.58488	0.244323
Q15435	Protein phosphatase 1 regulatory subunit 7	PPP1R7	14.6746	15.6449	15.2592	16.5652	15.2734	18.0309	0.201356	0.244397
Q12846	Syntaxin-4	STX4	14.6746	15.6449	15.2592	22.5432	15.2734	14.8794	-3.01084	0.244411
P24539	ATP synthase F(0) complex subunit B1, mitochondrial	ATP5F1	26.1673	26.9143	27.1497	26.6468	27.081	26.6755	-1.5819	0.244426
Q9BZE1	39S ribosomal protein L37, mitochondrial	MRPL37	24.6557	24.8091	24.3419	24.2647	24.199	23.7742	-1.58032	0.24448
Q96CT7	Coiled-coil domain-containing protein 124	CCDC124	14.6746	15.6449	21.0998	16.5652	15.2734	14.8794	-1.57992	0.244494
Q9Y265	RuvB-like 1	RUVBL1	26.2175	25.9687	26.1171	16.5652	25.8779	26.3925	-2.09368	0.244596
P38117	Electron transfer flavoprotein subunit beta	ETFB	27.9045	27.9074	27.8724	27.8805	27.9205	28.1081	-0.813342	0.244665
O14817	Tetraspanin-4	TSPAN4	14.6746	15.6449	20.4932	16.5652	15.2734	14.8794	-1.57115	0.2448
P19387	DNA-directed RNA polymerase II subunit RPB3	POLR2C	14.6746	20.7261	15.2592	16.5652	15.2734	14.8794	-0.810565	0.244899
P62249	40S ribosomal protein S16	RPS16	25.1661	25.0429	25.0352	25.6218	25.4884	25.545	-1.56713	0.244941
Q9NVH0	Exonuclease 3-5 domain-containing protein 2	EXD2	14.6746	15.6449	15.2592	16.5652	15.2734	18.4774	-0.809512	0.244989
P29401	Transketolase	TKT	27.1148	26.4688	26.383	28.6934	29.4989	29.8484	-1.56573	0.24499
Q9NZ53	Podocalyxin-like protein 2	PODXL2	14.6746	19.4625	15.2592	16.5652	18.1013	14.8794	-1.56112	0.245154
Q6PJT7	Zinc finger CCCH domain-containing protein 14	ZC3H14	20.0949	15.6449	15.2592	16.5652	15.2734	14.8794	-1.54765	0.245635
Q8TBC4	NEDD8-activating enzyme E1 catalytic subunit	UBA3	14.6746	15.6449	15.2592	16.5652	21.137	14.8794	-1.54674	0.245668
Q9NX07	tRNA selenocysteine 1-associated protein 1	TRNAU1AP	14.6746	15.6449	15.2592	16.5652	15.2734	19.9412	-2.05081	0.245673
P28070	Proteasome subunit beta type-4	PSMB4	24.9291	23.938	24.4035	24.2145	24.4431	23.9937	-1.53512	0.246089
Q5T3F8	CSC1-like protein 2	TMEM63B	14.6746	15.6449	15.2592	16.5652	15.2734	20.4831	-1.53398	0.246131
P05387	60S acidic ribosomal protein P2	RPLP2	27.9561	28.0678	28.1326	28.0755	27.7993	28.0329	0.43109	0.246135
Q15526	Surfeit locus protein 1	SURF1	14.6746	20.8662	15.2592	16.5652	15.2734	14.8794	-0.794981	0.246243
Q8WX93	Palladin	PALLD	14.6746	15.6449	15.2592	16.5652	21.7784	14.8794	-1.52404	0.246497
Q9P2E9	Ribosome-binding protein 1	RRBP1	24.6623	24.0387	25.1631	24.3834	24.7019	23.2031	-1.5213	0.246598
Q9NUP9	Protein lin-7 homolog C;Protein lin-7 homolog A	LIN7C;LIN7A	23.0579	15.6449	15.2592	16.5652	15.2734	14.8794	-0.790921	0.246601
Q9NW15	Anoctamin-10	ANO10	14.6746	15.6449	19.1151	16.5652	15.2734	14.8794	-1.54386	0.246613
O75208	Ubiquinone biosynthesis protein COQ9, mitochondrial	COQ9	23.3453	23.7123	23.5109	23.798	23.3636	23.5449	-1.5196	0.246661
O43707	Alpha-actinin-4	ACTN4	26.9224	27.5179	27.3722	27.5308	27.7114	27.9813	-1.51912	0.246679
Q9UHX1	Poly(U)-binding-splicing factor PUF60	PUF60	25.4834	25.5544	26.0878	26.4008	26.1868	25.9729	-0.418694	0.246713
Q96EK6	Glucosamine 6-phosphate N-acetyltransferase	GNPNAT1	14.6746	15.6449	15.2592	16.5652	15.2734	19.3418	-2.00521	0.246862
Q14318	Peptidyl-prolyl cis-trans isomerase FKBP8	FKBP8	24.1279	24.1124	24.4666	24.7247	24.7387	24.4102	-1.50996	0.247022
Q16740	ATP-dependent Clp protease proteolytic subunit, mitochondrial	CLPP	25.2068	25.0874	25.2485	25.2535	25.2928	25.3702	3.35164	0.247024
O75506	Heat shock factor-binding protein 1	HSBP1	14.6746	18.0769	15.2592	16.5652	15.2734	14.8794	-1.50984	0.247027
Q8NCA5	Protein FAM98A	FAM98A	20.3733	15.6449	19.9095	16.5652	15.2734	14.8794	-1.50907	0.247056
Q8WTQ7	G protein-coupled receptor kinase 7	GRK7	14.6746	15.6449	15.2592	16.5652	15.2734	21.5866	-1.9962	0.247103
O43715	TP53-regulated inhibitor of apoptosis 1	TRIAP1	24.6477	24.5483	24.6087	24.19	24.515	24.9458	-1.50553	0.247189
P62888	60S ribosomal protein L30	RPL30	26.6767	26.5669	26.7568	26.6125	26.7515	26.2754	-1.49921	0.247429
Q5VUE5	Uncharacterized protein C1orf53	C1orf53	14.6746	19.7124	15.2592	16.5652	15.2734	14.8794	-1.4979	0.247479
O43395	U4/U6 small nuclear ribonucleoprotein Prp3	PRPF3	14.6746	15.6449	15.2592	16.5652	22.6843	22.3539	-1.49734	0.247501
O96000	NADH dehydrogenase [ubiquinone] 1 beta subcomplex subunit 10	NDUFB10	26.7117	26.024	26.3957	26.2404	26.413	26.7747	2.86041	0.247593
P45973	Chromobox protein homolog 5	CBX5	14.6746	15.6449	23.671	16.5652	15.2734	14.8794	-1.49061	0.247759
Q9HBH0	Rho-related GTP-binding protein RhoF	RHOF	14.6746	15.6449	17.4291	16.5652	15.2734	14.8794	-1.48892	0.247823
P51149	Ras-related protein Rab-7a	RAB7A	27.4408	28.0074	27.6907	28.0797	27.8445	27.356	-1.48391	0.248017
Q96KA5	Cleft lip and palate transmembrane protein 1-like protein	CLPTM1L	24.062	15.6449	15.2592	25.5944	24.5472	14.8794	-1.9611	0.248058
P54920	Alpha-soluble NSF attachment protein	NAPA	25.0714	23.4747	24.8063	23.5673	23.1214	22.7773	-3.05166	0.248072
Q96QC0	Serine/threonine-protein phosphatase 1 regulatory subunit 10	PPP1R10	14.6746	15.6449	15.2592	16.5652	17.3852	14.8794	-1.95636	0.248189
O00425	Insulin-like growth factor 2 mRNA-binding protein 3	IGF2BP3	22.4721	15.6449	22.3836	22.5404	22.5917	22.7481	-1.46838	0.248626
Q9BX40	Protein LSM14 homolog B	LSM14B	14.6746	15.6449	15.2592	16.5652	15.2734	19.4614	-1.46237	0.248864
Q5T8D3	Acyl-CoA-binding domain-containing protein 5	ACBD5	14.6746	15.6449	22.5076	16.5652	15.2734	14.8794	0.19318	0.249043
Q9BQS8	FYVE and coiled-coil domain-containing protein 1	FYCO1	14.6746	15.6449	15.2592	20.1003	15.2734	14.8794	-1.45286	0.249245
P62753	40S ribosomal protein S6	RPS6	25.7687	26.5008	26.4004	26.4636	26.8911	26.6776	-2.10355	0.249252
Q9UBT2	SUMO-activating enzyme subunit 2	UBA2	14.6746	15.6449	15.2592	23.5118	23.5946	23.3737	1.75799	0.249378
Q9UJZ1	Stomatin-like protein 2, mitochondrial	STOML2	26.2159	26.1332	26.5164	26.4894	26.1957	26.6317	0.176181	0.249593
Q5ZPR3	CD276 antigen	CD276	14.6746	15.6449	22.5948	24.7457	24.5308	24.5268	-1.4384	0.249833
P13995	Bifunctional methylenetetrahydrofolate dehydrogenase/cyclohydrolase, mitochondrial;NAD-dependent methylenetetrahydrofolate dehydrogenase;Methenyltetrahydrofolate cyclohydrolase	MTHFD2	23.6371	22.8824	22.9238	22.551	22.676	22.6042	-1.43792	0.249852
Q92905	COP9 signalosome complex subunit 5	COPS5	23.0589	22.6928	15.2592	22.6216	23.0419	14.8794	2.77499	0.25008
Q96NT0	Coiled-coil domain-containing protein 115	CCDC115	14.6746	15.6449	17.9953	16.5652	15.2734	14.8794	1.85556	0.250145
Q6PI78	Transmembrane protein 65	TMEM65	14.6746	15.6449	20.9572	16.5652	15.2734	14.8794	-1.4251	0.250383
Q03405	Urokinase plasminogen activator surface receptor	PLAUR	20.9904	15.6449	15.2592	16.5652	15.2734	14.8794	0.132879	0.250406
P07948	Tyrosine-protein kinase Lyn	LYN	14.6746	15.6449	15.2592	23.0479	22.757	14.8794	-1.4194	0.250621
P35613	Basigin	BSG	28.5009	28.605	28.9812	28.4903	28.1708	27.9979	-1.86635	0.250789
Q8WU90	Zinc finger CCCH domain-containing protein 15	ZC3H15	23.5529	23.321	23.5493	22.8325	22.0746	14.8794	-1.41311	0.250886
Q7RTV0	PHD finger-like domain-containing protein 5A	PHF5A	25.0634	22.3163	24.3735	16.5652	15.2734	21.8798	-1.41107	0.250973
Q8TCD5	5(3)-deoxyribonucleotidase, cytosolic type	NT5C	14.6746	18.8641	15.2592	16.5652	15.2734	14.8794	-1.40816	0.251096
P01137	Transforming growth factor beta-1;Latency-associated peptide	TGFB1	14.6746	15.6449	20.8652	16.5652	15.2734	14.8794	-0.742763	0.251137
P09493	Tropomyosin alpha-1 chain	TPM1	21.7963	15.6449	15.2592	16.5652	15.2734	14.8794	-1.40712	0.251141
Q9NUL7	Probable ATP-dependent RNA helicase DDX28	DDX28	14.6746	15.6449	15.2592	16.5652	21.214	14.8794	0.417897	0.251206
Q96BR5	Cytochrome c oxidase assembly factor 7	COA7	26.5164	24.9533	26.3365	24.7817	24.4335	24.9246	-0.220106	0.25122
P08240	Signal recognition particle receptor subunit alpha	SRPR	22.6142	22.9352	15.2592	22.156	22.1271	22.0922	-1.40274	0.251328
Q08380	Galectin-3-binding protein	LGALS3BP	25.1221	25.396	25.1953	25.0942	24.7367	24.8552	-1.4009	0.251407
Q8WWI5	Choline transporter-like protein 1	SLC44A1	14.6746	20.631	15.2592	16.5652	15.2734	14.8794	-0.0680264	0.251497
Q9Y678	Coatomer subunit gamma-1	COPG1	22.5814	22.7159	22.8501	23.6926	23.394	23.4682	-1.39729	0.251562
P42766	60S ribosomal protein L35	RPL35	23.2781	23.179	23.7753	23.8766	23.4415	23.4903	-1.8384	0.251639
Q8N5N7	39S ribosomal protein L50, mitochondrial	MRPL50	24.7598	24.5788	23.8034	24.2713	23.4862	23.7266	-1.83607	0.251712
P35610	Sterol O-acyltransferase 1	SOAT1	14.6746	15.6449	22.4562	22.8051	22.6624	14.8794	3.44819	0.251775
Q16891	MICOS complex subunit MIC60	IMMT	26.2759	27.0071	27.1874	27.2012	27.2678	26.8788	-1.39199	0.251791
P33121	Long-chain-fatty-acid--CoA ligase 1	ACSL1	23.4248	24.0315	23.793	23.9822	23.8928	23.5045	-1.82544	0.252042
O14974	Protein phosphatase 1 regulatory subunit 12A	PPP1R12A	14.6746	15.6449	21.9478	22.7547	15.2734	14.8794	-1.82021	0.252205
Q15006	ER membrane protein complex subunit 2	EMC2	22.6234	22.3631	22.1474	22.5973	22.6829	14.8794	-2.8683	0.252252
P61619	Protein transport protein Sec61 subunit alpha isoform 1	SEC61A1	23.329	23.8352	24.0814	24.5873	24.4251	24.2442	-1.81712	0.252302
Q8WX92	Negative elongation factor B	NELFB	14.6746	21.0784	15.2592	16.5652	15.2734	14.8794	-1.37783	0.252412
Q5VTR2	E3 ubiquitin-protein ligase BRE1A	RNF20	22.3111	22.0912	21.928	21.8637	21.9918	14.8794	-1.80547	0.252671
O43933	Peroxisome biogenesis factor 1	PEX1	14.6746	22.2994	15.2592	16.5652	15.2734	14.8794	-1.7988	0.252883
A3KMH1	von Willebrand factor A domain-containing protein 8	VWA8	14.6746	15.6449	15.2592	16.5652	21.4569	14.8794	-1.79649	0.252957
P20645	Cation-dependent mannose-6-phosphate receptor	M6PR	23.55	24.1884	24.0882	23.604	24.0504	24.0465	-1.36491	0.252988
P39687	Acidic leucine-rich nuclear phosphoprotein 32 family member A	ANP32A	23.3541	24.7965	24.1031	26.017	25.6568	25.2068	-1.36009	0.253205
Q9NZB2	Constitutive coactivator of PPAR-gamma-like protein 1	FAM120A	14.6746	15.6449	15.2592	16.5652	15.2734	22.9752	-1.35904	0.253253
Q9Y4L5	E3 ubiquitin-protein ligase RNF115	RNF115	14.6746	18.0582	15.2592	16.5652	15.2734	14.8794	3.00626	0.253544
O60884	DnaJ homolog subfamily A member 2	DNAJA2	23.0658	22.19	22.8703	20.5932	23.2217	23.8404	-1.34918	0.253702
Q6P582	Mitotic-spindle organizing protein 2A;Mitotic-spindle organizing protein 2B	MZT2A;MZT2B	14.6746	15.6449	15.2592	16.5652	15.2734	18.6872	-1.77026	0.253809
Q6UWP7	Lysocardiolipin acyltransferase 1	LCLAT1	14.6746	15.6449	21.6847	16.5652	15.2734	14.8794	-1.34515	0.253887
P11717	Cation-independent mannose-6-phosphate receptor	IGF2R	23.8657	23.8311	24.3495	24.2122	23.8017	24.1343	-1.76432	0.254005
Q5VZK9	Leucine-rich repeat-containing protein 16A	LRRC16A	14.6746	15.6449	19.8337	16.5652	15.2734	14.8794	0.414762	0.254121
Q5VTB9	E3 ubiquitin-protein ligase RNF220	RNF220	14.6746	15.6449	20.2416	16.5652	15.2734	14.8794	-1.33855	0.254192
P35637	RNA-binding protein FUS	FUS	27.7239	27.6396	27.7632	27.6981	28.1198	28.1384	-2.67689	0.25495
Q9H936	Mitochondrial glutamate carrier 1	SLC25A22	14.6746	15.6449	19.1546	16.5652	15.2734	14.8794	0.174161	0.255098
O95831	Apoptosis-inducing factor 1, mitochondrial	AIFM1	25.8912	25.7579	26.4788	25.4242	26.2514	26.5016	-1.31899	0.255113
P27694	Replication protein A 70 kDa DNA-binding subunit;Replication protein A 70 kDa DNA-binding subunit, N-terminally processed	RPA1	14.6746	23.2283	23.0331	16.5652	24.1982	23.0168	-1.7293	0.255182
Q9ULC4	Malignant T-cell-amplified sequence 1	MCTS1	14.6746	15.6449	15.2592	16.5652	15.2734	18.6264	-1.31712	0.255202
P62910	60S ribosomal protein L32	RPL32	23.9879	23.3766	24.4697	23.8767	24.119	22.3021	-1.72773	0.255235
P22314	Ubiquitin-like modifier-activating enzyme 1	UBA1	22.8091	24.3346	24.04	27.5419	27.6822	27.8532	0.357348	0.255459
P25786	Proteasome subunit alpha type-1	PSMA1	26.2046	26.0074	26.0134	25.8025	26.0519	26.0062	0.110967	0.255593
Q9NVJ2	ADP-ribosylation factor-like protein 8B	ARL8B	24.346	24.7607	24.521	25.316	25.0315	24.5503	-1.71726	0.255596
P17987	T-complex protein 1 subunit alpha	TCP1	28.3093	28.1186	28.0866	27.9587	27.9097	27.9221	-1.30885	0.2556
P11182	Lipoamide acyltransferase component of branched-chain alpha-keto acid dehydrogenase complex, mitochondrial	DBT	22.8406	22.5984	21.3885	16.5652	15.2734	14.8794	-1.71278	0.255751
P46379	Large proline-rich protein BAG6	BAG6	21.303	22.6699	21.2179	21.9635	21.4887	21.3635	-0.699095	0.255755
Q9Y4L1	Hypoxia up-regulated protein 1	HYOU1	28.0905	28.0824	28.2895	27.9098	27.4047	27.4382	-0.164688	0.255826
P82933	28S ribosomal protein S9, mitochondrial	MRPS9	23.9442	15.6449	23.5713	24.2005	23.8703	23.9622	-0.697727	0.255908
Q6P1X6	UPF0598 protein C8orf82	C8orf82	21.8913	15.6449	15.2592	16.5652	15.2734	20.8728	-1.29759	0.256148
P19367	Hexokinase-1	HK1	14.6746	15.6449	15.2592	18.1793	15.2734	14.8794	-1.70033	0.256186
Q07666	KH domain-containing, RNA-binding, signal transduction-associated protein 1	KHDRBS1	23.3906	15.6449	23.0944	16.5652	22.3286	23.1978	-1.29541	0.256255
Q9Y697	Cysteine desulfurase, mitochondrial	NFS1	25.7015	25.1939	25.5622	24.4655	24.6005	24.5657	-1.29049	0.256498
Q9Y4P3	Transducin beta-like protein 2	TBL2	14.6746	15.6449	22.7662	23.408	23.3795	14.8794	-1.28201	0.25692
Q9P2I0	Cleavage and polyadenylation specificity factor subunit 2	CPSF2	14.6746	15.6449	19.5646	16.5652	15.2734	14.8794	-1.67878	0.256951
Q9H2U1	ATP-dependent RNA helicase DHX36	DHX36	17.8381	15.6449	15.2592	16.5652	15.2734	14.8794	-1.28104	0.256968
Q6IN85	Serine/threonine-protein phosphatase 4 regulatory subunit 3A	SMEK1	14.6746	15.6449	15.2592	16.5652	22.1018	14.8794	2.3344	0.256996
Q9P2R7	Succinyl-CoA ligase [ADP-forming] subunit beta, mitochondrial	SUCLA2	24.4278	24.9508	24.6704	24.6815	15.2734	24.2314	-1.66835	0.257328
Q8WWV3	Reticulon-4-interacting protein 1, mitochondrial	RTN4IP1	14.6746	15.6449	15.2592	16.5652	15.2734	20.8677	-1.26842	0.257606
Q9BVM2	Protein DPCD	DPCD	18.2424	15.6449	15.2592	16.5652	15.2734	14.8794	-0.243278	0.25765
P14866	Heterogeneous nuclear ribonucleoprotein L	HNRNPL	26.9889	27.0102	27.2168	26.8674	26.7407	26.8932	-1.65653	0.257759
Q9BQ95	Evolutionarily conserved signaling intermediate in Toll pathway, mitochondrial	ECSIT	14.6746	15.6449	15.2592	20.5874	15.2734	14.8794	-1.26269	0.257899
O75063	Glycosaminoglycan xylosylkinase	FAM20B	14.6746	15.6449	15.2592	16.5652	15.2734	19.5469	-1.26225	0.257922
P12270	Nucleoprotein TPR	TPR	23.9901	25.2396	24.1283	24.5287	23.9476	23.1114	-1.25086	0.258512
Q8WVB6	Chromosome transmission fidelity protein 18 homolog	CHTF18	14.6746	15.6449	15.2592	16.5652	15.2734	18.0606	-0.674745	0.258566
Q14469	Transcription factor HES-1	HES1	16.623	15.6449	15.2592	16.5652	15.2734	14.8794	-1.24979	0.258568
P31153	S-adenosylmethionine synthase isoform type-2	MAT2A	14.6746	15.6449	15.2592	24.3713	24.8097	24.9342	-2.0024	0.258689
Q9BTU6	Phosphatidylinositol 4-kinase type 2-alpha	PI4K2A	14.6746	15.6449	22.6631	16.5652	23.1175	14.8794	-1.62982	0.258752
Q9NVM6	DnaJ homolog subfamily C member 17	DNAJC17	20.1203	15.6449	15.2592	16.5652	15.2734	14.8794	-1.62744	0.258842
P05783	Keratin, type I cytoskeletal 18	KRT18	26.7945	26.6569	26.9753	26.5446	26.9687	26.4367	-0.174531	0.259038
P62266	40S ribosomal protein S23	RPS23	24.7498	24.4919	23.9696	24.4389	15.2734	23.7627	-1.6216	0.259063
P30484	HLA class I histocompatibility antigen, B-46 alpha chain;HLA class I histocompatibility antigen, B-15 alpha chain;HLA class I histocompatibility antigen, B-56 alpha chain;HLA class I histocompatibility antigen, B-57 alpha chain;HLA class I histocompatibility antigen, B-44 alpha chain;HLA class I histocompatibility antigen, B-50 alpha chain;HLA class I histocompatibility antigen, B-49 alpha chain;…	HLA-B	22.0162	15.6449	15.2592	16.5652	15.2734	14.8794	3.16385	0.259129
Q7KZ85	Transcription elongation factor SPT6	SUPT6H	14.6746	22.4049	21.9849	22.6507	22.6858	22.3911	-1.61984	0.25913
Q99942	E3 ubiquitin-protein ligase RNF5	RNF5	14.6746	15.6449	17.654	16.5652	15.2734	14.8794	-1.23839	0.259168
P10253	Lysosomal alpha-glucosidase;76 kDa lysosomal alpha-glucosidase;70 kDa lysosomal alpha-glucosidase	GAA	14.6746	15.6449	15.2592	16.5652	22.1945	22.6018	0.461365	0.259422
Q96N66	Lysophospholipid acyltransferase 7	MBOAT7	23.1939	22.755	15.2592	23.2489	22.7306	14.8794	-1.60631	0.259649
Q5U5X0	Complex III assembly factor LYRM7	LYRM7	23.3454	15.6449	15.2592	16.5652	15.2734	14.8794	-1.22906	0.259666
P07741	Adenine phosphoribosyltransferase	APRT	14.6746	15.6449	15.2592	16.5652	15.2734	20.3786	0.236318	0.259718
Q9BQ61	Uncharacterized protein C19orf43	C19orf43	19.7144	15.6449	19.1551	17.8041	15.2734	14.8794	-1.59632	0.260036
Q9UFE4	Coiled-coil domain-containing protein 39	CCDC39	14.6746	18.9472	15.2592	16.5652	15.2734	14.8794	2.52372	0.26012
P07686	Beta-hexosaminidase subunit beta;Beta-hexosaminidase subunit beta chain B;Beta-hexosaminidase subunit beta chain A	HEXB	25.6312	25.5544	25.6127	26.0789	25.9765	25.7183	0.453559	0.260693
Q96DV4	39S ribosomal protein L38, mitochondrial	MRPL38	22.7599	22.8759	22.4153	16.5652	21.8648	14.8794	-1.2079	0.26082
P08134	Rho-related GTP-binding protein RhoC	RHOC	14.6746	15.6449	15.2592	16.5652	17.8443	14.8794	-2.34455	0.260845
Q16270	Insulin-like growth factor-binding protein 7	IGFBP7	20.0035	15.6449	15.2592	16.5652	15.2734	14.8794	2.99564	0.26085
Q9BVG9	Phosphatidylserine synthase 2	PTDSS2	14.6746	15.6449	21.1382	16.5652	15.2734	14.8794	-1.20664	0.260891
Q9NRV9	Heme-binding protein 1	HEBP1	22.8062	22.8292	22.7424	21.741	22.1507	14.8794	2.2965	0.261212
Q9H061	Transmembrane protein 126A	TMEM126A	14.6746	15.6449	21.4523	22.23	15.2734	14.8794	-1.56586	0.261243
Q6P1A2	Lysophospholipid acyltransferase 5	LPCAT3	14.6746	15.6449	19.6162	16.5652	15.2734	14.8794	2.95696	0.261453
Q9HAW4	Claspin	CLSPN	14.6746	15.6449	18.8516	16.5652	15.2734	14.8794	-0.24484	0.261877
Q9NUG6	p53 and DNA damage-regulated protein 1	PDRG1	14.6746	15.6449	15.2592	16.5652	15.2734	19.4439	-1.18159	0.262304
Q96I99	Succinyl-CoA ligase [GDP-forming] subunit beta, mitochondrial	SUCLG2	24.8596	25.3647	25.0755	25.5103	25.3951	25.3103	-1.18111	0.262331
P0CW18	Serine protease 56	PRSS56	26.4846	27.223	26.8464	25.306	25.7703	25.0325	0.0934628	0.262381
Q9H553	Alpha-1,3/1,6-mannosyltransferase ALG2	ALG2	21.9704	15.6449	22.2937	16.5652	15.2734	14.8794	-0.154364	0.262486
Q8NFQ8	Torsin-1A-interacting protein 2	TOR1AIP2	24.6466	24.1555	24.3778	24.4853	24.5052	24.3909	-1.5343	0.262534
Q8N3D4	EH domain-binding protein 1-like protein 1	EHBP1L1	14.6746	15.6449	15.2592	16.5652	15.2734	20.4587	-1.53115	0.262665
O00264	Membrane-associated progesterone receptor component 1	PGRMC1	14.6746	25.7162	25.592	25.5639	25.5575	25.5369	0.0788456	0.262821
P41091	Eukaryotic translation initiation factor 2 subunit 3;Putative eukaryotic translation initiation factor 2 subunit 3-like protein	EIF2S3;EIF2S3L	25.4375	25.6198	25.2599	26.0114	25.8385	26.264	-1.16601	0.263208
Q96S59	Ran-binding protein 9	RANBP9	14.6746	22.1806	15.2592	16.5652	15.2734	14.8794	-1.51757	0.263236
P08473	Neprilysin	MME	14.6746	18.8987	15.2592	16.5652	15.2734	14.8794	-1.51724	0.26325
P28715	DNA repair protein complementing XP-G cells	ERCC5	14.6746	15.6449	19.8512	16.5652	15.2734	14.8794	-2.18818	0.263294
P30085	UMP-CMP kinase	CMPK1	20.1995	15.6449	15.2592	16.5652	15.2734	20.3061	0.246914	0.263412
Q92804	TATA-binding protein-associated factor 2N	TAF15	25.1983	24.8253	15.2592	24.7881	24.6273	14.8794	-1.16239	0.263421
Q9BW60	Elongation of very long chain fatty acids protein 1	ELOVL1	14.6746	15.6449	21.6423	16.5652	15.2734	14.8794	-1.16168	0.263463
P09669	Cytochrome c oxidase subunit 6C	COX6C	24.3418	15.6449	25.1691	16.5652	15.2734	14.8794	-1.15236	0.264017
O75694	Nuclear pore complex protein Nup155	NUP155	21.4147	22.2204	23.2161	23.8347	22.8382	22.8833	-1.15093	0.264103
Q13445	Transmembrane emp24 domain-containing protein 1	TMED1	14.6746	15.6449	22.6291	16.5652	15.2734	14.8794	-1.49348	0.264268
Q9Y277	Voltage-dependent anion-selective channel protein 3	VDAC3	26.2214	26.8397	26.9822	27.6082	27.6729	27.4981	2.4393	0.264413
P15880	40S ribosomal protein S2	RPS2	24.2431	25.0496	25.0346	25.7096	25.4529	25.1505	-2.54991	0.264434
Q9BQ69	O-acetyl-ADP-ribose deacetylase MACROD1	MACROD1	14.6746	15.6449	15.2592	16.5652	23.1613	14.8794	-1.14508	0.264455
Q92896	Golgi apparatus protein 1	GLG1	22.7199	22.7899	23.6004	23.0174	22.709	22.5093	0.268798	0.264673
O96005	Cleft lip and palate transmembrane protein 1	CLPTM1	22.7047	23.5467	22.0137	22.8425	21.7008	22.4657	-1.48341	0.264708
Q08211	ATP-dependent RNA helicase A	DHX9	23.8702	24.8619	24.5078	24.7186	25.0542	22.8109	-1.14051	0.264732
P62070	Ras-related protein R-Ras2	RRAS2	14.6746	21.8205	15.2592	16.5652	15.2734	14.8794	-1.1389	0.26483
P51665	26S proteasome non-ATPase regulatory subunit 7	PSMD7	24.2609	25.1053	24.6361	24.8901	24.4767	24.722	0.428634	0.265016
P07954	Fumarate hydratase, mitochondrial	FH	29.2746	29.2259	29.137	28.883	29.1455	28.8399	-1.13343	0.265165
Q13057	Bifunctional coenzyme A synthase;Phosphopantetheine adenylyltransferase;Dephospho-CoA kinase	COASY	23.077	15.6449	15.2592	16.5652	15.2734	14.8794	0.322067	0.265342
O43852	Calumenin	CALU	28.4145	28.0252	27.9288	27.617	27.9324	27.8313	-1.12942	0.265412
Q96HE7	ERO1-like protein alpha	ERO1L	24.8862	25.601	25.3243	26.3424	26.4622	26.2148	-2.11442	0.265875
O95571	Persulfide dioxygenase ETHE1, mitochondrial	ETHE1	25.8742	25.9061	25.6416	25.6529	25.4615	25.2247	-1.45637	0.265912
P08069	Insulin-like growth factor 1 receptor;Insulin-like growth factor 1 receptor alpha chain;Insulin-like growth factor 1 receptor beta chain	IGF1R	14.6746	15.6449	15.2592	16.5652	20.1278	14.8794	0.423898	0.266396
Q9H0C8	Integrin-linked kinase-associated serine/threonine phosphatase 2C	ILKAP	14.6746	22.1745	21.1106	21.7198	21.931	14.8794	-1.11165	0.266526
P45877	Peptidyl-prolyl cis-trans isomerase C	PPIC	14.6746	17.8388	15.2592	16.5652	15.2734	14.8794	-1.44161	0.266585
Q99757	Thioredoxin, mitochondrial	TXN2	24.4701	24.2869	23.9698	16.5652	15.2734	14.8794	2.23848	0.266864
Q99933	BAG family molecular chaperone regulator 1	BAG1	21.4796	15.6449	15.2592	16.5652	15.2734	14.8794	-1.43142	0.267056
Q9Y6M9	NADH dehydrogenase [ubiquinone] 1 beta subcomplex subunit 9	NDUFB9	24.9213	24.816	24.482	25.0561	24.6216	24.5346	-1.42981	0.26713
Q8TB61	Adenosine 3-phospho 5-phosphosulfate transporter 1	SLC35B2	14.6746	23.3309	15.2592	22.5692	22.3407	14.8794	0.140418	0.267149
Q14108	Lysosome membrane protein 2	SCARB2	23.5577	23.8438	24.1242	24.3266	24.2068	23.9123	-1.09954	0.267301
Q9UBH6	Xenotropic and polytropic retrovirus receptor 1	XPR1	14.6746	15.6449	18.6791	16.5652	15.2734	14.8794	-0.13895	0.267314
Q9Y3C6	Peptidyl-prolyl cis-trans isomerase-like 1	PPIL1	14.6746	15.6449	20.8961	16.5652	15.2734	14.8794	-1.42283	0.267456
Q16576	Histone-binding protein RBBP7	RBBP7	26.2549	25.8866	26.2532	27.177	27.0096	27.4313	-1.41957	0.26761
Q70J99	Protein unc-13 homolog D	UNC13D	14.6746	15.6449	15.2592	16.5652	15.2734	20.658	2.45916	0.267686
Q8NFC6	Biorientation of chromosomes in cell division protein 1-like 1	BOD1L1	14.6746	19.537	15.2592	16.5652	15.2734	14.8794	-0.905892	0.268026
Q9Y676	28S ribosomal protein S18b, mitochondrial	MRPS18B	23.6607	23.6498	23.3748	16.5652	23.3346	23.5565	-1.08744	0.26809
P62314	Small nuclear ribonucleoprotein Sm D1	SNRPD1	24.7667	24.6992	24.5195	25.0598	24.619	24.7405	-2.34727	0.268126
Q9NZJ7	Mitochondrial carrier homolog 1	MTCH1	14.6746	15.6449	15.2592	16.5652	15.2734	18.7708	-1.08673	0.268136
P29992	Guanine nucleotide-binding protein subunit alpha-11	GNA11	21.7061	23.2778	22.4594	21.8259	22.5763	22.4067	-0.187445	0.268249
Q16181	Septin-7	SEPTIN7	24.0748	23.9389	24.0816	23.6989	23.9626	14.8794	0.428692	0.268297
P33991	DNA replication licensing factor MCM4	MCM4	25.774	25.4749	25.2982	25.5942	26.3126	25.7741	-1.08429	0.268297
P50570	Dynamin-2	DNM2	14.6746	15.6449	15.2592	16.5652	18.5658	14.8794	-1.40343	0.268376
P49643	DNA primase large subunit	PRIM2	21.7947	15.6449	21.785	16.5652	22.6047	14.8794	-1.39134	0.26896
Q9Y6M0	Testisin	PRSS21	14.6746	15.6449	15.2592	16.5652	22.9571	14.8794	-1.07258	0.269078
P61026	Ras-related protein Rab-10	RAB10	25.0994	23.7433	24.731	23.9392	24.0619	14.8794	-1.0706	0.269211
Q14004	Cyclin-dependent kinase 13	CDK13	16.8306	15.6449	15.2592	16.5652	15.2734	14.8794	-1.72112	0.269367
Q92542	Nicastrin	NCSTN	24.3282	24.5714	24.8504	24.0373	23.9749	23.7281	-0.592804	0.269495
P51858	Hepatoma-derived growth factor	HDGF	26.2096	26.4347	26.0083	26.6276	26.8612	27.2784	-0.088604	0.269511
Q8NBN7	Retinol dehydrogenase 13	RDH13	24.7688	24.02	24.7214	16.5652	23.9257	23.478	-1.06487	0.269599
Q9NQC3	Reticulon-4	RTN4	25.8593	26.6818	26.8501	26.7589	27.0846	26.8263	-1.37701	0.269661
Q86V35	Calcium-binding protein 7	CABP7	21.5918	15.6449	15.2592	16.5652	15.2734	14.8794	-2.41789	0.269686
Q9UI42	Carboxypeptidase A4	CPA4	23.5163	23.7483	23.3138	22.3358	22.449	22.4278	-2.40407	0.269724
Q96RL1	BRCA1-A complex subunit RAP80	UIMC1	14.6746	15.6449	15.2592	16.5652	19.7141	14.8794	-0.108558	0.26978
Q8WVC6	Dephospho-CoA kinase domain-containing protein	DCAKD	14.6746	15.6449	15.2592	19.6889	15.2734	14.8794	0.171131	0.269785
Q13751	Laminin subunit beta-3	LAMB3	14.6746	15.6449	15.2592	16.5652	17.1612	14.8794	-1.06123	0.269847
P19971	Thymidine phosphorylase	TYMP	14.6746	15.6449	15.2592	21.1422	21.1567	14.8794	-1.05748	0.270105
Q13501	Sequestosome-1	SQSTM1	22.4618	15.6449	22.8909	16.5652	15.2734	14.8794	2.57581	0.270166
Q9UHG3	Prenylcysteine oxidase 1	PCYOX1	25.2594	25.3774	25.4479	25.5644	24.7405	25.2562	-1.36671	0.270173
Q13263	Transcription intermediary factor 1-beta	TRIM28	28.8068	28.9896	28.9791	28.5614	28.8979	28.4555	-1.05539	0.270248
Q9NW64	Pre-mRNA-splicing factor RBM22	RBM22	14.6746	21.3369	15.2592	16.5652	15.2734	14.8794	0.262576	0.270374
Q9NYJ1	Cytochrome c oxidase assembly factor 4 homolog, mitochondrial	COA4	25.4923	25.0474	25.1585	24.4769	25.0568	25.6923	-1.36068	0.270475
P49756	RNA-binding protein 25	RBM25	21.4067	15.6449	15.2592	16.5652	15.2734	19.1988	-1.04877	0.270707
P17706	Tyrosine-protein phosphatase non-receptor type 2	PTPN2	14.6746	15.6449	15.2592	16.5652	15.2734	18.6692	-1.33156	0.271964
P48449	Lanosterol synthase	LSS	22.8573	23.1507	22.9757	16.5652	15.2734	14.8794	-1.02477	0.272411
P08183	Multidrug resistance protein 1	ABCB1	14.6746	21.3448	21.362	21.2577	15.2734	20.6333	-1.02469	0.272417
P20020	Plasma membrane calcium-transporting ATPase 1	ATP2B1	24.3495	25.3386	25.473	25.9802	25.6168	25.3514	-1.32157	0.272487
Q9C005	Protein dpy-30 homolog	DPY30	23.9461	23.2322	22.2045	23.3868	22.4454	21.988	-1.31398	0.272888
P62273	40S ribosomal protein S29	RPS29	24.3442	22.7384	23.0987	16.5652	15.2734	22.9716	0.131284	0.272986
O95716	Ras-related protein Rab-3D	RAB3D	14.6746	15.6449	20.6067	16.5652	15.2734	14.8794	-1.30835	0.273188
Q9UKS6	Protein kinase C and casein kinase substrate in neurons protein 3	PACSIN3	22.0307	15.6449	15.2592	16.5652	15.2734	14.8794	0.977947	0.273557
Q04941	Proteolipid protein 2	PLP2	14.6746	23.3117	15.2592	16.5652	15.2734	14.8794	-0.206454	0.273564
Q9NQ84	G-protein coupled receptor family C group 5 member C	GPRC5C	14.6746	15.6449	15.2592	16.5652	15.2734	20.2669	-0.200084	0.274592
P41567	Eukaryotic translation initiation factor 1;Eukaryotic translation initiation factor 1b	EIF1;EIF1B	24.6735	24.3056	23.8499	23.7432	23.5874	24.766	-1.28229	0.274601
Q13363	C-terminal-binding protein 1	CTBP1	21.6271	21.45	15.2592	22.2903	21.9301	14.8794	0.37975	0.274849
Q9Y6G3	39S ribosomal protein L42, mitochondrial	MRPL42	14.6746	15.6449	22.9171	16.5652	15.2734	14.8794	0.37975	0.274849
Q15008	26S proteasome non-ATPase regulatory subunit 6	PSMD6	24.1489	24.4958	24.2826	23.9382	24.1919	23.1978	0.37975	0.274849
Q01973	Tyrosine-protein kinase transmembrane receptor ROR1	ROR1	14.6746	20.8843	15.2592	16.5652	15.2734	14.8794	0.37975	0.274849
O15127	Secretory carrier-associated membrane protein 2	SCAMP2	23.2623	24.0996	15.2592	24.155	24.2525	14.8794	0.37975	0.274849
Q96K37	Solute carrier family 35 member E1	SLC35E1	20.2744	15.6449	18.9129	16.5652	15.2734	14.8794	0.37975	0.274849
P41223	Protein BUD31 homolog	BUD31	14.6746	15.6449	15.2592	21.2466	15.2734	14.8794	-0.984998	0.275376
Q96GW9	Methionine--tRNA ligase, mitochondrial	MARS2	14.6746	15.6449	15.2592	16.5652	18.5011	14.8794	-0.984071	0.275448
O95302	Peptidyl-prolyl cis-trans isomerase FKBP9	FKBP9	22.7748	15.6449	22.4963	16.5652	15.2734	14.8794	-1.25912	0.275896
Q8NBJ4	Golgi membrane protein 1	GOLM1	22.0691	22.0718	22.6151	23.725	23.1548	23.3704	-1.24926	0.276457
Q8NE86	Calcium uniporter protein, mitochondrial	MCU	14.6746	15.6449	15.2592	16.5652	23.8503	14.8794	-1.79054	0.276793
P60602	Reactive oxygen species modulator 1	ROMO1	14.6746	15.6449	17.3257	16.5652	15.2734	14.8794	-0.142753	0.276858
P53801	Pituitary tumor-transforming gene 1 protein-interacting protein	PTTG1IP	14.6746	23.5088	23.5699	23.0635	23.269	14.8794	-1.22955	0.277601
O95994	Anterior gradient protein 2 homolog	AGR2	14.6746	15.6449	15.2592	24.6297	24.7174	24.7901	-0.954408	0.277786
P47813	Eukaryotic translation initiation factor 1A, X-chromosomal;Eukaryotic translation initiation factor 1A, Y-chromosomal	EIF1AX;EIF1AY	24.2587	15.6449	15.2592	16.5652	15.2734	14.8794	-0.0910804	0.27806
Q8WUM4	Programmed cell death 6-interacting protein	PDCD6IP	14.6746	24.4939	15.2592	23.6269	22.6009	14.8794	-0.949162	0.278211
P35244	Replication protein A 14 kDa subunit	RPA3	24.1752	24.0693	23.206	24.1915	24.079	23.928	-0.944311	0.278608
P55327	Tumor protein D52	TPD52	24.1905	23.4074	23.3647	24.3933	23.9919	24.1254	0.190126	0.278624
Q15424	Scaffold attachment factor B1	SAFB	14.6746	15.6449	21.8954	16.5652	15.2734	14.8794	-1.21036	0.27874
Q9NQG5	Regulation of nuclear pre-mRNA domain-containing protein 1B	RPRD1B	23.2733	15.6449	15.2592	16.5652	15.2734	14.8794	-0.93664	0.279241
P57772	Selenocysteine-specific elongation factor	EEFSEC	14.6746	15.6449	15.2592	16.5652	17.4339	14.8794	-0.930568	0.279748
O96008	Mitochondrial import receptor subunit TOM40 homolog	TOMM40	26.8265	27.1224	27.0833	26.6751	26.1291	26.0727	-2.41857	0.27987
P05386	60S acidic ribosomal protein P1	RPLP1	25.4446	25.6584	24.7921	25.1473	24.2037	25.0834	-0.0912203	0.280177
P42702	Leukemia inhibitory factor receptor	LIFR	14.6746	15.6449	21.2933	16.5652	15.2734	14.8794	0.169993	0.280347
Q9UBW8	COP9 signalosome complex subunit 7a	COPS7A	23.5422	23.8112	22.8605	23.341	23.2603	22.8644	-1.1828	0.280426
Q9H6Z4	Ran-binding protein 3	RANBP3	23.811	24.4059	23.5898	25.0143	25.36	24.9389	-1.18152	0.280505
P61289	Proteasome activator complex subunit 3	PSME3	25.2064	25.4954	26.1246	25.7787	25.796	25.6881	-0.920839	0.28057
P04843	Dolichyl-diphosphooligosaccharide--protein glycosyltransferase subunit 1	RPN1	28.2936	28.8274	28.8569	28.9951	29.0272	27.8978	-0.920174	0.280627
Q15393	Splicing factor 3B subunit 3	SF3B3	25.1382	26.2752	25.7731	25.5635	25.722	25.2938	-0.918709	0.280752
Q9HD20	Manganese-transporting ATPase 13A1	ATP13A1	14.6746	23.4689	15.2592	16.5652	23.5445	14.8794	0.0746346	0.281096
Q96DH6	RNA-binding protein Musashi homolog 2	MSI2	21.5252	15.6449	15.2592	16.5652	15.2734	14.8794	-0.911603	0.281364
O43399	Tumor protein D54	TPD52L2	24.7976	24.5727	23.7797	23.7007	23.3809	23.6241	0.122403	0.281473
Q9Y287	Integral membrane protein 2B;BRI2, membrane form;BRI2 intracellular domain;BRI2C, soluble form;Bri23 peptide	ITM2B	14.6746	15.6449	21.0387	16.5652	15.2734	14.8794	-1.16332	0.281652
Q00587	Cdc42 effector protein 1	CDC42EP1	14.6746	15.6449	15.2592	16.5652	15.2734	22.5766	1.49593	0.281756
Q9H4F8	SPARC-related modular calcium-binding protein 1	SMOC1	14.6746	15.6449	22.1674	23.0886	22.5526	22.7522	-0.905544	0.28189
P0DI83	Ras-related protein Rab-34, isoform NARR	RAB34	14.6746	19.7779	15.2592	16.5652	15.2734	14.8794	-0.904569	0.281976
P62280	40S ribosomal protein S11	RPS11	25.1189	25.8297	26.0568	24.7693	26.4966	26.5299	-1.15745	0.282027
Q92616	Translational activator GCN1	GCN1L1	23.6687	24.3519	24.0383	25.1876	25.1543	24.5017	-1.15328	0.282295
Q99623	Prohibitin-2	PHB2	26.4484	26.4724	27.2121	26.9859	27.5934	27.7705	-1.15321	0.2823
P62312	U6 snRNA-associated Sm-like protein LSm6	LSM6	14.6746	15.6449	15.2592	16.5652	15.2734	19.354	-0.900538	0.28233
Q9UKF6	Cleavage and polyadenylation specificity factor subunit 3	CPSF3	14.6746	15.6449	15.2592	16.5652	15.2734	21.3961	-0.900367	0.282345
Q5T0F9	Coiled-coil and C2 domain-containing protein 1B	CC2D1B	14.6746	25.1159	15.2592	16.5652	15.2734	14.8794	-0.112018	0.282614
P13164	Interferon-induced transmembrane protein 1;Interferon-induced transmembrane protein 2;Interferon-induced transmembrane protein 3	IFITM1;IFITM2;IFITM3	14.6746	22.8355	15.2592	16.5652	15.2734	23.1772	-0.890603	0.283212
Q13242	Serine/arginine-rich splicing factor 9	SRSF9	14.6746	15.6449	15.2592	16.5652	15.2734	23.1561	-1.13854	0.283256
Q9Y2Z4	Tyrosine--tRNA ligase, mitochondrial	YARS2	24.1202	24.4914	24.4532	24.76	24.3921	24.015	0.324895	0.283401
Q14103	Heterogeneous nuclear ribonucleoprotein D0	HNRNPD	29.2256	28.8185	28.7555	28.9085	28.5393	29.2978	-0.881457	0.284038
Q16775	Hydroxyacylglutathione hydrolase, mitochondrial	HAGH	22.2621	15.6449	22.1068	16.5652	15.2734	14.8794	-0.880914	0.284087
P49189	4-trimethylaminobutyraldehyde dehydrogenase	ALDH9A1	25.1143	25.0192	25.3566	24.4274	24.2375	24.6368	-1.88082	0.284151
P39210	Protein Mpv17	MPV17	14.6746	20.7858	20.194	21.0771	15.2734	21.2542	1.73703	0.284315
P62491	Ras-related protein Rab-11A;Ras-related protein Rab-11B	RAB11A;RAB11B	14.6746	15.6449	20.2445	16.5652	15.2734	14.8794	-0.876211	0.284517
Q14137	Ribosome biogenesis protein BOP1	BOP1	14.6746	15.6449	16.7997	16.5652	15.2734	14.8794	0.223915	0.284541
P49207	60S ribosomal protein L34	RPL34	23.5539	15.6449	23.5331	16.5652	15.2734	14.8794	-1.11798	0.284626
O75717	WD repeat and HMG-box DNA-binding protein 1	WDHD1	14.6746	15.6449	15.2592	16.5652	23.3711	14.8794	-2.20003	0.284636
Q86UV5	Ubiquitin carboxyl-terminal hydrolase 48	USP48	14.6746	15.6449	16.3599	16.5652	15.2734	14.8794	-0.871525	0.284949
Q13724	Mannosyl-oligosaccharide glucosidase	MOGS	14.6746	15.6449	21.0122	16.5652	15.2734	21.2226	-0.499648	0.285388
Q6PD62	RNA polymerase-associated protein CTR9 homolog	CTR9	14.6746	15.6449	15.2592	16.5652	22.9934	14.8794	-0.866609	0.285405
Q9BXK1	Krueppel-like factor 16	KLF16	14.6746	15.6449	15.2592	16.5652	15.2734	17.6393	0.20448	0.286009
O43837	Isocitrate dehydrogenase [NAD] subunit beta, mitochondrial	IDH3B	25.3891	25.3962	25.2724	26.0341	26.3342	25.9654	-2.25174	0.286651
Q9Y5Y5	Peroxisomal membrane protein PEX16	PEX16	14.6746	15.6449	15.2592	16.5652	19.7046	14.8794	0.36113	0.286802
Q9NWS8	Required for meiotic nuclear division protein 1 homolog	RMND1	14.6746	15.6449	19.0271	16.5652	15.2734	14.8794	-0.850359	0.286942
O43242	26S proteasome non-ATPase regulatory subunit 3	PSMD3	24.2778	24.0641	24.1352	23.5447	23.7348	23.2268	-0.848312	0.287138
Q9Y5A9	YTH domain-containing family protein 2	YTHDF2	14.6746	15.6449	15.2592	16.5652	15.2734	22.9145	-0.0805037	0.287229
Q16543	Hsp90 co-chaperone Cdc37;Hsp90 co-chaperone Cdc37, N-terminally processed	CDC37	14.6746	24.2491	15.2592	24.6625	24.1123	24.6137	-2.60659	0.287878
P78537	Biogenesis of lysosome-related organelles complex 1 subunit 1	BLOC1S1	19.2192	15.6449	15.2592	16.5652	15.2734	14.8794	-0.840658	0.287879
P08581	Hepatocyte growth factor receptor	MET	14.6746	15.6449	20.8036	16.5652	15.2734	14.8794	-0.151517	0.288073
P52435	DNA-directed RNA polymerase II subunit RPB11-a	POLR2J	14.6746	15.6449	15.2592	16.5652	15.2734	19.9406	-2.097	0.288836
Q8N8Z6	Discoidin, CUB and LCCL domain-containing protein 1	DCBLD1	14.6746	20.4602	15.2592	20.7056	20.9797	19.9752	-0.82946	0.288981
Q9BY42	Protein RTF2 homolog	RTFDC1	18.2456	15.6449	15.2592	16.5652	15.2734	14.8794	-0.174541	0.288984
P05109	Protein S100-A8;Protein S100-A8, N-terminally processed	S100A8	14.6746	15.6449	25.0687	16.5652	15.2734	14.8794	-0.824804	0.289445
P51148	Ras-related protein Rab-5C	RAB5C	25.662	26.1069	26.0938	26.3621	26.0478	25.649	-1.59681	0.289655
Q9HAS0	Protein Njmu-R1	C17orf75	14.6746	15.6449	17.254	16.5652	15.2734	14.8794	0.297646	0.290019
P38919	Eukaryotic initiation factor 4A-III;Eukaryotic initiation factor 4A-III, N-terminally processed	EIF4A3	23.9561	23.3357	23.3442	22.7425	22.5227	23.3471	-0.81773	0.290158
Q969X6	Cirhin	CIRH1A	14.6746	15.6449	15.2592	16.5652	19.2443	14.8794	-2.43423	0.290197
O43684	Mitotic checkpoint protein BUB3	BUB3	25.5261	25.5085	25.6546	25.6493	25.7666	25.6596	0.328878	0.290393
Q59GN2	Putative 60S ribosomal protein L39-like 5;60S ribosomal protein L39	RPL39P5;RPL39	14.6746	23.4064	24.7606	23.9318	23.8099	14.8794	-0.813595	0.290579
Q9P2B2	Prostaglandin F2 receptor negative regulator	PTGFRN	14.6746	23.1566	22.9722	23.249	23.3155	23.324	-0.811942	0.290748
Q9H497	Torsin-3A	TOR3A	14.6746	15.6449	15.2592	16.5652	20.8193	14.8794	-1.02989	0.290932
Q7Z417	Nuclear fragile X mental retardation-interacting protein 2	NUFIP2	14.6746	15.6449	22.467	16.5652	15.2734	14.8794	-1.02623	0.29121
Q9NS56	E3 ubiquitin-protein ligase Topors	TOPORS	24.2002	15.6449	15.2592	16.5652	15.2734	14.8794	-2.16836	0.291317
O95299	NADH dehydrogenase [ubiquinone] 1 alpha subcomplex subunit 10, mitochondrial	NDUFA10	24.4929	25.0222	25.1595	24.288	24.5339	23.8579	-0.804622	0.291502
Q9NQH7	Probable Xaa-Pro aminopeptidase 3	XPNPEP3	14.6746	15.6449	15.2592	16.5652	22.4778	21.5679	-0.80072	0.291908
Q7Z739	YTH domain-containing family protein 3	YTHDF3	14.6746	15.6449	15.2592	16.5652	15.2734	22.3849	0.104171	0.29241
Q9HD45	Transmembrane 9 superfamily member 3	TM9SF3	14.6746	24.0219	24.2232	24.3298	24.1909	23.8303	-0.0851431	0.292411
Q9HB40	Retinoid-inducible serine carboxypeptidase	SCPEP1	14.6746	15.6449	15.2592	16.5652	21.7669	14.8794	-0.795553	0.292451
Q96RQ1	Endoplasmic reticulum-Golgi intermediate compartment protein 2	ERGIC2	14.6746	15.6449	15.2592	16.5652	15.2734	22.3733	-1.67879	0.292699
P33981	Dual specificity protein kinase TTK	TTK	14.6746	15.6449	15.2592	21.1005	15.2734	14.8794	-0.791641	0.292864
P18085	ADP-ribosylation factor 4	ARF4	14.6746	15.6449	20.7136	16.5652	15.2734	14.8794	-0.997927	0.29341
P11498	Pyruvate carboxylase, mitochondrial	PC	28.3444	28.111	28.4908	26.3772	26.3058	25.035	0.363763	0.293508
Q92820	Gamma-glutamyl hydrolase	GGH	14.6746	23.7614	23.3962	23.8571	21.9867	14.8794	-0.99561	0.293594
Q9NQ50	39S ribosomal protein L40, mitochondrial	MRPL40	23.8479	15.6449	23.3351	16.5652	15.2734	14.8794	-1.9592	0.29368
P63000	Ras-related C3 botulinum toxin substrate 1;Ras-related C3 botulinum toxin substrate 3	RAC1;RAC3	24.5702	25.2629	25.4482	25.1195	25.1524	24.8617	-0.994108	0.293714
Q9NS18	Glutaredoxin-2, mitochondrial	GLRX2	22.4031	15.6449	15.2592	16.5652	15.2734	14.8794	-0.992185	0.293867
Q96CM8	Acyl-CoA synthetase family member 2, mitochondrial	ACSF2	22.46	24.7775	24.5363	16.5652	15.2734	14.8794	0.129673	0.293977
P12268	Inosine-5-monophosphate dehydrogenase 2	IMPDH2	24.1242	25.2543	24.4298	25.1587	25.8031	25.1681	-0.983041	0.294602
Q8N1F8	Serine/threonine-protein kinase 11-interacting protein	STK11IP	14.6746	15.6449	15.2592	16.5652	15.2734	18.1657	0.124886	0.294731
Q9UHB9	Signal recognition particle subunit SRP68	SRP68	23.1468	23.8823	23.6122	24.3719	24.1367	23.8446	-0.976095	0.295167
Q9UHW9	Solute carrier family 12 member 6	SLC12A6	14.6746	15.6449	15.2592	16.5652	16.3219	14.8794	0.111345	0.295199
[truncated: 489 more rows]
