# Supplementary material for: PET117 Deficiency Confers Ferroptosis Resistance Through ACSF2 Downregulation in Cervical Cancer
Source: Antioxidants (Basel). 2026 Jul 14;15(7):876. doi: 10.3390/antiox15070876 (PMC13405933; doi:10.3390/antiox15070876)
Supplement: Supplementary file 1 [file antioxidants-15-00876-s001.zip › Supplementary Table S2.xlsx]

## Sheet: Sheet1
Table S2. RNA sequencing (RNA-seq) analysis of PET117-KO HeLa cells.
gene_id	gene_name	gene_description	Con_1	Con_2	Con_3	PET117-KO_1	PET117-KO_2	PET117-KO_3	log2Fold Change(PET117-KO/Con)	pvalue
ENSG00000044574	HSPA5	heat shock protein family A (Hsp70) member 5 [Source:HGNC Symbol;Acc:HGNC:5238]	17694.8	17036.2	16119.4	185386	188468	188872	3.4681	0
ENSG00000167996	FTH1	ferritin heavy chain 1 [Source:HGNC Symbol;Acc:HGNC:3976]	15521.9	15746.8	17018.6	73664.9	77775.9	78818.8	2.25354	0
ENSG00000198899	MT-ATP6	mitochondrially encoded ATP synthase membrane subunit 6 [Source:HGNC Symbol;Acc:HGNC:7414]	77116.1	82680.7	81380.6	21343.2	18679.5	19728.5	-2.01302	0
ENSG00000198727	MT-CYB	mitochondrially encoded cytochrome b [Source:HGNC Symbol;Acc:HGNC:7427]	57086.7	60372.3	64012.8	6563.16	5902.42	6036.46	-3.29387	0
ENSG00000143384	MCL1	MCL1, BCL2 family apoptosis regulator [Source:HGNC Symbol;Acc:HGNC:6943]	5335.01	5402.28	5336.06	29239.3	31326.3	30752.9	2.50619	0
ENSG00000143878	RHOB	ras homolog family member B [Source:HGNC Symbol;Acc:HGNC:668]	4140.32	3975.76	3683.41	24107.1	25429.3	25401.7	2.66696	0
ENSG00000142871	CYR61	cysteine rich angiogenic inducer 61 [Source:HGNC Symbol;Acc:HGNC:2654]	2776.65	2549.23	2370.88	47291.9	45871.6	48192	4.199	0
ENSG00000130066	SAT1	spermidine/spermine N1-acetyltransferase 1 [Source:HGNC Symbol;Acc:HGNC:10540]	1302.47	1284.22	1234.74	18671.1	19948.4	19369.8	3.92357	0
ENSG00000198840	MT-ND3	mitochondrially encoded NADH:ubiquinone oxidoreductase core subunit 3 [Source:HGNC Symbol;Acc:HGNC:7458]	16127.4	15037	16249.7	2904.3	2532.42	2597.69	-2.5607	0
ENSG00000198355	PIM3	Pim-3 proto-oncogene, serine/threonine kinase [Source:HGNC Symbol;Acc:HGNC:19310]	1986.59	1860.42	1866.13	14642.8	17237.6	16302.3	3.07621	0
ENSG00000138166	DUSP5	dual specificity phosphatase 5 [Source:HGNC Symbol;Acc:HGNC:3071]	259.398	268.019	284.94	14540.5	17285.7	15844	5.87478	0
ENSG00000130164	LDLR	low density lipoprotein receptor [Source:HGNC Symbol;Acc:HGNC:6547]	2693.54	2557.09	2288.56	15199	14764.3	14789.8	2.56953	0
ENSG00000144136	SLC20A1	solute carrier family 20 member 1 [Source:HGNC Symbol;Acc:HGNC:10946]	2458.8	2614.71	2388.07	13033.5	13904.8	13418.2	2.43507	0
ENSG00000135046	ANXA1	annexin A1 [Source:HGNC Symbol;Acc:HGNC:533]	2338.24	2315.26	2491.19	8973.56	8901.25	9039.79	1.91351	0
ENSG00000137193	PIM1	Pim-1 proto-oncogene, serine/threonine kinase [Source:HGNC Symbol;Acc:HGNC:8986]	607.393	696.674	670.286	6487.18	7479.02	7095.24	3.41463	0
ENSG00000164733	CTSB	cathepsin B [Source:HGNC Symbol;Acc:HGNC:2527]	2268.82	2205.26	2235.19	8606.3	8610.02	8421.02	1.93412	0
ENSG00000110195	FOLR1	folate receptor 1 [Source:HGNC Symbol;Acc:HGNC:3791]	523.363	462.703	579.829	10604.1	10266.6	10465.3	4.3236	0
ENSG00000145632	PLK2	polo like kinase 2 [Source:HGNC Symbol;Acc:HGNC:19699]	956.302	995.248	902.761	9833.66	10072.8	10574.1	3.41634	0
ENSG00000123358	NR4A1	nuclear receptor subfamily 4 group A member 1 [Source:HGNC Symbol;Acc:HGNC:7980]	1351.79	1308.66	1308.01	6336.26	6934.88	6453.55	2.31341	0
ENSG00000052802	MSMO1	methylsterol monooxygenase 1 [Source:HGNC Symbol;Acc:HGNC:10545]	1628.54	1789.7	1425.6	10521.7	11527.8	11423.2	2.78845	0
ENSG00000127954	STEAP4	STEAP4 metalloreductase [Source:HGNC Symbol;Acc:HGNC:21923]	12348.8	14318.5	13530.6	1177.76	1274.42	1331.5	-3.40989	0
ENSG00000163660	CCNL1	cyclin L1 [Source:HGNC Symbol;Acc:HGNC:20569]	1101.53	1186.44	1088.2	7087.66	8493.96	7884.75	2.79684	0
ENSG00000128422	KRT17	keratin 17 [Source:HGNC Symbol;Acc:HGNC:6427]	372.656	331.749	393.488	3973.36	4560.11	4366.92	3.55521	0
ENSG00000163435	ELF3	E74 like ETS transcription factor 3 [Source:HGNC Symbol;Acc:HGNC:3318]	277.665	241.828	232.475	3392.92	3926.19	3289.8	3.81904	0
ENSG00000166012	TAF1D	TATA-box binding protein associated factor, RNA polymerase I subunit D [Source:HGNC Symbol;Acc:HGNC:28759]	1345.4	1375.89	1249.21	6589.54	6134.53	6334.38	2.26295	0
ENSG00000187837	HIST1H1C	histone cluster 1 H1 family member c [Source:HGNC Symbol;Acc:HGNC:4716]	486.828	516.831	564.452	3785.51	4240.41	4137.75	2.9553	0
ENSG00000116690	PRG4	proteoglycan 4 [Source:HGNC Symbol;Acc:HGNC:9364]	5155.99	5859.74	5658.09	328.211	331.744	352.929	-4.04193	0
ENSG00000116604	MEF2D	myocyte enhancer factor 2D [Source:HGNC Symbol;Acc:HGNC:6997]	1071.39	1042.39	1090.91	5562.7	5254.26	5495.6	2.34787	0
ENSG00000146112	PPP1R18	protein phosphatase 1 regulatory subunit 18 [Source:HGNC Symbol;Acc:HGNC:29413]	1032.11	1026.68	958.844	4823.96	5069.23	5026.94	2.30562	0
ENSG00000184678	HIST2H2BE	histone cluster 2 H2B family member e [Source:HGNC Symbol;Acc:HGNC:4760]	125.132	128.335	122.117	4970.65	5557.54	5211.43	5.38875	0
ENSG00000272398	CD24	CD24 molecule [Source:HGNC Symbol;Acc:HGNC:1645]	5309.44	5370.85	4937.14	701.801	772.975	774.61	-2.79629	0
ENSG00000185022	MAFF	MAF bZIP transcription factor F [Source:HGNC Symbol;Acc:HGNC:6780]	358.956	342.226	322.932	2692.17	3071.1	2807.39	3.06505	0
ENSG00000129757	CDKN1C	cyclin dependent kinase inhibitor 1C [Source:HGNC Symbol;Acc:HGNC:1786]	504.182	491.513	457.713	3482.62	4025.82	4030.03	2.98871	0
ENSG00000126368	NR1D1	nuclear receptor subfamily 1 group D member 1 [Source:HGNC Symbol;Acc:HGNC:7962]	126.045	150.16	152.872	4105.27	4181.29	4250.04	4.86768	0
ENSG00000124203	ZNF831	zinc finger protein 831 [Source:HGNC Symbol;Acc:HGNC:16167]	2823.24	3241.54	2957.04	269.112	289.044	270.426	-3.44483	0
ENSG00000134107	BHLHE40	basic helix-loop-helix family member e40 [Source:HGNC Symbol;Acc:HGNC:1046]	2481.63	2779.71	2256	13723.6	15424.5	14670.6	2.54303	1.52158e-304
ENSG00000141738	GRB7	growth factor receptor bound protein 7 [Source:HGNC Symbol;Acc:HGNC:4567]	242.044	267.146	262.325	2239.43	2198.49	2153.09	3.09434	3.66354e-301
ENSG00000112149	CD83	CD83 molecule [Source:HGNC Symbol;Acc:HGNC:1703]	2894.48	2794.55	3611.95	199.459	189.412	203.965	-3.97188	1.46991e-299
ENSG00000103175	WFDC1	WAP four-disulfide core domain 1 [Source:HGNC Symbol;Acc:HGNC:15466]	8159.16	7558.65	9276.37	1266.41	1347.78	1354.42	-2.6551	3.66443e-299
ENSG00000196878	LAMB3	laminin subunit beta 3 [Source:HGNC Symbol;Acc:HGNC:6490]	677.723	687.944	775.217	3906.87	3878.01	3942.95	2.45376	6.99489e-295
ENSG00000162772	ATF3	activating transcription factor 3 [Source:HGNC Symbol;Acc:HGNC:785]	420.152	481.91	577.116	4086.28	4210.85	4366.92	3.0977	2.19241e-293
ENSG00000141639	MAPK4	mitogen-activated protein kinase 4 [Source:HGNC Symbol;Acc:HGNC:6878]	1855.97	2011.45	2222.53	81.2612	97.443	101.983	-4.44247	1.62489e-285
ENSG00000198938	MT-CO3	mitochondrially encoded cytochrome c oxidase III [Source:HGNC Symbol;Acc:HGNC:7422]	100614	101158	109404	20463	15843.8	18108.2	-2.51562	1.69124e-280
ENSG00000205189	ZBTB10	zinc finger and BTB domain containing 10 [Source:HGNC Symbol;Acc:HGNC:30953]	492.308	544.768	456.808	3132.25	3412.69	3408.97	2.73545	9.09064e-280
ENSG00000103855	CD276	CD276 molecule [Source:HGNC Symbol;Acc:HGNC:19137]	2245.07	2028.04	2139.31	8170.44	8785.2	8423.31	1.98486	8.74547e-277
ENSG00000125657	TNFSF9	TNF superfamily member 9 [Source:HGNC Symbol;Acc:HGNC:11939]	3050.67	2787.57	2503.85	13474.6	15424.5	14764.6	2.38795	1.00641e-266
ENSG00000234745	HLA-B	major histocompatibility complex, class I, B [Source:HGNC Symbol;Acc:HGNC:4932]	101.384	106.509	124.831	1508.08	1631.35	1572.14	3.82389	1.0454e-265
ENSG00000196428	TSC22D2	TSC22 domain family member 2 [Source:HGNC Symbol;Acc:HGNC:29095]	547.111	489.767	492.086	3226.17	2979.13	3400.95	2.65166	1.77118e-261
ENSG00000175592	FOSL1	FOS like 1, AP-1 transcription factor subunit [Source:HGNC Symbol;Acc:HGNC:13718]	199.115	179.843	185.437	1842.62	2295.93	2014.44	3.44688	1.65475e-245
ENSG00000112541	PDE10A	phosphodiesterase 10A [Source:HGNC Symbol;Acc:HGNC:8772]	3159.36	3407.42	3356.86	683.86	693.05	685.232	-2.26681	2.53685e-245
ENSG00000184545	DUSP8	dual specificity phosphatase 8 [Source:HGNC Symbol;Acc:HGNC:3074]	180.848	171.986	186.341	1557.68	1701.42	1652.35	3.1876	3.8068e-240
ENSG00000171631	P2RY6	pyrimidinergic receptor P2Y6 [Source:HGNC Symbol;Acc:HGNC:8543]	1846.84	1841.21	1700.59	198.404	204.74	192.507	-3.17703	7.77122e-239
ENSG00000167470	MIDN	midnolin [Source:HGNC Symbol;Acc:HGNC:16298]	1327.13	1149.77	1291.73	5347.41	5962.64	5719.05	2.17616	9.14753e-234
ENSG00000111011	RSRC2	arginine and serine rich coiled-coil 2 [Source:HGNC Symbol;Acc:HGNC:30559]	684.116	653.896	635.913	2943.34	2935.33	2998.75	2.16913	1.41739e-232
ENSG00000165124	SVEP1	sushi, von Willebrand factor type A, EGF and pentraxin domain containing 1 [Source:HGNC Symbol;Acc:HGNC:15985]	2018.55	2208.75	2216.2	229.009	282.475	215.424	-3.14732	5.45435e-232
ENSG00000108932	SLC16A6	solute carrier family 16 member 6 [Source:HGNC Symbol;Acc:HGNC:10927]	1795.69	1908.43	1924.02	216.345	181.748	231.466	-3.16127	1.99357e-231
ENSG00000170456	DENND5B	DENN domain containing 5B [Source:HGNC Symbol;Acc:HGNC:28338]	2125.42	2200.02	2097.7	352.484	339.408	362.096	-2.6078	1.96097e-228
ENSG00000067082	KLF6	Kruppel like factor 6 [Source:HGNC Symbol;Acc:HGNC:2235]	495.962	590.165	501.132	2963.4	3363.43	3184.38	2.58226	7.15384e-227
ENSG00000165312	OTUD1	OTU deubiquitinase 1 [Source:HGNC Symbol;Acc:HGNC:27346]	350.735	385.877	376.301	2107.51	2297.03	2318.1	2.59405	4.69413e-225
ENSG00000161960	EIF4A1	eukaryotic translation initiation factor 4A1 [Source:HGNC Symbol;Acc:HGNC:3282]	139.746	139.684	108.548	1647.39	2107.62	1745.16	3.82486	1.72908e-224
ENSG00000186642	PDE2A	phosphodiesterase 2A [Source:HGNC Symbol;Acc:HGNC:8777]	716.998	776.119	912.711	4643.5	4861.2	4324.52	2.52321	5.54631e-224
ENSG00000101680	LAMA1	laminin subunit alpha 1 [Source:HGNC Symbol;Acc:HGNC:6481]	9451.59	9883.52	9364.11	3281.05	3276.93	3290.95	-1.54302	8.5796e-223
ENSG00000124635	HIST1H2BJ	histone cluster 1 H2B family member j [Source:HGNC Symbol;Acc:HGNC:4761]	79.4635	88.1755	89.5524	1240.02	1468.21	1293.69	3.95917	1.26036e-221
ENSG00000154822	PLCL2	phospholipase C like 2 [Source:HGNC Symbol;Acc:HGNC:9064]	1788.38	1778.35	1802.81	240.618	194.886	187.923	-3.10372	2.9191e-221
ENSG00000161091	MFSD12	major facilitator superfamily domain containing 12 [Source:HGNC Symbol;Acc:HGNC:28299]	2340.06	2091.77	2292.18	8267.53	7789.97	7771.31	1.8256	4.88595e-221
ENSG00000152684	PELO	pelota mRNA surveillance and ribosome rescue factor [Source:HGNC Symbol;Acc:HGNC:8829]	737.092	668.737	706.469	3322.21	3307.59	3050.31	2.19675	1.34271e-218
ENSG00000179335	CLK3	CDC like kinase 3 [Source:HGNC Symbol;Acc:HGNC:2071]	727.958	690.563	596.112	3430.91	3430.21	3288.65	2.33291	1.54926e-217
ENSG00000067225	PKM	pyruvate kinase M1/2 [Source:HGNC Symbol;Acc:HGNC:9021]	22458	21217.1	21077.4	54802.8	56244.3	54835.7	1.35717	1.74365e-217
ENSG00000165494	PCF11	PCF11, cleavage and polyadenylation factor subunit [Source:HGNC Symbol;Acc:HGNC:30097]	539.804	543.895	426.957	2878.97	3019.64	3023.96	2.56188	3.12322e-209
ENSG00000138434	ITPRID2	ITPR interacting domain containing 2 [Source:HGNC Symbol;Acc:HGNC:11319]	1590.18	1785.34	1565.81	6030.21	5865.19	6080	1.86273	2.19603e-208
ENSG00000080824	HSP90AA1	heat shock protein 90 alpha family class A member 1 [Source:HGNC Symbol;Acc:HGNC:5253]	8756.51	8793.98	8080.53	23619.6	25130.4	24466.7	1.51424	6.08872e-208
ENSG00000079459	FDFT1	farnesyl-diphosphate farnesyltransferase 1 [Source:HGNC Symbol;Acc:HGNC:3629]	2838.76	2634.79	2878.34	8900.74	9044.68	8461.12	1.66093	6.87137e-207
ENSG00000214717	ZBED1	zinc finger BED-type containing 1 [Source:HGNC Symbol;Acc:HGNC:447]	2773	2750.03	2741.75	656.422	670.057	647.418	-2.06579	3.68494e-205
ENSG00000168906	MAT2A	methionine adenosyltransferase 2A [Source:HGNC Symbol;Acc:HGNC:6904]	15414.1	15857.6	15244.7	38817.5	38268.8	36997.9	1.29429	1.19965e-204
ENSG00000198517	MAFK	MAF bZIP transcription factor K [Source:HGNC Symbol;Acc:HGNC:6782]	1312.52	1213.5	1062.87	5249.26	5661.55	5241.22	2.17015	1.20692e-202
ENSG00000118898	PPL	periplakin [Source:HGNC Symbol;Acc:HGNC:9273]	1827.66	1730.34	1933.07	255.392	279.191	272.718	-2.76643	1.68199e-201
ENSG00000026025	VIM	vimentin [Source:HGNC Symbol;Acc:HGNC:12692]	5141.38	5087.12	5080.97	12614.5	12609.6	12410.9	1.29768	1.67181e-195
ENSG00000169155	ZBTB43	zinc finger and BTB domain containing 43 [Source:HGNC Symbol;Acc:HGNC:17908]	478.608	545.641	509.273	2474.77	2372.57	2335.29	2.22728	5.19672e-192
ENSG00000184588	PDE4B	phosphodiesterase 4B [Source:HGNC Symbol;Acc:HGNC:8781]	1136.24	1210.89	1281.78	77.0398	48.1741	58.4395	-4.30032	5.61972e-191
ENSG00000142627	EPHA2	EPH receptor A2 [Source:HGNC Symbol;Acc:HGNC:3386]	1502.5	1467.55	1660.79	5891.96	5330.9	5667.48	1.86703	6.07746e-189
ENSG00000059728	MXD1	MAX dimerization protein 1 [Source:HGNC Symbol;Acc:HGNC:6761]	384.53	365.797	379.015	1990.37	1906.16	2161.12	2.42327	8.15367e-188
ENSG00000072310	SREBF1	sterol regulatory element binding transcription factor 1 [Source:HGNC Symbol;Acc:HGNC:11289]	3845.3	3556.7	3577.57	10298	10850.1	10160.5	1.51184	2.79021e-184
ENSG00000117318	ID3	inhibitor of DNA binding 3, HLH protein [Source:HGNC Symbol;Acc:HGNC:5362]	588.212	458.338	515.605	3178.68	4193.33	3695.44	2.82519	8.37371e-183
ENSG00000161638	ITGA5	integrin subunit alpha 5 [Source:HGNC Symbol;Acc:HGNC:6141]	3391.35	3458.92	3703.31	9600.43	9783.72	9588.66	1.45698	1.37785e-182
ENSG00000205730	ITPRIPL2	ITPRIP like 2 [Source:HGNC Symbol;Acc:HGNC:27257]	1903.47	1826.37	1981.01	366.203	330.649	355.22	-2.44015	3.06294e-182
ENSG00000158373	HIST1H2BD	histone cluster 1 H2B family member d [Source:HGNC Symbol;Acc:HGNC:4747]	53.889	56.7466	75.9839	1004.68	1282.09	1218.06	4.23138	1.04672e-181
ENSG00000169851	PCDH7	protocadherin 7 [Source:HGNC Symbol;Acc:HGNC:8659]	2335.5	2289.94	2426.06	501.287	535.389	459.495	-2.23585	2.32314e-181
ENSG00000182718	ANXA2	annexin A2 [Source:HGNC Symbol;Acc:HGNC:537]	4871.93	4570.29	4752.61	11820.9	12014	12131.4	1.34133	4.79925e-181
ENSG00000164104	HMGB2	high mobility group box 2 [Source:HGNC Symbol;Acc:HGNC:5000]	1419.38	1313.03	1574.86	5258.76	5649.5	5395.91	1.92062	2.4127e-180
ENSG00000172572	PDE3A	phosphodiesterase 3A [Source:HGNC Symbol;Acc:HGNC:8778]	2171.09	2366.77	2299.42	441.132	498.164	482.412	-2.26657	1.03372e-179
ENSG00000123975	CKS2	CDC28 protein kinase regulatory subunit 2 [Source:HGNC Symbol;Acc:HGNC:2000]	772.714	688.817	686.569	2827.26	2780.96	2856.66	1.97872	2.79301e-177
ENSG00000105856	HBP1	HMG-box transcription factor 1 [Source:HGNC Symbol;Acc:HGNC:23200]	364.436	442.624	384.442	2258.43	2036.45	2123.3	2.42866	4.81534e-176
ENSG00000172379	ARNT2	aryl hydrocarbon receptor nuclear translocator 2 [Source:HGNC Symbol;Acc:HGNC:16876]	1383.76	1483.27	1609.23	184.685	204.74	194.798	-2.93824	1.01914e-175
ENSG00000166598	HSP90B1	heat shock protein 90 beta family member 1 [Source:HGNC Symbol;Acc:HGNC:12028]	16367.6	16420.7	15773.9	39733.6	37164.1	38445.2	1.24802	1.51456e-175
ENSG00000137331	IER3	immediate early response 3 [Source:HGNC Symbol;Acc:HGNC:5392]	3792.33	3963.53	3933.98	10682.2	11948.3	11007.3	1.52476	1.94564e-175
ENSG00000127666	TICAM1	toll like receptor adaptor molecule 1 [Source:HGNC Symbol;Acc:HGNC:18348]	438.419	444.37	413.389	1904.89	2000.32	2007.57	2.18925	1.48123e-174
ENSG00000075624	ACTB	actin beta [Source:HGNC Symbol;Acc:HGNC:132]	35489.1	32209.4	33309	82160.3	86071.7	86190.2	1.33277	5.87493e-174
ENSG00000198712	MT-CO2	mitochondrially encoded cytochrome c oxidase II [Source:HGNC Symbol;Acc:HGNC:7421]	86762.2	86756.9	92307.8	31586.3	26666.5	28470.3	-1.61597	2.9168e-172
ENSG00000130522	JUND	JunD proto-oncogene, AP-1 transcription factor subunit [Source:HGNC Symbol;Acc:HGNC:6206]	1759.16	1570.57	1569.43	5798.04	6900.94	6521.16	1.97206	3.96815e-172
ENSG00000115414	FN1	fibronectin 1 [Source:HGNC Symbol;Acc:HGNC:3778]	377.223	384.131	414.293	1864.79	1827.33	1802.46	2.22473	3.05061e-170
ENSG00000099875	MKNK2	MAP kinase interacting serine/threonine kinase 2 [Source:HGNC Symbol;Acc:HGNC:7111]	3750.31	3566.31	3803.72	10130.2	10392.5	9603.56	1.43797	5.06707e-170
ENSG00000167657	DAPK3	death associated protein kinase 3 [Source:HGNC Symbol;Acc:HGNC:2676]	927.987	872.152	847.582	3158.63	3105.04	3015.94	1.80956	1.49941e-169
ENSG00000184009	ACTG1	actin gamma 1 [Source:HGNC Symbol;Acc:HGNC:144]	18504.9	17747.7	17460	39810.6	40633.7	40317.5	1.16884	2.02849e-169
ENSG00000116560	SFPQ	splicing factor proline and glutamine rich [Source:HGNC Symbol;Acc:HGNC:10774]	5810.88	5858.87	5602.91	1970.32	2027.69	2101.53	-1.50204	3.37127e-169
ENSG00000179094	PER1	period circadian regulator 1 [Source:HGNC Symbol;Acc:HGNC:8845]	590.039	615.483	413.389	15153.6	16569.7	14789.8	4.8444	1.12851e-168
ENSG00000171492	LRRC8D	leucine rich repeat containing 8 VRAC subunit D [Source:HGNC Symbol;Acc:HGNC:16992]	1979.28	2090.89	2644.06	287.053	275.906	287.614	-2.98072	1.26292e-168
ENSG00000141564	RPTOR	regulatory associated protein of MTOR complex 1 [Source:HGNC Symbol;Acc:HGNC:30287]	2294.39	2459.31	2502.95	564.607	586.848	602.729	-2.04907	8.25381e-167
ENSG00000175426	PCSK1	proprotein convertase subtilisin/kexin type 1 [Source:HGNC Symbol;Acc:HGNC:8743]	1037.59	989.137	1122.57	67.5418	84.3046	79.0652	-3.77146	9.83649e-167
ENSG00000139112	GABARAPL1	GABA type A receptor associated protein like 1 [Source:HGNC Symbol;Acc:HGNC:4068]	1221.18	1163.74	1326.1	4093.66	4210.85	4033.47	1.73347	1.5641e-165
ENSG00000169908	TM4SF1	transmembrane 4 L six family member 1 [Source:HGNC Symbol;Acc:HGNC:11853]	7732.62	7847.62	7175.05	18769.2	18807.6	18609	1.30397	1.57974e-165
ENSG00000139289	PHLDA1	pleckstrin homology like domain family A member 1 [Source:HGNC Symbol;Acc:HGNC:8933]	832.083	893.105	1029.4	3715.85	3731.3	4025.45	2.05816	6.09679e-164
ENSG00000180573	HIST1H2AC	histone cluster 1 H2A family member c [Source:HGNC Symbol;Acc:HGNC:4733]	200.029	171.986	233.379	1464.81	1755.07	1541.2	2.97632	5.20748e-162
ENSG00000083857	FAT1	FAT atypical cadherin 1 [Source:HGNC Symbol;Acc:HGNC:3595]	3829.77	4358.14	3931.26	1110.22	1156.18	1054.2	-1.8676	1.11649e-161
ENSG00000220205	VAMP2	vesicle associated membrane protein 2 [Source:HGNC Symbol;Acc:HGNC:12643]	246.611	252.304	260.516	1377.22	1372.96	1465.57	2.47255	7.42672e-161
ENSG00000170153	RNF150	ring finger protein 150 [Source:HGNC Symbol;Acc:HGNC:23138]	1391.98	1483.27	1393.04	250.116	217.878	226.883	-2.61794	8.03601e-160
ENSG00000115963	RND3	Rho family GTPase 3 [Source:HGNC Symbol;Acc:HGNC:671]	256.658	271.511	280.417	1649.5	1427.7	1569.85	2.52281	2.63167e-159
ENSG00000160789	LMNA	lamin A/C [Source:HGNC Symbol;Acc:HGNC:6636]	7573.69	6709.2	6971.52	18334.4	19433.9	19466.1	1.42916	1.72498e-157
ENSG00000068137	PLEKHH3	pleckstrin homology, MyTH4 and FERM domain containing H3 [Source:HGNC Symbol;Acc:HGNC:26105]	1590.18	1406.44	1598.38	5175.39	5138.2	4772.56	1.7155	7.7556e-156
ENSG00000174010	KLHL15	kelch like family member 15 [Source:HGNC Symbol;Acc:HGNC:29347]	677.723	720.246	571.688	2850.47	2778.77	2798.22	2.09678	1.75976e-155
ENSG00000197063	MAFG	MAF bZIP transcription factor G [Source:HGNC Symbol;Acc:HGNC:6781]	999.23	1102.63	1031.21	3300.05	3399.56	3326.47	1.67778	2.81304e-155
ENSG00000037474	NSUN2	NOP2/Sun RNA methyltransferase family member 2 [Source:HGNC Symbol;Acc:HGNC:25994]	4924.91	4943.94	4967.9	1882.73	1832.8	1882.67	-1.40615	4.21156e-155
ENSG00000135047	CTSL	cathepsin L [Source:HGNC Symbol;Acc:HGNC:2537]	1802.09	1748.67	1911.36	5140.56	5606.8	5382.16	1.56222	2.48388e-154
ENSG00000188643	S100A16	S100 calcium binding protein A16 [Source:HGNC Symbol;Acc:HGNC:20441]	2534.61	2341.45	2511.09	6520.95	6940.35	6649.5	1.44501	5.10436e-154
ENSG00000112078	KCTD20	potassium channel tetramerization domain containing 20 [Source:HGNC Symbol;Acc:HGNC:21052]	2909.09	3199.64	3200.37	908.648	851.805	850.237	-1.83388	2.57537e-153
ENSG00000013441	CLK1	CDC like kinase 1 [Source:HGNC Symbol;Acc:HGNC:2068]	560.811	598.895	539.124	2403.01	2163.45	2399.46	2.03542	1.8647e-152
ENSG00000120694	HSPH1	heat shock protein family H (Hsp110) member 1 [Source:HGNC Symbol;Acc:HGNC:16969]	1407.51	1491.13	1232.02	4774.36	5376.88	5099.13	1.88412	3.33674e-151
ENSG00000150991	UBC	ubiquitin C [Source:HGNC Symbol;Acc:HGNC:12468]	6203.63	5690.38	6766.18	18236.3	20395.1	19462.6	1.63848	3.91706e-151
ENSG00000205336	ADGRG1	adhesion G protein-coupled receptor G1 [Source:HGNC Symbol;Acc:HGNC:4512]	217.383	174.605	274.085	1839.46	1720.03	1640.89	2.96635	1.68799e-149
ENSG00000187514	PTMA	prothymosin alpha [Source:HGNC Symbol;Acc:HGNC:9623]	9853.47	9213.91	9206.72	21330.5	22295.8	21697.1	1.20815	2.57175e-149
ENSG00000138061	CYP1B1	cytochrome P450 family 1 subfamily B member 1 [Source:HGNC Symbol;Acc:HGNC:2597]	2150.99	2217.48	2443.24	550.888	534.294	556.894	-2.05259	3.96172e-149
ENSG00000204569	PPP1R10	protein phosphatase 1 regulatory subunit 10 [Source:HGNC Symbol;Acc:HGNC:9284]	958.128	990.883	890.097	64.3757	72.2611	38.9597	-4.00875	1.09989e-147
ENSG00000112308	C6orf62	chromosome 6 open reading frame 62 [Source:HGNC Symbol;Acc:HGNC:20998]	2025.86	2014.07	1876.98	484.401	489.405	482.412	-2.02261	1.93692e-147
ENSG00000249992	TMEM158	transmembrane protein 158 (gene/pseudogene) [Source:HGNC Symbol;Acc:HGNC:30293]	335.208	331.749	351.878	1526.02	1747.4	1691.31	2.28467	3.08131e-147
ENSG00000163659	TIPARP	TCDD inducible poly(ADP-ribose) polymerase [Source:HGNC Symbol;Acc:HGNC:23696]	504.182	538.656	484.85	1948.16	2128.42	2049.97	2.00323	1.04341e-145
ENSG00000198363	ASPH	aspartate beta-hydroxylase [Source:HGNC Symbol;Acc:HGNC:757]	7114.26	7087.22	6791.51	15335.1	15564.6	16011.3	1.15996	1.45095e-145
ENSG00000157224	CLDN12	claudin 12 [Source:HGNC Symbol;Acc:HGNC:2034]	384.53	395.48	349.164	1632.61	1640.11	1687.87	2.13482	9.51179e-145
ENSG00000196924	FLNA	filamin A [Source:HGNC Symbol;Acc:HGNC:3754]	22856.2	22094.5	22638.7	46111	48668.9	47591.5	1.07479	1.83297e-144
ENSG00000143641	GALNT2	polypeptide N-acetylgalactosaminyltransferase 2 [Source:HGNC Symbol;Acc:HGNC:4124]	4536.72	4281.31	4369.07	9969.8	10180.1	10082.5	1.19703	1.68999e-143
ENSG00000111371	SLC38A1	solute carrier family 38 member 1 [Source:HGNC Symbol;Acc:HGNC:13447]	8433.17	9084.7	9559.5	3132.25	3305.4	3343.66	-1.46918	1.85356e-143
ENSG00000180447	GAS1	growth arrest specific 1 [Source:HGNC Symbol;Acc:HGNC:4165]	800.115	811.913	890.097	31.6602	29.5614	34.3762	-4.71151	1.67707e-142
ENSG00000146223	RPL7L1	ribosomal protein L7 like 1 [Source:HGNC Symbol;Acc:HGNC:21370]	2910.92	2722.09	2950.71	742.959	816.769	853.675	-1.8313	2.0647e-141
ENSG00000185112	FAM43A	family with sequence similarity 43 member A [Source:HGNC Symbol;Acc:HGNC:26888]	1384.67	1241.44	1565.81	211.068	189.412	184.485	-2.83975	2.75459e-139
ENSG00000148634	HERC4	HECT and RLD domain containing E3 ubiquitin protein ligase 4 [Source:HGNC Symbol;Acc:HGNC:24521]	992.837	1212.63	938.039	4031.4	4269.97	4170.98	1.98773	5.2172e-138
ENSG00000105976	MET	MET proto-oncogene, receptor tyrosine kinase [Source:HGNC Symbol;Acc:HGNC:7029]	3007.74	3277.34	3215.75	873.822	885.746	1002.64	-1.78313	1.61213e-137
ENSG00000132680	KHDC4	KH domain containing 4, pre-mRNA splicing factor [Source:HGNC Symbol;Acc:HGNC:29145]	1483.32	1619.46	1455.45	4626.61	4414.5	4289	1.54804	1.84337e-137
ENSG00000243335	KCTD7	potassium channel tetramerization domain containing 7 [Source:HGNC Symbol;Acc:HGNC:21957]	183.588	195.558	164.632	1255.85	1109.1	1121.81	2.68051	2.25731e-137
ENSG00000105516	DBP	D-box binding PAR bZIP transcription factor [Source:HGNC Symbol;Acc:HGNC:2697]	302.327	261.907	271.371	1351.89	1573.32	1495.36	2.40367	9.50849e-137
ENSG00000130749	ZC3H4	zinc finger CCCH-type containing 4 [Source:HGNC Symbol;Acc:HGNC:17808]	838.477	834.612	821.35	56.9884	70.0714	80.2111	-3.59382	3.84336e-136
ENSG00000135346	CGA	glycoprotein hormones, alpha polypeptide [Source:HGNC Symbol;Acc:HGNC:1885]	20.0942	13.9684	9.95027	792.56	841.951	751.692	5.76307	1.97231e-135
ENSG00000147604	RPL7	ribosomal protein L7 [Source:HGNC Symbol;Acc:HGNC:10363]	8864.29	8182.86	8744.48	19051	19831.3	19215.1	1.17163	2.16923e-135
ENSG00000154864	PIEZO2	piezo type mechanosensitive ion channel component 2 [Source:HGNC Symbol;Acc:HGNC:26270]	2945.63	3344.56	3004.98	902.316	904.359	944.199	-1.75701	4.5594e-135
ENSG00000100292	HMOX1	heme oxygenase 1 [Source:HGNC Symbol;Acc:HGNC:5013]	189.068	191.192	144.731	1120.77	1282.09	1211.19	2.78253	1.86711e-134
ENSG00000143367	TUFT1	tuftelin 1 [Source:HGNC Symbol;Acc:HGNC:12422]	289.539	271.511	293.985	1486.97	1320.41	1359	2.28538	4.99044e-133
ENSG00000137801	THBS1	thrombospondin 1 [Source:HGNC Symbol;Acc:HGNC:11785]	1219.35	1238.82	1194.03	235.341	211.309	190.215	-2.51754	1.19097e-132
ENSG00000237412	PRSS56	serine protease 56 [Source:HGNC Symbol;Acc:HGNC:39433]	48387.8	42816.6	50859.5	16119.3	17417.1	17490.6	-1.47723	1.72341e-132
ENSG00000179409	GEMIN4	gem nuclear organelle associated protein 4 [Source:HGNC Symbol;Acc:HGNC:15717]	1194.69	1164.62	1119.86	206.847	211.309	209.695	-2.47037	9.19273e-132
ENSG00000168140	VASN	vasorin [Source:HGNC Symbol;Acc:HGNC:18517]	394.577	382.385	386.251	1522.86	1549.23	1522.86	1.98207	4.30509e-131
ENSG00000196352	CD55	CD55 molecule (Cromer blood group) [Source:HGNC Symbol;Acc:HGNC:2665]	10739.4	11345	13042.1	32438	32498.9	33283	1.48345	2.99188e-130
ENSG00000084710	EFR3B	EFR3 homolog B [Source:HGNC Symbol;Acc:HGNC:29155]	1586.53	1537.4	1444.6	312.381	326.27	357.512	-2.19851	1.53066e-129
ENSG00000154556	SORBS2	sorbin and SH3 domain containing 2 [Source:HGNC Symbol;Acc:HGNC:24098]	2640.56	2919.4	2669.39	766.177	770.785	854.821	-1.78352	1.56945e-129
ENSG00000100644	HIF1A	hypoxia inducible factor 1 subunit alpha [Source:HGNC Symbol;Acc:HGNC:4910]	3709.21	4293.54	4214.39	11003	10560	11202	1.42312	2.84449e-129
ENSG00000140545	MFGE8	milk fat globule-EGF factor 8 protein [Source:HGNC Symbol;Acc:HGNC:7036]	37.4483	37.5401	24.4234	688.082	644.876	624.5	4.29846	2.37408e-127
ENSG00000033100	CHPF2	chondroitin polymerizing factor 2 [Source:HGNC Symbol;Acc:HGNC:29270]	1538.12	1582.79	1517.87	301.827	367.875	354.075	-2.18116	4.62164e-127
ENSG00000175155	YPEL2	yippee like 2 [Source:HGNC Symbol;Acc:HGNC:18326]	40.1884	68.0959	51.5605	776.73	724.801	700.128	3.78028	9.29243e-127
ENSG00000161642	ZNF385A	zinc finger protein 385A [Source:HGNC Symbol;Acc:HGNC:17521]	232.91	219.129	225.238	1123.94	1163.84	1104.62	2.32487	2.12813e-126
ENSG00000187608	ISG15	ISG15 ubiquitin-like modifier [Source:HGNC Symbol;Acc:HGNC:4053]	1682.43	1369.78	1561.29	4718.43	4959.74	4968.5	1.66694	2.62341e-126
ENSG00000134318	ROCK2	Rho associated coiled-coil containing protein kinase 2 [Source:HGNC Symbol;Acc:HGNC:10252]	2614.07	2735.19	2381.73	712.355	755.457	752.838	-1.8001	3.67079e-126
ENSG00000128590	DNAJB9	DnaJ heat shock protein family (Hsp40) member B9 [Source:HGNC Symbol;Acc:HGNC:6968]	142.486	141.43	137.495	899.15	909.833	882.322	2.67506	6.66543e-126
ENSG00000106211	HSPB1	heat shock protein family B (small) member 1 [Source:HGNC Symbol;Acc:HGNC:5246]	6331.5	5569.9	5908.65	15465	18183.5	17015.1	1.50829	9.23013e-126
ENSG00000197956	S100A6	S100 calcium binding protein A6 [Source:HGNC Symbol;Acc:HGNC:10496]	5137.72	4368.62	5246.51	14227	16463.5	15420	1.64418	9.55768e-126
ENSG00000079841	RIMS1	regulating synaptic membrane exocytosis 1 [Source:HGNC Symbol;Acc:HGNC:17282]	5.48024	8.73025	7.23656	1091.22	1241.58	1261.61	7.38383	1.19742e-125
ENSG00000140416	TPM1	tropomyosin 1 [Source:HGNC Symbol;Acc:HGNC:12010]	656.715	697.547	728.179	2204.61	2247.76	2277.99	1.6922	1.54088e-125
ENSG00000106089	STX1A	syntaxin 1A [Source:HGNC Symbol;Acc:HGNC:11433]	105.951	87.3025	96.789	870.656	800.346	776.901	3.0788	1.59595e-125
ENSG00000157514	TSC22D3	TSC22 domain family member 3 [Source:HGNC Symbol;Acc:HGNC:3051]	563.551	549.133	693.805	6007	7682.67	6903.88	3.51102	3.60302e-125
ENSG00000163874	ZC3H12A	zinc finger CCCH-type containing 12A [Source:HGNC Symbol;Acc:HGNC:26259]	191.808	136.192	154.681	1114.44	1394.86	1194	2.94104	4.26171e-125
ENSG00000137575	SDCBP	syndecan binding protein [Source:HGNC Symbol;Acc:HGNC:10662]	1811.22	1851.69	1917.69	4603.39	4519.6	4741.62	1.31283	1.51896e-124
ENSG00000152683	SLC30A6	solute carrier family 30 member 6 [Source:HGNC Symbol;Acc:HGNC:19305]	914.287	983.026	960.654	138.25	133.574	151.255	-2.75724	3.82559e-124
ENSG00000158104	HPD	4-hydroxyphenylpyruvate dioxygenase [Source:HGNC Symbol;Acc:HGNC:5147]	6168.01	5197.99	5822.72	1975.6	1918.2	1874.65	-1.57493	4.39646e-124
ENSG00000185262	UBALD2	UBA like domain containing 2 [Source:HGNC Symbol;Acc:HGNC:28438]	1094.22	1049.38	1172.32	3238.84	3230.95	3515.54	1.5904	4.67345e-124
ENSG00000112081	SRSF3	serine and arginine rich splicing factor 3 [Source:HGNC Symbol;Acc:HGNC:10785]	3923.85	3795.04	3884.22	1522.86	1545.95	1515.99	-1.33951	9.2266e-124
ENSG00000107159	CA9	carbonic anhydrase 9 [Source:HGNC Symbol;Acc:HGNC:1383]	998.317	1158.5	1128	181.519	143.427	143.234	-2.80838	2.00174e-122
ENSG00000179348	GATA2	GATA binding protein 2 [Source:HGNC Symbol;Acc:HGNC:4171]	958.128	935.01	828.586	2991.89	3505.76	3114.48	1.82024	1.93893e-121
ENSG00000164211	STARD4	StAR related lipid transfer domain containing 4 [Source:HGNC Symbol;Acc:HGNC:18058]	544.37	618.975	518.319	2142.34	1984.99	2125.59	1.89407	1.52822e-120
ENSG00000158195	WASF2	WAS protein family member 2 [Source:HGNC Symbol;Acc:HGNC:12733]	2119.03	2127.56	2185.44	5496.21	5110.83	5685.82	1.34083	2.35686e-120
ENSG00000112715	VEGFA	vascular endothelial growth factor A [Source:HGNC Symbol;Acc:HGNC:12680]	2172	2282.96	2259.62	5392.79	6042.56	5809.57	1.36062	3.54155e-120
ENSG00000100941	PNN	pinin, desmosome associated protein [Source:HGNC Symbol;Acc:HGNC:9162]	1943.66	1865.65	1787.43	4788.08	4536.03	4698.08	1.32512	3.77275e-119
ENSG00000021826	CPS1	carbamoyl-phosphate synthase 1 [Source:HGNC Symbol;Acc:HGNC:2323]	30133.1	32072.3	32330.2	15356.3	15355.5	15617.1	-1.02898	1.04565e-118
ENSG00000168264	IRF2BP2	interferon regulatory factor 2 binding protein 2 [Source:HGNC Symbol;Acc:HGNC:21729]	2477.07	2613.84	2600.64	901.26	875.892	857.113	-1.5456	9.26942e-118
ENSG00000135486	HNRNPA1	heterogeneous nuclear ribonucleoprotein A1 [Source:HGNC Symbol;Acc:HGNC:5031]	9550.23	9242.71	9504.32	18775.6	20103.9	19948.5	1.05582	3.63326e-117
ENSG00000114251	WNT5A	Wnt family member 5A [Source:HGNC Symbol;Acc:HGNC:12784]	1834.05	1999.23	1987.34	538.223	546.338	582.103	-1.80492	4.85268e-117
ENSG00000102804	TSC22D1	TSC22 domain family member 1 [Source:HGNC Symbol;Acc:HGNC:16826]	6179.88	6439.43	7204	2419.89	2164.55	2328.41	-1.51975	4.27766e-116
ENSG00000166710	B2M	beta-2-microglobulin [Source:HGNC Symbol;Acc:HGNC:914]	11917.7	12046.9	12945.3	25477	25613.3	25361.6	1.05056	1.36071e-115
ENSG00000143753	DEGS1	delta 4-desaturase, sphingolipid 1 [Source:HGNC Symbol;Acc:HGNC:13709]	2905.44	3056.46	3111.72	936.087	909.833	1066.81	-1.64011	1.73969e-115
ENSG00000177606	JUN	Jun proto-oncogene, AP-1 transcription factor subunit [Source:HGNC Symbol;Acc:HGNC:6204]	344.342	329.13	345.546	1481.7	1992.65	1746.31	2.35698	5.40897e-114
ENSG00000169045	HNRNPH1	heterogeneous nuclear ribonucleoprotein H1 [Source:HGNC Symbol;Acc:HGNC:5041]	4051.72	4023.77	3804.62	9140.3	8620.97	8629.56	1.15154	6.94159e-113
ENSG00000116273	PHF13	PHD finger protein 13 [Source:HGNC Symbol;Acc:HGNC:22983]	353.475	350.956	370.874	1373	1426.61	1332.65	1.94242	1.19013e-112
ENSG00000107372	ZFAND5	zinc finger AN1-type containing 5 [Source:HGNC Symbol;Acc:HGNC:13008]	1591.1	1618.59	1631.84	3811.89	3913.05	3810.03	1.25246	4.43882e-112
ENSG00000070404	FSTL3	follistatin like 3 [Source:HGNC Symbol;Acc:HGNC:3973]	7593.78	7354.36	7032.13	3035.16	3287.88	3086.98	-1.22397	1.36792e-111
ENSG00000137275	RIPK1	receptor interacting serine/threonine kinase 1 [Source:HGNC Symbol;Acc:HGNC:10019]	732.525	719.373	614.203	59.099	48.1741	45.8349	-3.7508	9.69331e-111
ENSG00000076108	BAZ2A	bromodomain adjacent to zinc finger domain 2A [Source:HGNC Symbol;Acc:HGNC:962]	2819.58	3144.64	2783.36	7123.55	6937.07	7107.85	1.27477	1.15451e-110
ENSG00000128342	LIF	LIF, interleukin 6 family cytokine [Source:HGNC Symbol;Acc:HGNC:6596]	407.364	341.353	352.782	1533.41	1578.8	1417.44	2.04076	6.1885e-110
ENSG00000254470	AP5B1	adaptor related protein complex 5 subunit beta 1 [Source:HGNC Symbol;Acc:HGNC:25104]	1609.36	1521.68	1737.68	364.092	414.954	421.681	-2.0206	7.06016e-110
ENSG00000162878	PKDCC	protein kinase domain containing, cytoplasmic [Source:HGNC Symbol;Acc:HGNC:25123]	1766.46	1575.81	1796.48	454.852	430.282	473.245	-1.9197	8.45919e-109
ENSG00000173218	VANGL1	VANGL planar cell polarity protein 1 [Source:HGNC Symbol;Acc:HGNC:15512]	854.917	850.326	826.777	135.084	135.763	142.088	-2.61692	8.48342e-109
ENSG00000099860	GADD45B	growth arrest and DNA damage inducible beta [Source:HGNC Symbol;Acc:HGNC:4096]	350.735	389.369	423.339	1623.11	2143.75	1921.63	2.28927	1.44754e-108
ENSG00000119801	YPEL5	yippee like 5 [Source:HGNC Symbol;Acc:HGNC:18329]	486.828	549.133	537.315	1718.09	1750.69	1785.27	1.73915	1.75716e-108
ENSG00000162695	SLC30A7	solute carrier family 30 member 7 [Source:HGNC Symbol;Acc:HGNC:19306]	1330.78	1512.08	1255.54	306.049	273.716	260.113	-2.28568	1.29443e-107
ENSG00000213782	DDX47	DEAD-box helicase 47 [Source:HGNC Symbol;Acc:HGNC:18682]	55.7158	42.7782	48.8468	559.33	585.753	577.52	3.54918	2.70221e-107
ENSG00000135926	TMBIM1	transmembrane BAX inhibitor motif containing 1 [Source:HGNC Symbol;Acc:HGNC:23410]	570.858	601.514	581.639	1808.85	1825.14	1774.96	1.62455	3.32857e-107
ENSG00000101782	RIOK3	RIO kinase 3 [Source:HGNC Symbol;Acc:HGNC:11451]	539.804	524.688	500.227	1926	1679.52	1884.96	1.81108	3.67883e-107
ENSG00000101126	ADNP	activity dependent neuroprotector homeobox [Source:HGNC Symbol;Acc:HGNC:15766]	1840.45	2070.82	2036.19	614.208	573.709	579.811	-1.75011	3.93781e-107
ENSG00000138623	SEMA7A	semaphorin 7A (John Milton Hagen blood group) [Source:HGNC Symbol;Acc:HGNC:10741]	115.998	128.335	97.6936	821.055	858.374	748.255	2.82663	4.23874e-107
ENSG00000107104	KANK1	KN motif and ankyrin repeat domains 1 [Source:HGNC Symbol;Acc:HGNC:19309]	1290.6	1292.08	1263.68	299.717	338.313	288.76	-2.05278	5.00623e-107
ENSG00000157617	C2CD2	C2 calcium dependent domain containing 2 [Source:HGNC Symbol;Acc:HGNC:1266]	1542.69	1731.21	1413.84	314.491	366.78	350.637	-2.18449	9.28751e-107
ENSG00000171608	PIK3CD	phosphatidylinositol-4,5-bisphosphate 3-kinase catalytic subunit delta [Source:HGNC Symbol;Acc:HGNC:8977]	1952.79	1848.19	2038.9	541.389	501.448	412.514	-2.00275	2.23888e-106
ENSG00000137818	RPLP1	ribosomal protein lateral stalk subunit P1 [Source:HGNC Symbol;Acc:HGNC:10372]	14401.2	13806	15277.3	29980.1	30559.9	29431.7	1.04901	2.59978e-106
ENSG00000181218	HIST3H2A	histone cluster 3 H2A [Source:HGNC Symbol;Acc:HGNC:20507]	292.279	252.304	294.89	1162.98	1309.46	1245.56	2.14754	3.16193e-106
ENSG00000108828	VAT1	vesicle amine transport 1 [Source:HGNC Symbol;Acc:HGNC:16919]	3047.01	3097.49	3232.03	6595.88	6905.31	6795.02	1.11404	3.70054e-106
ENSG00000156030	ELMSAN1	ELM2 and Myb/SANT domain containing 1 [Source:HGNC Symbol;Acc:HGNC:19853]	591.866	628.578	675.714	2148.67	1951.05	2033.92	1.69374	1.71924e-105
ENSG00000147854	UHRF2	ubiquitin like with PHD and ring finger domains 2 [Source:HGNC Symbol;Acc:HGNC:12557]	647.582	689.69	702.851	2085.35	1988.28	2008.71	1.57594	1.7686e-105
ENSG00000162433	AK4	adenylate kinase 4 [Source:HGNC Symbol;Acc:HGNC:363]	2048.7	2213.12	1906.83	603.655	521.156	588.978	-1.84779	2.69644e-105
ENSG00000162607	USP1	ubiquitin specific peptidase 1 [Source:HGNC Symbol;Acc:HGNC:12607]	4049.9	4166.07	4360.93	1736.03	1778.06	1779.54	-1.24856	1.30531e-104
ENSG00000213949	ITGA1	integrin subunit alpha 1 [Source:HGNC Symbol;Acc:HGNC:6134]	3216.9	3601.23	3292.64	7594.23	7606.03	7805.68	1.18591	2.98982e-104
ENSG00000128016	ZFP36	ZFP36 ring finger protein [Source:HGNC Symbol;Acc:HGNC:12862]	153.447	129.208	156.491	850.604	1109.1	977.429	2.74233	8.69282e-104
ENSG00000141644	MBD1	methyl-CpG binding domain protein 1 [Source:HGNC Symbol;Acc:HGNC:6916]	1170.94	1119.22	1402.99	3914.26	4100.27	3752.73	1.67213	8.73751e-104
ENSG00000171246	NPTX1	neuronal pentraxin 1 [Source:HGNC Symbol;Acc:HGNC:7952]	16427	16000.8	14539.2	7129.88	6641.45	6689.6	-1.19869	9.18799e-104
ENSG00000131668	BARX1	BARX homeobox 1 [Source:HGNC Symbol;Acc:HGNC:955]	1487.88	1292.08	1402.08	3.16602	3.2846	12.6046	-7.80729	1.45736e-103
ENSG00000181019	NQO1	NAD(P)H quinone dehydrogenase 1 [Source:HGNC Symbol;Acc:HGNC:2874]	3017.78	2664.47	2852.11	1018.4	1009.47	1018.68	-1.48597	4.64998e-103
ENSG00000182670	TTC3	tetratricopeptide repeat domain 3 [Source:HGNC Symbol;Acc:HGNC:12393]	3117.34	3254.64	2968.8	1212.59	1175.89	1203.17	-1.37895	8.83418e-103
ENSG00000155660	PDIA4	protein disulfide isomerase family A member 4 [Source:HGNC Symbol;Acc:HGNC:30167]	4977.88	4752.75	5021.27	9785.11	9883.35	9818.98	0.999267	2.05559e-102
ENSG00000143126	CELSR2	cadherin EGF LAG seven-pass G-type receptor 2 [Source:HGNC Symbol;Acc:HGNC:3231]	4765.98	4834.81	4537.32	1865.84	2063.82	1920.48	-1.27316	3.00573e-102
ENSG00000076604	TRAF4	TNF receptor associated factor 4 [Source:HGNC Symbol;Acc:HGNC:12034]	2087.97	1939.86	2071.47	4991.76	4724.34	4649.95	1.23625	4.17923e-102
ENSG00000150938	CRIM1	cysteine rich transmembrane BMP regulator 1 [Source:HGNC Symbol;Acc:HGNC:2359]	2154.65	2269.86	2206.25	4781.75	4967.4	4911.21	1.14451	4.19973e-102
ENSG00000104812	GYS1	glycogen synthase 1 [Source:HGNC Symbol;Acc:HGNC:4706]	1966.49	1973.04	1858.89	637.425	647.065	653.147	-1.58158	4.49918e-102
ENSG00000160208	RRP1B	ribosomal RNA processing 1B [Source:HGNC Symbol;Acc:HGNC:23818]	2571.15	2649.63	2427.87	932.921	832.098	833.049	-1.55718	5.74998e-102
ENSG00000124783	SSR1	signal sequence receptor subunit 1 [Source:HGNC Symbol;Acc:HGNC:11323]	6556.19	6545.07	6056.1	2887.41	2897.01	2873.85	-1.14575	1.11593e-101
ENSG00000204713	TRIM27	tripartite motif containing 27 [Source:HGNC Symbol;Acc:HGNC:9975]	1663.25	1658.75	1706.02	490.733	536.484	537.414	-1.68483	1.00526e-100
ENSG00000049130	KITLG	KIT ligand [Source:HGNC Symbol;Acc:HGNC:6343]	1999.37	2170.34	1967.44	647.979	568.235	656.585	-1.71265	3.15203e-100
ENSG00000204592	HLA-E	major histocompatibility complex, class I, E [Source:HGNC Symbol;Acc:HGNC:4962]	1676.95	1473.67	1690.64	4143.27	4119.98	4068.99	1.34932	3.7089e-100
ENSG00000119953	SMNDC1	survival motor neuron domain containing 1 [Source:HGNC Symbol;Acc:HGNC:16900]	388.184	448.735	445.953	1464.81	1506.53	1534.32	1.81177	6.98758e-100
ENSG00000149596	JPH2	junctophilin 2 [Source:HGNC Symbol;Acc:HGNC:14202]	860.397	847.707	815.018	127.696	160.945	127.192	-2.60091	1.64843e-99
ENSG00000183696	UPP1	uridine phosphorylase 1 [Source:HGNC Symbol;Acc:HGNC:12576]	340.688	357.94	379.015	1325.51	1376.25	1263.9	1.87978	1.83788e-99
ENSG00000113194	FAF2	Fas associated factor family member 2 [Source:HGNC Symbol;Acc:HGNC:24666]	1145.37	1141.04	1135.24	261.724	269.337	300.219	-2.04262	2.83346e-99
ENSG00000160685	ZBTB7B	zinc finger and BTB domain containing 7B [Source:HGNC Symbol;Acc:HGNC:18668]	1286.03	1253.66	1469.02	3721.13	4260.12	3821.48	1.55803	4.9014e-99
ENSG00000265681	RPL17	ribosomal protein L17 [Source:HGNC Symbol;Acc:HGNC:10307]	167.147	157.144	142.018	798.892	849.615	842.216	2.41711	6.36183e-99
ENSG00000136026	CKAP4	cytoskeleton associated protein 4 [Source:HGNC Symbol;Acc:HGNC:16991]	5865.68	5279.18	5294.45	2218.33	2356.15	2259.66	-1.2663	6.4699e-99
ENSG00000148339	SLC25A25	solute carrier family 25 member 25 [Source:HGNC Symbol;Acc:HGNC:20663]	261.225	226.113	264.134	1052.17	1166.03	1082.85	2.13583	1.039e-98
ENSG00000179918	SEPHS2	selenophosphate synthetase 2 [Source:HGNC Symbol;Acc:HGNC:19686]	814.729	784.849	835.823	116.087	149.997	119.171	-2.66027	1.3464e-98
ENSG00000259956	RBM15B	RNA binding motif protein 15B [Source:HGNC Symbol;Acc:HGNC:24303]	1501.59	1433.51	1630.04	349.318	412.764	411.368	-1.96095	2.61085e-98
ENSG00000137094	DNAJB5	DnaJ heat shock protein family (Hsp40) member B5 [Source:HGNC Symbol;Acc:HGNC:14887]	121.479	106.509	121.212	717.631	732.465	696.69	2.62107	3.03092e-98
ENSG00000105327	BBC3	BCL2 binding component 3 [Source:HGNC Symbol;Acc:HGNC:17868]	222.863	211.272	300.317	1231.58	1368.58	1503.38	2.48237	5.63101e-98
ENSG00000069482	GAL	galanin and GMAP prepropeptide [Source:HGNC Symbol;Acc:HGNC:4114]	633.881	635.562	616.012	1808.85	1937.91	2066.01	1.62389	1.5957e-97
ENSG00000186566	GPATCH8	G-patch domain containing 8 [Source:HGNC Symbol;Acc:HGNC:29066]	1208.39	1363.66	1270.02	327.155	329.554	338.032	-1.94997	3.62842e-97
ENSG00000161011	SQSTM1	sequestosome 1 [Source:HGNC Symbol;Acc:HGNC:11280]	2380.25	2105.74	2067.85	5272.48	5442.57	5249.24	1.2846	1.36711e-96
ENSG00000062716	VMP1	vacuole membrane protein 1 [Source:HGNC Symbol;Acc:HGNC:29559]	2919.14	2921.14	3131.62	6378.48	6856.05	6492.51	1.13671	2.05074e-96
ENSG00000156976	EIF4A2	eukaryotic translation initiation factor 4A2 [Source:HGNC Symbol;Acc:HGNC:3284]	5926.88	6039.59	5474.46	11855.7	11989.9	12083.2	1.0426	2.137e-96
ENSG00000162599	NFIA	nuclear factor I A [Source:HGNC Symbol;Acc:HGNC:7784]	1717.14	1808.91	1813.66	605.765	599.986	590.124	-1.57194	4.02548e-96
ENSG00000163125	RPRD2	regulation of nuclear pre-mRNA domain containing 2 [Source:HGNC Symbol;Acc:HGNC:29039]	1075.04	1132.31	1280.87	271.222	233.206	240.633	-2.22604	1.36465e-95
ENSG00000173846	PLK3	polo like kinase 3 [Source:HGNC Symbol;Acc:HGNC:2154]	158.927	148.414	162.823	834.774	815.675	770.026	2.36484	2.1588e-95
ENSG00000128965	CHAC1	ChaC glutathione specific gamma-glutamylcyclotransferase 1 [Source:HGNC Symbol;Acc:HGNC:28680]	592.779	589.292	866.578	27.4388	18.6127	32.0844	-4.71539	3.16202e-95
ENSG00000173402	DAG1	dystroglycan 1 [Source:HGNC Symbol;Acc:HGNC:2666]	10322	10375.9	10412.5	5455.05	5584.91	5456.64	-0.915227	6.17093e-95
ENSG00000162783	IER5	immediate early response 5 [Source:HGNC Symbol;Acc:HGNC:5393]	1461.4	1305.17	1363.19	3746.46	3356.86	3635.85	1.37902	1.58713e-94
ENSG00000179361	ARID3B	AT-rich interaction domain 3B [Source:HGNC Symbol;Acc:HGNC:14350]	191.808	183.335	166.441	973.024	962.386	830.757	2.35314	1.74627e-94
ENSG00000183741	CBX6	chromobox 6 [Source:HGNC Symbol;Acc:HGNC:1556]	1140.8	1100.88	1020.36	2773.43	2794.1	2971.25	1.38808	1.86601e-94
ENSG00000184500	PROS1	protein S [Source:HGNC Symbol;Acc:HGNC:9456]	144.313	137.065	167.345	865.379	766.406	822.736	2.45229	1.46955e-93
ENSG00000170775	GPR37	G protein-coupled receptor 37 [Source:HGNC Symbol;Acc:HGNC:4494]	1071.39	991.756	1185.89	233.23	227.732	189.069	-2.31942	1.70099e-93
ENSG00000101166	PRELID3B	PRELI domain containing 3B [Source:HGNC Symbol;Acc:HGNC:15892]	5719.54	5769.82	6360.03	2653.13	2622.2	2629.78	-1.17497	2.31095e-93
ENSG00000189266	PNRC2	proline rich nuclear receptor coactivator 2 [Source:HGNC Symbol;Acc:HGNC:23158]	891.452	932.391	932.612	2394.57	2733.88	2495.71	1.46759	2.35442e-93
ENSG00000084090	STARD7	StAR related lipid transfer domain containing 7 [Source:HGNC Symbol;Acc:HGNC:18063]	1945.48	2085.66	1946.63	674.362	725.896	672.627	-1.52803	7.17318e-93
ENSG00000177311	ZBTB38	zinc finger and BTB domain containing 38 [Source:HGNC Symbol;Acc:HGNC:26636]	1149.02	1215.25	1329.72	248.005	306.562	294.489	-2.12253	1.4027e-92
ENSG00000183092	BEGAIN	brain enriched guanylate kinase associated [Source:HGNC Symbol;Acc:HGNC:24163]	1168.2	1115.73	1192.22	2981.34	2861.98	2767.28	1.30899	1.7885e-92
ENSG00000197976	AKAP17A	A-kinase anchoring protein 17A [Source:HGNC Symbol;Acc:HGNC:18783]	1058.6	1056.36	1010.4	2505.38	2636.44	2627.49	1.31358	2.62946e-92
ENSG00000076555	ACACB	acetyl-CoA carboxylase beta [Source:HGNC Symbol;Acc:HGNC:85]	819.296	779.611	736.32	78.0952	128.099	106.566	-2.9031	4.54746e-92
ENSG00000117479	SLC19A2	solute carrier family 19 member 2 [Source:HGNC Symbol;Acc:HGNC:10938]	487.741	469.687	412.484	1589.34	1474.78	1638.6	1.77925	1.03422e-91
ENSG00000148154	UGCG	UDP-glucose ceramide glucosyltransferase [Source:HGNC Symbol;Acc:HGNC:12524]	423.805	435.639	398.915	1831.02	1446.32	1591.62	1.95219	1.29881e-91
ENSG00000166189	HPS6	HPS6, biogenesis of lysosomal organelles complex 2 subunit 3 [Source:HGNC Symbol;Acc:HGNC:18817]	540.717	497.624	485.754	22.1621	25.1819	27.5009	-4.35123	1.42382e-91
ENSG00000181649	PHLDA2	pleckstrin homology like domain family A member 2 [Source:HGNC Symbol;Acc:HGNC:12385]	1750.94	1613.35	1585.71	3922.7	4521.79	4302.75	1.36466	1.52748e-91
ENSG00000180530	NRIP1	nuclear receptor interacting protein 1 [Source:HGNC Symbol;Acc:HGNC:8001]	760.84	790.088	729.988	130.862	133.574	99.6909	-2.64425	3.34736e-91
ENSG00000177542	SLC25A22	solute carrier family 25 member 22 [Source:HGNC Symbol;Acc:HGNC:19954]	748.966	747.309	762.553	1990.37	1974.04	1969.75	1.39354	5.12613e-91
ENSG00000128510	CPA4	carboxypeptidase A4 [Source:HGNC Symbol;Acc:HGNC:15740]	1474.18	1671.84	1733.16	430.579	383.203	311.677	-2.11417	9.6608e-91
ENSG00000137409	MTCH1	mitochondrial carrier 1 [Source:HGNC Symbol;Acc:HGNC:17586]	3305.5	3181.3	3250.12	6393.25	6503.5	6369.9	0.984645	9.96909e-91
ENSG00000204256	BRD2	bromodomain containing 2 [Source:HGNC Symbol;Acc:HGNC:1103]	2806.8	2948.21	2913.62	5997.5	6673.2	6286.26	1.12873	2.43795e-90
ENSG00000168461	RAB31	RAB31, member RAS oncogene family [Source:HGNC Symbol;Acc:HGNC:9771]	1574.66	1677.08	1743.11	3761.23	3938.23	4027.74	1.23113	2.56714e-90
ENSG00000101224	CDC25B	cell division cycle 25B [Source:HGNC Symbol;Acc:HGNC:1726]	1748.2	1605.49	1658.98	3891.04	3705.02	3963.57	1.20556	1.14025e-89
ENSG00000148396	SEC16A	SEC16 homolog A, endoplasmic reticulum export factor [Source:HGNC Symbol;Acc:HGNC:29006]	3570.38	3689.4	3324.3	1488.03	1376.25	1339.52	-1.33172	1.5338e-89
ENSG00000174343	CHRNA9	cholinergic receptor nicotinic alpha 9 subunit [Source:HGNC Symbol;Acc:HGNC:14079]	653.975	739.452	856.628	91.8146	109.487	89.378	-2.95208	3.16449e-89
ENSG00000100227	POLDIP3	DNA polymerase delta interacting protein 3 [Source:HGNC Symbol;Acc:HGNC:23782]	1467.79	1406.44	1356.86	3245.17	3216.71	3237.09	1.19686	3.99634e-89
ENSG00000100226	GTPBP1	GTP binding protein 1 [Source:HGNC Symbol;Acc:HGNC:4669]	1306.12	1284.22	1381.28	3034.1	3118.18	3070.94	1.21562	1.11078e-88
ENSG00000156515	HK1	hexokinase 1 [Source:HGNC Symbol;Acc:HGNC:4922]	66.6762	56.7466	57.8925	490.733	579.184	544.289	3.15486	2.90316e-88
ENSG00000088305	DNMT3B	DNA methyltransferase 3 beta [Source:HGNC Symbol;Acc:HGNC:2979]	490.481	501.116	554.502	1757.14	1636.82	1553.8	1.67857	3.67722e-88
ENSG00000054967	RELT	RELT, TNF receptor [Source:HGNC Symbol;Acc:HGNC:13764]	258.485	256.669	206.242	1032.12	1079.54	996.909	2.10719	8.0351e-88
ENSG00000135678	CPM	carboxypeptidase M [Source:HGNC Symbol;Acc:HGNC:2311]	285.886	302.94	255.089	1062.73	1229.53	1125.25	2.01718	1.01046e-87
ENSG00000101152	DNAJC5	DnaJ heat shock protein family (Hsp40) member C5 [Source:HGNC Symbol;Acc:HGNC:16235]	1828.57	1643.91	1785.62	599.433	585.753	597	-1.56071	4.30276e-87
ENSG00000075618	FSCN1	fascin actin-bundling protein 1 [Source:HGNC Symbol;Acc:HGNC:11148]	10598.8	10197.8	10019.9	18430.5	19043	18881.7	0.870842	6.28585e-87
ENSG00000244462	RBM12	RNA binding motif protein 12 [Source:HGNC Symbol;Acc:HGNC:9898]	2203.97	2211.37	1932.16	745.07	702.903	678.356	-1.57733	7.70602e-87
ENSG00000100350	FOXRED2	FAD dependent oxidoreductase domain containing 2 [Source:HGNC Symbol;Acc:HGNC:26264]	1517.11	1466.68	1410.22	484.401	475.171	460.641	-1.62901	1.1882e-86
ENSG00000051108	HERPUD1	homocysteine inducible ER protein with ubiquitin like domain 1 [Source:HGNC Symbol;Acc:HGNC:13744]	2405.82	2522.17	3053.83	14715.7	17731.3	16257.6	2.60927	1.47294e-86
ENSG00000135775	COG2	component of oligomeric golgi complex 2 [Source:HGNC Symbol;Acc:HGNC:6546]	792.808	701.039	787.881	128.751	137.953	145.526	-2.46968	1.91483e-86
ENSG00000179431	FJX1	four jointed box 1 [Source:HGNC Symbol;Acc:HGNC:17166]	545.284	482.783	604.253	48.5456	47.0792	49.2725	-3.4938	3.12655e-86
ENSG00000166250	CLMP	CXADR like membrane protein [Source:HGNC Symbol;Acc:HGNC:24039]	2053.26	2153.75	2242.43	835.829	792.682	770.026	-1.42653	7.25596e-86
ENSG00000108679	LGALS3BP	galectin 3 binding protein [Source:HGNC Symbol;Acc:HGNC:6564]	14244.1	13879.4	15735.9	6837.55	7085.97	7079.2	-1.06233	1.62288e-85
ENSG00000177352	CCDC71	coiled-coil domain containing 71 [Source:HGNC Symbol;Acc:HGNC:25760]	639.361	604.133	655.813	91.8146	105.107	87.0863	-2.74061	2.18358e-85
ENSG00000111057	KRT18	keratin 18 [Source:HGNC Symbol;Acc:HGNC:6430]	8954.71	8188.97	8606.08	16254.3	17432.4	17055.2	0.978645	2.67729e-85
ENSG00000176396	EID2	EP300 interacting inhibitor of differentiation 2 [Source:HGNC Symbol;Acc:HGNC:28292]	527.016	495.878	474.899	39.0476	48.1741	42.3973	-3.53138	3.42552e-85
ENSG00000112511	PHF1	PHD finger protein 1 [Source:HGNC Symbol;Acc:HGNC:8919]	481.348	420.798	503.846	1610.45	1547.04	1450.67	1.71347	9.15524e-84
ENSG00000112096	SOD2	superoxide dismutase 2 [Source:HGNC Symbol;Acc:HGNC:11180]	1436.74	1505.09	1438.27	3429.86	3169.63	3368.86	1.1863	1.05356e-83
ENSG00000125733	TRIP10	thyroid hormone receptor interactor 10 [Source:HGNC Symbol;Acc:HGNC:12304]	1365.49	1332.24	1230.22	3134.36	3157.59	2993.02	1.24122	1.26357e-83
ENSG00000152952	PLOD2	procollagen-lysine,2-oxoglutarate 5-dioxygenase 2 [Source:HGNC Symbol;Acc:HGNC:9082]	3471.73	3527.02	3303.49	1385.66	1530.62	1499.95	-1.22246	1.47359e-83
ENSG00000103888	CEMIP	cell migration inducing hyaluronidase 1 [Source:HGNC Symbol;Acc:HGNC:29213]	2115.37	2574.55	2644.96	726.074	791.588	697.836	-1.72703	1.50611e-83
ENSG00000119508	NR4A3	nuclear receptor subfamily 4 group A member 3 [Source:HGNC Symbol;Acc:HGNC:7982]	526.103	517.704	474.899	51.7117	43.7946	30.9386	-3.57937	1.51928e-83
ENSG00000162377	COA7	cytochrome c oxidase assembly factor 7 (putative) [Source:HGNC Symbol;Acc:HGNC:25716]	880.492	873.898	826.777	189.961	203.645	202.819	-2.11426	1.91077e-83
ENSG00000166741	NNMT	nicotinamide N-methyltransferase [Source:HGNC Symbol;Acc:HGNC:7861]	1378.28	1253.66	1836.28	287.053	282.475	283.03	-2.3896	4.34825e-83
ENSG00000075643	MOCOS	molybdenum cofactor sulfurase [Source:HGNC Symbol;Acc:HGNC:18234]	3321.02	3232.81	3613.76	1453.2	1410.19	1446.09	-1.23831	6.73499e-83
ENSG00000154127	UBASH3B	ubiquitin associated and SH3 domain containing B [Source:HGNC Symbol;Acc:HGNC:29884]	957.215	996.121	849.391	219.511	204.74	213.132	-2.1365	3.08152e-82
ENSG00000067182	TNFRSF1A	TNF receptor superfamily member 1A [Source:HGNC Symbol;Acc:HGNC:11916]	2755.65	2516.06	2620.54	5505.71	5680.16	5346.64	1.067	4.48202e-82
ENSG00000006025	OSBPL7	oxysterol binding protein like 7 [Source:HGNC Symbol;Acc:HGNC:16387]	42.0152	54.1275	52.4651	574.105	531.01	436.577	3.37437	4.78721e-82
ENSG00000155850	SLC26A2	solute carrier family 26 member 2 [Source:HGNC Symbol;Acc:HGNC:10994]	902.413	865.168	879.242	224.787	195.981	183.34	-2.12935	4.95742e-82
ENSG00000126217	MCF2L	MCF.2 cell line derived transforming sequence like [Source:HGNC Symbol;Acc:HGNC:14576]	38.3617	34.048	39.8011	434.8	469.697	403.347	3.54432	7.93751e-82
ENSG00000140464	PML	promyelocytic leukemia [Source:HGNC Symbol;Acc:HGNC:9113]	447.553	457.465	367.255	1399.38	1444.13	1451.82	1.75492	1.17485e-81
ENSG00000196526	AFAP1	actin filament associated protein 1 [Source:HGNC Symbol;Acc:HGNC:24017]	4278.24	4631.4	4579.84	1967.15	2142.65	2029.34	-1.13588	3.17917e-81
ENSG00000174444	RPL4	ribosomal protein L4 [Source:HGNC Symbol;Acc:HGNC:10353]	22971.3	22241.2	24399	42215.7	42593.5	42181.9	0.867348	7.75215e-81
ENSG00000143013	LMO4	LIM domain only 4 [Source:HGNC Symbol;Acc:HGNC:6644]	2907.27	3005.82	3711.45	989.909	978.809	1078.27	-1.65963	8.63154e-81
ENSG00000198218	QRICH1	glutamine rich 1 [Source:HGNC Symbol;Acc:HGNC:24713]	1880.64	1748.67	1677.07	614.208	616.409	643.98	-1.50142	1.02703e-80
ENSG00000103769	RAB11A	RAB11A, member RAS oncogene family [Source:HGNC Symbol;Acc:HGNC:9760]	1278.72	1333.11	1214.84	2872.64	3019.64	2927.7	1.20447	1.2783e-80
ENSG00000198890	PRMT6	protein arginine methyltransferase 6 [Source:HGNC Symbol;Acc:HGNC:18241]	420.152	439.132	484.85	22.1621	25.1819	18.334	-4.35209	1.60898e-80
ENSG00000099992	TBC1D10A	TBC1 domain family member 10A [Source:HGNC Symbol;Acc:HGNC:23609]	147.966	148.414	162.823	732.406	1026.98	890.343	2.52841	2.00011e-80
ENSG00000110172	CHORDC1	cysteine and histidine rich domain containing 1 [Source:HGNC Symbol;Acc:HGNC:14525]	569.945	536.91	508.368	1502.8	1540.48	1576.72	1.5161	3.63599e-80
ENSG00000164463	CREBRF	CREB3 regulatory factor [Source:HGNC Symbol;Acc:HGNC:24050]	83.117	94.2867	64.2245	582.548	571.52	550.019	2.81684	6.40418e-80
ENSG00000148841	ITPRIP	inositol 1,4,5-trisphosphate receptor interacting protein [Source:HGNC Symbol;Acc:HGNC:29370]	1372.8	1423.9	1712.35	4032.45	4675.07	4221.39	1.51973	8.21142e-80
ENSG00000172037	LAMB2	laminin subunit beta 2 [Source:HGNC Symbol;Acc:HGNC:6487]	6062.06	5877.2	6313.9	2981.34	2925.48	2680.2	-1.08755	9.55972e-80
ENSG00000135334	AKIRIN2	akirin 2 [Source:HGNC Symbol;Acc:HGNC:21407]	377.223	408.576	439.621	1409.93	1259.09	1346.4	1.71228	9.69212e-80
ENSG00000113083	LOX	lysyl oxidase [Source:HGNC Symbol;Acc:HGNC:6664]	1480.58	1663.99	1422.89	473.848	463.128	491.579	-1.67732	1.0026e-79
ENSG00000163946	FAM208A	family with sequence similarity 208 member A [Source:HGNC Symbol;Acc:HGNC:30314]	1434.91	1646.53	1363.19	327.155	416.049	402.201	-1.95759	1.25841e-79
ENSG00000103257	SLC7A5	solute carrier family 7 member 5 [Source:HGNC Symbol;Acc:HGNC:11063]	90847.7	85832.3	110993	21050.9	21010.5	20334.7	-2.2049	1.35743e-79
ENSG00000155252	PI4K2A	phosphatidylinositol 4-kinase type 2 alpha [Source:HGNC Symbol;Acc:HGNC:30031]	607.393	598.022	591.589	1676.94	1583.18	1587.03	1.43176	2.5859e-79
ENSG00000104368	PLAT	plasminogen activator, tissue type [Source:HGNC Symbol;Acc:HGNC:9051]	50.2355	63.7308	40.7057	488.622	517.871	453.765	3.2367	3.76701e-79
ENSG00000177706	FAM20C	FAM20C, golgi associated secretory pathway kinase [Source:HGNC Symbol;Acc:HGNC:22140]	458.513	442.624	464.949	22.1621	39.4151	18.334	-4.09256	4.26871e-79
ENSG00000113594	LIFR	LIF receptor alpha [Source:HGNC Symbol;Acc:HGNC:6597]	6719.69	7356.98	6361.84	2939.12	2513.81	2871.56	-1.29588	4.27271e-79
ENSG00000096384	HSP90AB1	heat shock protein 90 alpha family class B member 1 [Source:HGNC Symbol;Acc:HGNC:5258]	21636.9	19589.8	18614.2	39801.1	42103	40791.9	1.03589	6.33874e-79
ENSG00000140941	MAP1LC3B	microtubule associated protein 1 light chain 3 beta [Source:HGNC Symbol;Acc:HGNC:13352]	994.663	972.55	1077.34	2389.29	2454.69	2476.23	1.26571	8.15941e-79
ENSG00000145391	SETD7	SET domain containing lysine methyltransferase 7 [Source:HGNC Symbol;Acc:HGNC:30412]	1368.23	1418.67	1299.87	442.188	457.654	450.328	-1.59805	8.30854e-79
ENSG00000129355	CDKN2D	cyclin dependent kinase inhibitor 2D [Source:HGNC Symbol;Acc:HGNC:1790]	113.258	100.398	94.0753	601.544	614.219	568.353	2.53614	1.19688e-78
ENSG00000284946	AC068831.7	novel transcript	199.115	230.479	180.009	901.26	839.762	885.759	2.10641	1.38032e-78
ENSG00000127324	TSPAN8	tetraspanin 8 [Source:HGNC Symbol;Acc:HGNC:11855]	285.886	261.907	280.417	944.529	1010.56	1061.08	1.86465	1.89171e-78
ENSG00000170144	HNRNPA3	heterogeneous nuclear ribonucleoprotein A3 [Source:HGNC Symbol;Acc:HGNC:24941]	3530.19	3545.35	3536.87	6496.67	6516.64	6585.33	0.884964	2.49455e-78
ENSG00000070756	PABPC1	poly(A) binding protein cytoplasmic 1 [Source:HGNC Symbol;Acc:HGNC:8554]	14778.4	14646.7	14604.3	24421.6	24581.9	24625.9	0.741813	3.37886e-78
ENSG00000241360	PDXP	pyridoxal phosphatase [Source:HGNC Symbol;Acc:HGNC:30259]	388.184	389.369	383.538	1145.04	1239.39	1247.86	1.64506	5.67462e-78
ENSG00000062650	WAPL	WAPL cohesin release factor [Source:HGNC Symbol;Acc:HGNC:23293]	1275.98	1337.47	1232.93	402.085	422.618	418.243	-1.63016	6.93401e-78
ENSG00000126705	AHDC1	AT-hook DNA binding motif containing 1 [Source:HGNC Symbol;Acc:HGNC:25230]	464.907	460.084	373.587	1388.83	1570.04	1480.47	1.77306	9.35223e-78
ENSG00000185633	NDUFA4L2	NDUFA4, mitochondrial complex associated like 2 [Source:HGNC Symbol;Acc:HGNC:29836]	396.404	440.005	454.094	25.3282	25.1819	19.4798	-4.2007	9.83176e-78
ENSG00000183963	SMTN	smoothelin [Source:HGNC Symbol;Acc:HGNC:11126]	1075.95	1040.65	857.533	3218.79	2976.94	2737.49	1.58688	1.43226e-77
ENSG00000146648	EGFR	epidermal growth factor receptor [Source:HGNC Symbol;Acc:HGNC:3236]	3089.94	3473.77	3526.92	1011.02	1300.7	1126.39	-1.55368	2.55318e-77
ENSG00000120063	GNA13	G protein subunit alpha 13 [Source:HGNC Symbol;Acc:HGNC:4381]	885.972	983.026	877.433	2348.13	2213.82	2406.33	1.34282	2.67004e-77
ENSG00000150712	MTMR12	myotubularin related protein 12 [Source:HGNC Symbol;Acc:HGNC:18191]	940.774	864.295	839.441	213.179	225.542	198.236	-2.05291	3.79491e-77
ENSG00000163931	TKT	transketolase [Source:HGNC Symbol;Acc:HGNC:11834]	12305	11569.3	12215.3	21122.6	22068.1	21374	0.839194	4.72245e-77
ENSG00000139182	CLSTN3	calsyntenin 3 [Source:HGNC Symbol;Acc:HGNC:18371]	909.72	971.677	981.459	252.226	256.198	266.988	-1.88504	5.29185e-77
ENSG00000164924	YWHAZ	tyrosine 3-monooxygenase/tryptophan 5-monooxygenase activation protein zeta [Source:HGNC Symbol;Acc:HGNC:12855]	8098.88	8219.53	8065.15	14583.7	13907	14616.7	0.822007	1.54539e-76
ENSG00000166783	MARF1	meiosis regulator and mRNA stability factor 1 [Source:HGNC Symbol;Acc:HGNC:29562]	809.249	824.136	792.403	2152.89	1987.18	1960.59	1.33071	1.75304e-76
ENSG00000064703	DDX20	DEAD-box helicase 20 [Source:HGNC Symbol;Acc:HGNC:2743]	840.303	867.787	819.541	196.293	164.23	213.132	-2.14059	1.77628e-76
ENSG00000158555	GDPD5	glycerophosphodiester phosphodiesterase domain containing 5 [Source:HGNC Symbol;Acc:HGNC:28804]	485.915	445.243	428.766	1377.22	1303.98	1401.4	1.5861	2.01005e-76
ENSG00000197102	DYNC1H1	dynein cytoplasmic 1 heavy chain 1 [Source:HGNC Symbol;Acc:HGNC:2961]	5686.66	5741.01	5410.23	10270.6	10182.2	10677.2	0.886511	3.90323e-76
ENSG00000185591	SP1	Sp1 transcription factor [Source:HGNC Symbol;Acc:HGNC:11205]	1970.15	2392.09	2234.29	5452.94	5086.74	5199.97	1.25445	3.92674e-76
ENSG00000173546	CSPG4	chondroitin sulfate proteoglycan 4 [Source:HGNC Symbol;Acc:HGNC:2466]	1640.42	1477.16	1672.55	3684.19	4277.64	3870.76	1.30478	4.02331e-76
ENSG00000134531	EMP1	epithelial membrane protein 1 [Source:HGNC Symbol;Acc:HGNC:3333]	145.226	200.796	194.483	833.719	864.943	821.59	2.22009	7.164e-76
ENSG00000143324	XPR1	xenotropic and polytropic retrovirus receptor 1 [Source:HGNC Symbol;Acc:HGNC:12827]	3444.33	3638.77	4064.23	1565.07	1541.57	1505.68	-1.27298	7.68774e-76
ENSG00000221890	NPTXR	neuronal pentraxin receptor [Source:HGNC Symbol;Acc:HGNC:7954]	207.336	214.764	214.383	824.221	811.295	803.257	1.93792	9.60011e-76
ENSG00000185650	ZFP36L1	ZFP36 ring finger protein like 1 [Source:HGNC Symbol;Acc:HGNC:1107]	896.019	1022.31	1080.96	2563.42	2979.13	2991.87	1.50828	1.0455e-75
ENSG00000126461	SCAF1	SR-related CTD associated factor 1 [Source:HGNC Symbol;Acc:HGNC:30403]	1937.26	1774.86	1714.16	616.319	641.591	682.94	-1.48386	1.10966e-75
ENSG00000005238	FAM214B	family with sequence similarity 214 member B [Source:HGNC Symbol;Acc:HGNC:25666]	347.995	366.67	320.218	1120.77	1163.84	1089.72	1.70487	2.21647e-75
ENSG00000197903	HIST1H2BK	histone cluster 1 H2B family member k [Source:HGNC Symbol;Acc:HGNC:13954]	379.05	360.559	417.007	1173.54	1262.38	1229.52	1.66429	2.64733e-75
ENSG00000162734	PEA15	proliferation and apoptosis adaptor protein 15 [Source:HGNC Symbol;Acc:HGNC:8822]	629.314	689.69	678.428	1821.52	1693.76	1738.29	1.39503	3.31656e-75
ENSG00000198700	IPO9	importin 9 [Source:HGNC Symbol;Acc:HGNC:19425]	3486.35	3470.27	3584.81	1688.54	1737.55	1697.04	-1.04097	3.54285e-75
ENSG00000115904	SOS1	SOS Ras/Rac guanine nucleotide exchange factor 1 [Source:HGNC Symbol;Acc:HGNC:11187]	1026.63	1166.36	1234.74	221.621	307.657	250.946	-2.13604	5.13468e-75
ENSG00000135048	CEMIP2	cell migration inducing hyaluronidase 2 [Source:HGNC Symbol;Acc:HGNC:11869]	1386.5	1494.62	1373.14	501.287	444.515	480.121	-1.57688	7.63606e-75
ENSG00000162775	RBM15	RNA binding motif protein 15 [Source:HGNC Symbol;Acc:HGNC:14959]	775.454	842.469	760.744	2061.08	1940.1	1977.78	1.32954	1.27243e-74
ENSG00000140400	MAN2C1	mannosidase alpha class 2C member 1 [Source:HGNC Symbol;Acc:HGNC:6827]	603.74	552.625	526.46	1692.77	1657.63	1511.41	1.53112	1.49728e-74
ENSG00000136840	ST6GALNAC4	ST6 N-acetylgalactosaminide alpha-2,6-sialyltransferase 4 [Source:HGNC Symbol;Acc:HGNC:17846]	1024.8	999.614	949.799	2442.06	2339.73	2256.22	1.2429	2.35178e-74
ENSG00000137819	PAQR5	progestin and adipoQ receptor family member 5 [Source:HGNC Symbol;Acc:HGNC:29645]	411.018	446.116	423.339	1237.91	1283.18	1234.1	1.5519	2.48804e-74
ENSG00000160299	PCNT	pericentrin [Source:HGNC Symbol;Acc:HGNC:16068]	1754.59	1694.54	1626.42	595.212	664.583	609.604	-1.44108	2.80678e-74
ENSG00000213853	EMP2	epithelial membrane protein 2 [Source:HGNC Symbol;Acc:HGNC:3334]	1920.82	2049.86	2047.04	741.904	806.916	821.59	-1.34477	3.583e-74
ENSG00000114019	AMOTL2	angiomotin like 2 [Source:HGNC Symbol;Acc:HGNC:17812]	917.94	986.518	1107.19	2634.13	2482.06	2683.63	1.37281	5.81316e-74
ENSG00000133030	MPRIP	myosin phosphatase Rho interacting protein [Source:HGNC Symbol;Acc:HGNC:30321]	3128.3	3039.87	3141.57	5726.28	6113.73	6022.71	0.940102	1.04469e-73
ENSG00000141232	TOB1	transducer of ERBB2, 1 [Source:HGNC Symbol;Acc:HGNC:11979]	1485.14	1381.13	1271.83	3211.4	3156.5	3390.64	1.23764	1.15812e-73
ENSG00000186907	RTN4RL2	reticulon 4 receptor like 2 [Source:HGNC Symbol;Acc:HGNC:23053]	1791.12	1732.08	1646.32	3586.05	3547.36	3664.5	1.06261	1.25315e-73
ENSG00000188636	RTL6	retrotransposon Gag like 6 [Source:HGNC Symbol;Acc:HGNC:13343]	1254.97	1252.79	1206.7	434.8	389.772	382.721	-1.62039	1.94924e-73
ENSG00000157554	ERG	ERG, ETS transcription factor [Source:HGNC Symbol;Acc:HGNC:3446]	477.694	479.291	511.987	68.5971	63.5022	65.3147	-2.89488	3.08092e-73
ENSG00000089159	PXN	paxillin [Source:HGNC Symbol;Acc:HGNC:9718]	1614.84	1601.13	1556.77	3297.94	3245.18	3230.21	1.03409	6.55851e-73
ENSG00000131981	LGALS3	galectin 3 [Source:HGNC Symbol;Acc:HGNC:6563]	1094.22	933.264	1033.02	2426.23	2644.1	2602.28	1.32618	8.27211e-73
ENSG00000149187	CELF1	CUGBP Elav-like family member 1 [Source:HGNC Symbol;Acc:HGNC:2549]	2984.9	3135.03	2910	6180.07	5780.89	5847.39	0.979758	1.23535e-72
ENSG00000055130	CUL1	cullin 1 [Source:HGNC Symbol;Acc:HGNC:2551]	1459.57	1467.55	1580.28	483.346	560.571	489.288	-1.55572	1.43775e-72
ENSG00000181026	AEN	apoptosis enhancing nuclease [Source:HGNC Symbol;Acc:HGNC:25722]	1038.51	990.01	1021.26	2247.87	2300.31	2310.08	1.1692	1.70566e-72
ENSG00000116717	GADD45A	growth arrest and DNA damage inducible alpha [Source:HGNC Symbol;Acc:HGNC:4095]	665.849	598.895	830.395	2187.72	2614.54	2486.54	1.79886	2.46142e-72
ENSG00000135535	CD164	CD164 molecule [Source:HGNC Symbol;Acc:HGNC:1632]	2003.94	2254.15	2099.51	4368.05	4414.5	4402.44	1.05211	2.85544e-72
ENSG00000121039	RDH10	retinol dehydrogenase 10 [Source:HGNC Symbol;Acc:HGNC:19975]	453.946	416.433	450.476	1249.52	1491.21	1395.67	1.64695	5.54685e-72
ENSG00000058668	ATP2B4	ATPase plasma membrane Ca2+ transporting 4 [Source:HGNC Symbol;Acc:HGNC:817]	1208.39	1240.57	1176.85	2618.3	2632.06	2580.5	1.1108	6.42818e-72
ENSG00000099812	MISP	mitotic spindle positioning [Source:HGNC Symbol;Acc:HGNC:27000]	1079.61	981.28	986.886	2322.8	2338.63	2394.87	1.21128	7.25874e-72
ENSG00000170540	ARL6IP1	ADP ribosylation factor like GTPase 6 interacting protein 1 [Source:HGNC Symbol;Acc:HGNC:697]	906.98	890.485	854.819	2204.61	2020.03	2264.24	1.29063	1.85018e-71
ENSG00000095951	HIVEP1	human immunodeficiency virus type I enhancer binding protein 1 [Source:HGNC Symbol;Acc:HGNC:4920]	556.244	623.34	622.344	111.866	112.771	106.566	-2.44335	2.24633e-71
ENSG00000196850	PPTC7	PTC7 protein phosphatase homolog [Source:HGNC Symbol;Acc:HGNC:30695]	640.275	718.5	559.024	1837.35	1875.5	2031.63	1.58202	3.56157e-71
ENSG00000168795	ZBTB5	zinc finger and BTB domain containing 5 [Source:HGNC Symbol;Acc:HGNC:23836]	427.459	471.433	347.355	1489.08	1362.01	1446.09	1.78527	5.17916e-71
ENSG00000165072	MAMDC2	MAM domain containing 2 [Source:HGNC Symbol;Acc:HGNC:23673]	886.885	880.882	919.043	258.558	220.068	198.236	-1.98659	5.6434e-71
ENSG00000117528	ABCD3	ATP binding cassette subfamily D member 3 [Source:HGNC Symbol;Acc:HGNC:67]	2214.02	2152.01	2024.43	884.375	864.943	914.406	-1.26269	7.22719e-71
ENSG00000265972	TXNIP	thioredoxin interacting protein [Source:HGNC Symbol;Acc:HGNC:16952]	1636.76	1776.61	1664.41	3568.11	4043.34	3717.21	1.15748	8.76018e-71
ENSG00000174197	MGA	MGA, MAX dimerization protein [Source:HGNC Symbol;Acc:HGNC:14010]	1271.42	1333.11	1143.38	407.361	342.693	360.95	-1.7535	1.01131e-70
ENSG00000107957	SH3PXD2A	SH3 and PX domains 2A [Source:HGNC Symbol;Acc:HGNC:23664]	2646.96	2753.52	2687.48	1276.96	1264.57	1230.67	-1.10022	1.03781e-70
ENSG00000165997	ARL5B	ADP ribosylation factor like GTPase 5B [Source:HGNC Symbol;Acc:HGNC:23052]	814.729	976.042	784.262	2546.54	2263.09	2582.8	1.52093	1.31174e-70
ENSG00000169714	CNBP	CCHC-type zinc finger nucleic acid binding protein [Source:HGNC Symbol;Acc:HGNC:13164]	3533.84	3196.14	3542.3	6819.61	6608.61	6729.71	0.972758	3.28136e-70
ENSG00000115596	WNT6	Wnt family member 6 [Source:HGNC Symbol;Acc:HGNC:12785]	927.074	886.993	843.059	249.06	227.732	248.654	-1.87294	3.50343e-70
ENSG00000167513	CDT1	chromatin licensing and DNA replication factor 1 [Source:HGNC Symbol;Acc:HGNC:24576]	2352.85	2082.16	2416.11	4861.95	4844.78	4945.59	1.09691	3.86413e-70
ENSG00000117616	RSRP1	arginine and serine rich protein 1 [Source:HGNC Symbol;Acc:HGNC:25234]	316.027	341.353	342.832	1023.68	1157.27	1054.2	1.69323	5.47117e-70
ENSG00000109062	SLC9A3R1	SLC9A3 regulator 1 [Source:HGNC Symbol;Acc:HGNC:11075]	2590.33	2467.17	2321.13	995.186	1070.78	1058.79	-1.2399	8.07193e-70
ENSG00000196923	PDLIM7	PDZ and LIM domain 7 [Source:HGNC Symbol;Acc:HGNC:22958]	838.477	775.246	929.898	2394.57	2269.66	2112.99	1.41439	8.34235e-70
ENSG00000079215	SLC1A3	solute carrier family 1 member 3 [Source:HGNC Symbol;Acc:HGNC:10941]	2098.93	2276.85	2221.62	926.589	962.386	949.928	-1.21681	1.31554e-69
ENSG00000162434	JAK1	Janus kinase 1 [Source:HGNC Symbol;Acc:HGNC:6190]	6634.74	6892.53	7199.47	3559.66	3668.89	3364.28	-0.968251	1.82479e-69
ENSG00000012048	BRCA1	BRCA1, DNA repair associated [Source:HGNC Symbol;Acc:HGNC:1100]	1051.29	1104.38	1099.96	321.879	368.97	326.574	-1.67812	1.98349e-69
ENSG00000108587	GOSR1	golgi SNAP receptor complex member 1 [Source:HGNC Symbol;Acc:HGNC:4430]	813.815	830.247	847.582	216.345	239.775	210.841	-1.90113	2.16923e-69
ENSG00000143164	DCAF6	DDB1 and CUL4 associated factor 6 [Source:HGNC Symbol;Acc:HGNC:30002]	1413.9	1532.16	1493.45	496.01	539.769	563.769	-1.47374	2.33986e-69
ENSG00000104904	OAZ1	ornithine decarboxylase antizyme 1 [Source:HGNC Symbol;Acc:HGNC:8095]	6792.76	6276.18	6798.75	12345.4	13711	12643.6	0.961957	3.49412e-69
ENSG00000101040	ZMYND8	zinc finger MYND-type containing 8 [Source:HGNC Symbol;Acc:HGNC:9397]	722.478	771.754	883.765	148.803	166.42	189.069	-2.23958	4.0672e-69
ENSG00000189060	H1F0	H1 histone family member 0 [Source:HGNC Symbol;Acc:HGNC:4714]	2825.06	2532.65	3218.46	6603.26	7310.41	7104.41	1.29332	5.46015e-69
ENSG00000003989	SLC7A2	solute carrier family 7 member 2 [Source:HGNC Symbol;Acc:HGNC:11060]	327.901	305.559	297.604	1006.79	953.628	1033.58	1.6852	8.57037e-69
ENSG00000139278	GLIPR1	GLI pathogenesis related 1 [Source:HGNC Symbol;Acc:HGNC:17001]	7.30699	12.2223	13.5686	384.144	314.226	343.762	4.97415	9.89366e-69
ENSG00000143067	ZNF697	zinc finger protein 697 [Source:HGNC Symbol;Acc:HGNC:32034]	139.746	129.208	119.403	601.544	591.227	616.479	2.22003	2.00657e-68
ENSG00000102870	ZNF629	zinc finger protein 629 [Source:HGNC Symbol;Acc:HGNC:29008]	471.301	446.116	496.609	40.1029	52.5535	69.8982	-3.12759	2.68466e-68
ENSG00000163870	TPRA1	transmembrane protein adipocyte associated 1 [Source:HGNC Symbol;Acc:HGNC:30413]	706.037	750.801	800.545	1833.13	2023.31	1874.65	1.34405	3.8996e-68
ENSG00000108588	CCDC47	coiled-coil domain containing 47 [Source:HGNC Symbol;Acc:HGNC:24856]	2035.91	1919.78	1990.05	769.343	861.659	823.882	-1.27649	4.00539e-68
ENSG00000137203	TFAP2A	transcription factor AP-2 alpha [Source:HGNC Symbol;Acc:HGNC:11742]	4355.88	4299.65	4256.91	2276.37	2091.19	2202.37	-0.974686	4.79101e-68
ENSG00000153885	KCTD15	potassium channel tetramerization domain containing 15 [Source:HGNC Symbol;Acc:HGNC:23297]	757.186	698.42	888.288	167.799	171.894	168.443	-2.20543	9.17034e-68
ENSG00000111269	CREBL2	cAMP responsive element binding protein like 2 [Source:HGNC Symbol;Acc:HGNC:2350]	1336.26	1416.05	1563.1	439.022	492.689	499.6	-1.59298	9.24256e-68
ENSG00000189171	S100A13	S100 calcium binding protein A13 [Source:HGNC Symbol;Acc:HGNC:10490]	278.579	258.415	243.329	957.194	893.41	861.696	1.79792	1.51057e-67
ENSG00000158050	DUSP2	dual specificity phosphatase 2 [Source:HGNC Symbol;Acc:HGNC:3068]	151.62	122.223	136.59	617.374	822.244	707.003	2.3875	2.03498e-67
ENSG00000171135	JAGN1	jagunal homolog 1 [Source:HGNC Symbol;Acc:HGNC:26926]	1522.59	1330.49	1518.77	481.235	531.01	469.808	-1.56023	2.38261e-67
ENSG00000030110	BAK1	BCL2 antagonist/killer 1 [Source:HGNC Symbol;Acc:HGNC:949]	638.448	515.085	564.452	1568.24	1656.53	1605.37	1.4919	3.57017e-67
ENSG00000204174	NPY4R	neuropeptide Y receptor Y4 [Source:HGNC Symbol;Acc:HGNC:9329]	420.152	449.608	445.049	60.1544	58.0279	52.7101	-2.94208	4.29273e-67
ENSG00000108219	TSPAN14	tetraspanin 14 [Source:HGNC Symbol;Acc:HGNC:23303]	1926.3	1951.21	2063.32	861.158	781.734	833.049	-1.2625	5.04665e-67
ENSG00000125257	ABCC4	ATP binding cassette subfamily C member 4 [Source:HGNC Symbol;Acc:HGNC:55]	1435.82	1576.68	1508.82	565.662	550.717	593.562	-1.40332	6.75262e-67
ENSG00000176788	BASP1	brain abundant membrane attached signal protein 1 [Source:HGNC Symbol;Acc:HGNC:957]	9877.22	9240.1	9956.6	4810.24	5279.44	5179.34	-0.929213	7.18846e-67
ENSG00000170421	KRT8	keratin 8 [Source:HGNC Symbol;Acc:HGNC:6446]	13751.7	12089.6	12353.7	24124	27223.8	25754.6	1.0134	7.87952e-67
ENSG00000065243	PKN2	protein kinase N2 [Source:HGNC Symbol;Acc:HGNC:9406]	2898.13	3118.45	2586.17	1116.55	999.612	1166.5	-1.39026	1.25568e-66
ENSG00000141569	TRIM65	tripartite motif containing 65 [Source:HGNC Symbol;Acc:HGNC:27316]	1414.81	1361.05	1393.04	536.113	538.674	532.831	-1.37462	1.83776e-66
ENSG00000124177	CHD6	chromodomain helicase DNA binding protein 6 [Source:HGNC Symbol;Acc:HGNC:19057]	807.422	878.263	802.354	230.064	192.696	226.883	-1.93744	2.05777e-66
ENSG00000117472	TSPAN1	tetraspanin 1 [Source:HGNC Symbol;Acc:HGNC:20657]	61.196	59.3657	69.6519	472.792	481.741	398.764	2.83191	2.56659e-66
ENSG00000167460	TPM4	tropomyosin 4 [Source:HGNC Symbol;Acc:HGNC:12013]	4594.27	4812.99	4967.9	8452.22	8717.32	8696.03	0.847388	4.79275e-66
ENSG00000100031	GGT1	gamma-glutamyltransferase 1 [Source:HGNC Symbol;Acc:HGNC:4250]	146.14	158.891	173.677	685.971	635.022	725.337	2.09544	7.97342e-66
ENSG00000170027	YWHAG	tyrosine 3-monooxygenase/tryptophan 5-monooxygenase activation protein gamma [Source:HGNC Symbol;Acc:HGNC:12852]	4447.21	4381.71	4237.01	7590.01	7625.74	7801.1	0.816829	8.49381e-66
ENSG00000184436	THAP7	THAP domain containing 7 [Source:HGNC Symbol;Acc:HGNC:23190]	727.958	622.467	748.08	141.416	164.23	136.359	-2.2465	1.11157e-65
ENSG00000102786	INTS6	integrator complex subunit 6 [Source:HGNC Symbol;Acc:HGNC:14879]	948.081	1087.79	1037.54	319.768	306.562	319.698	-1.70012	1.30328e-65
ENSG00000187713	TMEM203	transmembrane protein 203 [Source:HGNC Symbol;Acc:HGNC:28217]	707.864	589.292	714.61	146.692	133.574	129.484	-2.29412	1.33959e-65
ENSG00000143756	FBXO28	F-box protein 28 [Source:HGNC Symbol;Acc:HGNC:29046]	1067.73	1160.25	1038.45	367.258	327.365	308.24	-1.70241	1.57033e-65
ENSG00000143971	ETAA1	ETAA1, ATR kinase activator [Source:HGNC Symbol;Acc:HGNC:24648]	548.024	545.641	543.647	109.755	94.1584	110.004	-2.38301	1.93753e-65
ENSG00000153936	HS2ST1	heparan sulfate 2-O-sulfotransferase 1 [Source:HGNC Symbol;Acc:HGNC:5193]	1852.32	1981.77	1805.52	588.88	650.35	755.13	-1.5011	3.27462e-65
ENSG00000196372	ASB13	ankyrin repeat and SOCS box containing 13 [Source:HGNC Symbol;Acc:HGNC:19765]	773.627	698.42	744.461	124.53	183.937	161.568	-2.23927	7.42793e-65
ENSG00000167173	C15orf39	chromosome 15 open reading frame 39 [Source:HGNC Symbol;Acc:HGNC:24497]	598.259	598.895	586.161	1511.25	1494.49	1424.32	1.31296	7.89145e-65
ENSG00000120833	SOCS2	suppressor of cytokine signaling 2 [Source:HGNC Symbol;Acc:HGNC:19382]	815.642	836.358	985.981	236.396	225.542	202.819	-1.9872	8.6747e-65
ENSG00000132510	KDM6B	lysine demethylase 6B [Source:HGNC Symbol;Acc:HGNC:29012]	611.96	643.419	607.871	1496.47	1616.02	1713.08	1.37227	1.01892e-64
ENSG00000164615	CAMLG	calcium modulating ligand [Source:HGNC Symbol;Acc:HGNC:1471]	425.632	391.988	457.713	1287.51	1171.51	1246.71	1.5394	1.06564e-64
ENSG00000108839	ALOX12	arachidonate 12-lipoxygenase, 12S type [Source:HGNC Symbol;Acc:HGNC:429]	83.117	73.3341	79.6022	450.63	447.8	485.85	2.55241	2.13708e-64
ENSG00000185787	MORF4L1	mortality factor 4 like 1 [Source:HGNC Symbol;Acc:HGNC:16989]	2724.59	2729.95	2823.16	4976.98	5397.69	5288.2	0.919952	3.52171e-64
ENSG00000169604	ANTXR1	ANTXR cell adhesion molecule 1 [Source:HGNC Symbol;Acc:HGNC:21014]	6067.54	6553.8	6875.64	2918.02	3172.92	3288.65	-1.05596	4.78015e-64
ENSG00000183527	PSMG1	proteasome assembly chaperone 1 [Source:HGNC Symbol;Acc:HGNC:3043]	1170.03	1160.25	1266.4	414.749	419.333	437.723	-1.50015	6.80982e-64
ENSG00000070182	SPTB	spectrin beta, erythrocytic [Source:HGNC Symbol;Acc:HGNC:11274]	316.027	374.528	388.061	16.8854	21.8973	12.6046	-4.38742	7.20944e-64
ENSG00000118689	FOXO3	forkhead box O3 [Source:HGNC Symbol;Acc:HGNC:3821]	842.13	861.676	855.723	1924.94	1886.45	2067.15	1.19927	8.03976e-64
ENSG00000087365	SF3B2	splicing factor 3b subunit 2 [Source:HGNC Symbol;Acc:HGNC:10769]	4163.15	3859.64	4181.83	7285.01	7519.53	7420.67	0.864855	1.01038e-63
ENSG00000165030	NFIL3	nuclear factor, interleukin 3 regulated [Source:HGNC Symbol;Acc:HGNC:7787]	390.924	421.671	511.082	1338.17	1528.43	1385.36	1.68358	1.0986e-63
ENSG00000164151	ICE1	interactor of little elongation complex ELL subunit 1 [Source:HGNC Symbol;Acc:HGNC:29154]	2279.78	2575.42	2284.94	1021.57	989.758	1045.04	-1.22445	1.35542e-63
ENSG00000176014	TUBB6	tubulin beta 6 class V [Source:HGNC Symbol;Acc:HGNC:20776]	1357.27	1217	1277.25	437.966	431.377	484.704	-1.50877	1.36436e-63
ENSG00000198455	ZXDB	zinc finger X-linked duplicated B [Source:HGNC Symbol;Acc:HGNC:13199]	916.113	1019.69	1057.44	302.883	318.606	285.322	-1.72243	1.99098e-63
ENSG00000054118	THRAP3	thyroid hormone receptor associated protein 3 [Source:HGNC Symbol;Acc:HGNC:22964]	2557.44	2376.37	2568.07	1112.33	997.422	1143.58	-1.20543	2.48769e-63
ENSG00000178172	SPINK6	serine peptidase inhibitor, Kazal type 6 [Source:HGNC Symbol;Acc:HGNC:29486]	133.352	98.6518	100.407	564.607	594.512	548.873	2.36269	3.31544e-63
ENSG00000169032	MAP2K1	mitogen-activated protein kinase kinase 1 [Source:HGNC Symbol;Acc:HGNC:6840]	1070.47	1078.19	996.836	2260.54	2306.88	2240.18	1.1138	3.38848e-63
ENSG00000144655	CSRNP1	cysteine and serine rich nuclear protein 1 [Source:HGNC Symbol;Acc:HGNC:14300]	321.507	364.924	376.301	1089.11	1438.65	1244.42	1.82713	3.75513e-63
ENSG00000101160	CTSZ	cathepsin Z [Source:HGNC Symbol;Acc:HGNC:2547]	15797.7	14109.8	15588.5	8031.14	8379	8283.51	-0.881595	5.6912e-63
ENSG00000198467	TPM2	tropomyosin 2 [Source:HGNC Symbol;Acc:HGNC:12011]	3911.98	3488.61	3635.47	6842.83	7493.26	7403.48	0.978122	8.43792e-63
ENSG00000183579	ZNRF3	zinc and ring finger 3 [Source:HGNC Symbol;Acc:HGNC:18126]	462.167	488.894	476.708	67.5418	83.2098	84.7946	-2.6023	8.89722e-63
ENSG00000022567	SLC45A4	solute carrier family 45 member 4 [Source:HGNC Symbol;Acc:HGNC:29196]	1023.89	924.533	1228.41	293.385	250.724	241.779	-2.01369	1.50727e-62
ENSG00000101181	MTG2	mitochondrial ribosome associated GTPase 2 [Source:HGNC Symbol;Acc:HGNC:16239]	717.911	765.643	849.391	207.902	197.076	201.674	-1.94298	1.65004e-62
ENSG00000111859	NEDD9	neural precursor cell expressed, developmentally down-regulated 9 [Source:HGNC Symbol;Acc:HGNC:7733]	1385.59	1399.46	1497.06	519.227	393.057	484.704	-1.61564	1.87094e-62
ENSG00000129474	AJUBA	ajuba LIM protein [Source:HGNC Symbol;Acc:HGNC:20250]	906.066	847.707	1200.36	217.4	217.878	215.424	-2.18243	2.61854e-62
ENSG00000117650	NEK2	NIMA related kinase 2 [Source:HGNC Symbol;Acc:HGNC:7745]	955.388	860.803	949.799	2071.63	2049.59	2094.65	1.16846	3.24596e-62
ENSG00000121390	PSPC1	paraspeckle component 1 [Source:HGNC Symbol;Acc:HGNC:20320]	1142.63	1056.36	1198.56	386.254	396.341	362.096	-1.56884	3.3868e-62
ENSG00000079739	PGM1	phosphoglucomutase 1 [Source:HGNC Symbol;Acc:HGNC:8905]	6086.72	5701.73	6042.53	3152.3	3275.84	3293.24	-0.875225	3.55434e-62
ENSG00000010404	IDS	iduronate 2-sulfatase [Source:HGNC Symbol;Acc:HGNC:5389]	98.6443	130.954	99.5027	537.168	561.666	563.769	2.3349	4.6443e-62
ENSG00000125630	POLR1B	RNA polymerase I subunit B [Source:HGNC Symbol;Acc:HGNC:20454]	956.302	1066.84	992.313	325.045	338.313	304.802	-1.6387	4.87161e-62
ENSG00000197746	PSAP	prosaposin [Source:HGNC Symbol;Acc:HGNC:9498]	12492.2	11814.6	12787	21018.2	20838.6	20670.4	0.753353	5.63337e-62
ENSG00000271503	CCL5	C-C motif chemokine ligand 5 [Source:HGNC Symbol;Acc:HGNC:10632]	1413.9	1382	1552.24	525.559	502.543	572.936	-1.44193	6.92268e-62
ENSG00000124279	FASTKD3	FAST kinase domains 3 [Source:HGNC Symbol;Acc:HGNC:28758]	440.246	500.243	457.713	83.3719	62.4073	65.3147	-2.72498	8.64362e-62
ENSG00000160216	AGPAT3	1-acylglycerol-3-phosphate O-acyltransferase 3 [Source:HGNC Symbol;Acc:HGNC:326]	1334.44	1280.73	1332.43	461.184	521.156	505.33	-1.40845	9.08462e-62
ENSG00000131725	WDR44	WD repeat domain 44 [Source:HGNC Symbol;Acc:HGNC:30512]	953.562	1052.87	931.707	322.934	268.242	284.176	-1.74618	9.61334e-62
ENSG00000160551	TAOK1	TAO kinase 1 [Source:HGNC Symbol;Acc:HGNC:29259]	1765.55	2025.42	1648.13	658.532	614.219	684.086	-1.47529	1.15516e-61
ENSG00000167378	IRGQ	immunity related GTPase Q [Source:HGNC Symbol;Acc:HGNC:24868]	847.61	815.405	753.507	1920.72	1815.29	1906.73	1.22348	1.35485e-61
ENSG00000126777	KTN1	kinectin 1 [Source:HGNC Symbol;Acc:HGNC:6467]	2984.9	2986.62	2661.25	5592.25	5502.79	5684.67	0.958734	1.44022e-61
ENSG00000186480	INSIG1	insulin induced gene 1 [Source:HGNC Symbol;Acc:HGNC:6083]	1913.52	2021.05	1438.27	9940.25	11193.9	10091.7	2.53893	1.6698e-61
ENSG00000059804	SLC2A3	solute carrier family 2 member 3 [Source:HGNC Symbol;Acc:HGNC:11007]	4836.31	5386.56	4263.24	10410.9	10793.2	10464.1	1.12826	1.67194e-61
ENSG00000068745	IP6K2	inositol hexakisphosphate kinase 2 [Source:HGNC Symbol;Acc:HGNC:17313]	1080.52	991.756	1039.35	2291.14	2405.42	2189.76	1.14643	2.31023e-61
ENSG00000198879	SFMBT2	Scm like with four mbt domains 2 [Source:HGNC Symbol;Acc:HGNC:20256]	1106.09	1196.92	1094.53	404.195	407.29	374.7	-1.51772	2.3108e-61
ENSG00000167767	KRT80	keratin 80 [Source:HGNC Symbol;Acc:HGNC:27056]	148.88	152.779	179.105	663.809	739.034	624.5	2.07662	3.53096e-61
ENSG00000234127	TRIM26	tripartite motif containing 26 [Source:HGNC Symbol;Acc:HGNC:12962]	948.081	877.39	1066.49	271.222	295.614	260.113	-1.80561	4.00586e-61
ENSG00000183309	ZNF623	zinc finger protein 623 [Source:HGNC Symbol;Acc:HGNC:29084]	596.433	637.308	616.012	128.751	156.566	142.088	-2.11462	7.05258e-61
ENSG00000114737	CISH	cytokine inducible SH2 containing protein [Source:HGNC Symbol;Acc:HGNC:1984]	146.14	123.097	115.785	616.319	566.045	566.061	2.18397	7.51327e-61
ENSG00000159840	ZYX	zyxin [Source:HGNC Symbol;Acc:HGNC:13200]	2369.29	2134.55	2426.96	4480.97	4683.83	4702.66	1.00073	8.98012e-61
ENSG00000036549	AC118549.1	zinc finger ZZ-type containing 3 [Source:NCBI gene;Acc:26009]	1786.56	1886.61	1992.77	780.952	808.01	829.612	-1.22855	1.15618e-60
ENSG00000237649	KIFC1	kinesin family member C1 [Source:HGNC Symbol;Acc:HGNC:6389]	959.955	919.295	862.96	2090.63	2090.1	1975.48	1.16692	1.64098e-60
ENSG00000172771	EFCAB12	EF-hand calcium binding domain 12 [Source:HGNC Symbol;Acc:HGNC:28061]	11.8739	9.60327	9.0457	272.278	309.847	295.635	4.84706	1.7995e-60
ENSG00000033327	GAB2	GRB2 associated binding protein 2 [Source:HGNC Symbol;Acc:HGNC:14458]	291.366	229.606	285.844	926.589	912.023	891.489	1.7598	2.00791e-60
ENSG00000152795	HNRNPDL	heterogeneous nuclear ribonucleoprotein D like [Source:HGNC Symbol;Acc:HGNC:5037]	3006.82	2958.68	2877.44	5422.34	5240.02	5194.24	0.842583	2.68048e-60
ENSG00000100439	ABHD4	abhydrolase domain containing 4 [Source:HGNC Symbol;Acc:HGNC:20154]	230.17	214.764	276.798	918.146	809.105	892.635	1.8606	3.46543e-60
ENSG00000175573	C11orf68	chromosome 11 open reading frame 68 [Source:HGNC Symbol;Acc:HGNC:28801]	292.279	283.733	330.168	916.035	933.92	928.157	1.61652	7.30308e-60
ENSG00000126351	THRA	thyroid hormone receptor alpha [Source:HGNC Symbol;Acc:HGNC:11796]	638.448	679.213	628.676	1537.63	1594.12	1505.68	1.25239	7.52491e-60
ENSG00000132478	UNK	unkempt family zinc finger [Source:HGNC Symbol;Acc:HGNC:29369]	832.996	887.866	936.23	276.499	274.811	277.301	-1.68116	7.94888e-60
ENSG00000122687	MRM2	mitochondrial rRNA methyltransferase 2 [Source:HGNC Symbol;Acc:HGNC:16352]	559.898	612.864	668.477	144.582	120.435	132.921	-2.20935	8.47679e-60
ENSG00000175602	CCDC85B	coiled-coil domain containing 85B [Source:HGNC Symbol;Acc:HGNC:24926]	1571.92	1390.73	1504.3	3326.43	4377.27	4127.43	1.40518	8.63433e-60
ENSG00000141959	PFKL	phosphofructokinase, liver type [Source:HGNC Symbol;Acc:HGNC:8876]	4702.04	4164.33	4676.63	2241.54	2272.94	2248.2	-1.00177	8.73171e-60
ENSG00000188215	DCUN1D3	defective in cullin neddylation 1 domain containing 3 [Source:HGNC Symbol;Acc:HGNC:28734]	135.179	150.16	147.445	623.706	602.176	561.477	2.04607	1.07887e-59
ENSG00000117461	PIK3R3	phosphoinositide-3-kinase regulatory subunit 3 [Source:HGNC Symbol;Acc:HGNC:8981]	582.732	509.847	584.352	113.977	122.625	96.2533	-2.33084	1.18931e-59
ENSG00000102178	UBL4A	ubiquitin like 4A [Source:HGNC Symbol;Acc:HGNC:12505]	1636.76	1526.92	1499.78	632.149	643.781	653.147	-1.27363	1.27071e-59
ENSG00000196588	MRTFA	myocardin related transcription factor A [Source:HGNC Symbol;Acc:HGNC:14334]	743.486	771.754	778.835	232.175	175.178	184.485	-1.95267	1.73581e-59
ENSG00000107815	TWNK	twinkle mtDNA helicase [Source:HGNC Symbol;Acc:HGNC:1160]	645.755	633.816	563.547	126.641	147.807	143.234	-2.14284	1.81568e-59
ENSG00000168071	CCDC88B	coiled-coil domain containing 88B [Source:HGNC Symbol;Acc:HGNC:26757]	133.352	81.1913	108.548	607.876	621.883	546.581	2.46143	2.40761e-59
ENSG00000174306	ZHX3	zinc fingers and homeoboxes 3 [Source:HGNC Symbol;Acc:HGNC:15935]	983.703	967.312	908.188	289.163	306.562	332.303	-1.62455	2.86233e-59
ENSG00000122779	TRIM24	tripartite motif containing 24 [Source:HGNC Symbol;Acc:HGNC:11812]	1157.24	1216.12	1258.26	466.46	457.654	429.702	-1.423	2.87157e-59
ENSG00000126261	UBA2	ubiquitin like modifier activating enzyme 2 [Source:HGNC Symbol;Acc:HGNC:30661]	2211.28	2086.53	2170.06	986.743	1036.84	946.491	-1.12244	3.23731e-59
ENSG00000007372	PAX6	paired box 6 [Source:HGNC Symbol;Acc:HGNC:8620]	297.76	301.194	263.23	852.715	935.015	957.949	1.67046	3.28931e-59
ENSG00000105649	RAB3A	RAB3A, member RAS oncogene family [Source:HGNC Symbol;Acc:HGNC:9777]	138.833	99.5248	76.8885	620.54	589.037	617.625	2.53606	5.27521e-59
ENSG00000170604	IRF2BP1	interferon regulatory factor 2 binding protein 1 [Source:HGNC Symbol;Acc:HGNC:21728]	734.352	618.102	652.195	130.862	140.143	173.027	-2.17704	5.62277e-59
ENSG00000136997	MYC	MYC proto-oncogene, bHLH transcription factor [Source:HGNC Symbol;Acc:HGNC:7553]	6541.58	6490.94	6603.36	3873.1	3868.16	3792.84	-0.767503	7.7352e-59
ENSG00000197565	COL4A6	collagen type IV alpha 6 chain [Source:HGNC Symbol;Acc:HGNC:2208]	224.69	234.844	203.528	726.074	797.062	756.276	1.78092	1.1847e-58
ENSG00000162576	MXRA8	matrix remodeling associated 8 [Source:HGNC Symbol;Acc:HGNC:7542]	43.8419	38.4131	45.2285	320.823	349.262	367.825	3.02588	1.25237e-58
ENSG00000109586	GALNT7	polypeptide N-acetylgalactosaminyltransferase 7 [Source:HGNC Symbol;Acc:HGNC:4129]	1277.81	1494.62	1361.38	497.065	515.681	524.81	-1.42742	1.30267e-58
ENSG00000040275	SPDL1	spindle apparatus coiled-coil protein 1 [Source:HGNC Symbol;Acc:HGNC:26010]	1113.4	1168.11	1171.42	424.247	417.144	450.328	-1.4191	1.57356e-58
ENSG00000123143	PKN1	protein kinase N1 [Source:HGNC Symbol;Acc:HGNC:9405]	2645.13	2451.45	2896.43	5262.98	5878.33	5708.74	1.07599	1.93995e-58
ENSG00000119537	KDSR	3-ketodihydrosphingosine reductase [Source:HGNC Symbol;Acc:HGNC:4021]	1114.32	1037.15	1123.48	379.922	396.341	404.493	-1.47209	2.09837e-58
ENSG00000101849	TBL1X	transducin beta like 1 X-linked [Source:HGNC Symbol;Acc:HGNC:11585]	1838.62	1973.91	2246.05	824.221	767.5	776.901	-1.35465	2.19202e-58
ENSG00000160741	CRTC2	CREB regulated transcription coactivator 2 [Source:HGNC Symbol;Acc:HGNC:27301]	740.746	813.659	716.42	1891.17	1782.44	1725.68	1.24947	2.22971e-58
ENSG00000261115	TMEM178B	transmembrane protein 178B [Source:HGNC Symbol;Acc:HGNC:44112]	478.608	543.022	481.231	43.2689	88.6841	69.8982	-2.90036	2.43574e-58
ENSG00000103319	EEF2K	eukaryotic elongation factor 2 kinase [Source:HGNC Symbol;Acc:HGNC:24615]	1012.02	979.534	985.077	330.321	351.452	362.096	-1.51244	4.39746e-58
ENSG00000164543	STK17A	serine/threonine kinase 17a [Source:HGNC Symbol;Acc:HGNC:11395]	752.619	776.119	718.229	1808.85	1641.2	1770.37	1.21608	4.99338e-58
ENSG00000114796	KLHL24	kelch like family member 24 [Source:HGNC Symbol;Acc:HGNC:25947]	368.089	442.624	334.691	1242.14	1131	1206.6	1.64324	6.01803e-58
ENSG00000011451	WIZ	widely interspaced zinc finger motifs [Source:HGNC Symbol;Acc:HGNC:30917]	930.727	821.516	944.371	1993.54	2205.06	2093.51	1.22265	7.80711e-58
ENSG00000096717	SIRT1	sirtuin 1 [Source:HGNC Symbol;Acc:HGNC:14929]	366.263	431.274	360.019	1161.93	1078.44	1111.5	1.5333	9.03378e-58
ENSG00000138764	CCNG2	cyclin G2 [Source:HGNC Symbol;Acc:HGNC:1593]	149.793	193.812	156.491	659.588	671.152	650.856	1.98509	1.07912e-57
ENSG00000197279	ZNF165	zinc finger protein 165 [Source:HGNC Symbol;Acc:HGNC:12953]	33.7948	40.1591	37.0874	338.764	338.313	301.364	3.13867	1.16746e-57
ENSG00000182827	ACBD3	acyl-CoA binding domain containing 3 [Source:HGNC Symbol;Acc:HGNC:15453]	1519.85	1629.06	1539.58	2996.11	3082.05	3025.1	0.957054	1.24086e-57
ENSG00000129911	KLF16	Kruppel like factor 16 [Source:HGNC Symbol;Acc:HGNC:16857]	651.235	637.308	578.02	1477.48	1704.71	1776.1	1.40896	1.50011e-57
ENSG00000124164	VAPB	VAMP associated protein B and C [Source:HGNC Symbol;Acc:HGNC:12649]	756.273	762.151	712.801	180.463	183.937	230.32	-1.90989	1.63221e-57
ENSG00000023171	GRAMD1B	GRAM domain containing 1B [Source:HGNC Symbol;Acc:HGNC:29214]	3788.67	3884.09	3859.8	6473.46	6978.67	6741.17	0.80807	2.26382e-57
ENSG00000135966	TGFBRAP1	transforming growth factor beta receptor associated protein 1 [Source:HGNC Symbol;Acc:HGNC:16836]	760.84	821.516	798.735	246.95	240.87	248.654	-1.69314	2.85416e-57
ENSG00000099194	SCD	stearoyl-CoA desaturase [Source:HGNC Symbol;Acc:HGNC:10571]	27865.2	29338	26953.5	47393.2	45519	46082.4	0.723871	4.25284e-57
ENSG00000120533	ENY2	ENY2, transcription and export complex 2 subunit [Source:HGNC Symbol;Acc:HGNC:24449]	333.381	297.702	331.073	893.873	993.043	986.596	1.57864	4.53968e-57
ENSG00000187446	CHP1	calcineurin like EF-hand protein 1 [Source:HGNC Symbol;Acc:HGNC:17433]	2344.63	2289.07	2369.97	4161.21	4300.63	4153.79	0.849103	4.84644e-57
ENSG00000105011	ASF1B	anti-silencing function 1B histone chaperone [Source:HGNC Symbol;Acc:HGNC:20996]	1541.77	1579.3	1516.06	684.916	675.532	642.834	-1.21048	5.15096e-57
ENSG00000170345	FOS	Fos proto-oncogene, AP-1 transcription factor subunit [Source:HGNC Symbol;Acc:HGNC:3796]	261.225	316.908	249.661	979.356	1512.01	1184.83	2.15004	5.93397e-57
ENSG00000054793	ATP9A	ATPase phospholipid transporting 9A (putative) [Source:HGNC Symbol;Acc:HGNC:13540]	1012.02	999.614	1207.6	348.262	344.883	335.741	-1.64526	5.98749e-57
ENSG00000172927	MYEOV	myeloma overexpressed [Source:HGNC Symbol;Acc:HGNC:7563]	93.1641	88.1755	124.831	517.117	510.207	516.788	2.33526	6.28761e-57
ENSG00000159131	GART	phosphoribosylglycinamide formyltransferase, phosphoribosylglycinamide synthetase, phosphoribosylaminoimidazole synthetase [Source:HGNC Symbol;Acc:HGNC:4163]	3817.9	3919.01	3999.1	2174	2089	2127.88	-0.876786	7.74035e-57
ENSG00000106799	TGFBR1	transforming growth factor beta receptor 1 [Source:HGNC Symbol;Acc:HGNC:11772]	10455.4	11152	9734.98	5700.95	5076.89	5326.01	-0.960652	8.05341e-57
ENSG00000078747	ITCH	itchy E3 ubiquitin protein ligase [Source:HGNC Symbol;Acc:HGNC:13890]	1204.74	1285.97	1211.22	498.121	485.025	461.787	-1.35684	1.30993e-56
ENSG00000147889	CDKN2A	cyclin dependent kinase inhibitor 2A [Source:HGNC Symbol;Acc:HGNC:1787]	4863.71	4227.19	5144.29	9380.92	10331.1	9827	1.05325	1.94052e-56
ENSG00000172380	GNG12	G protein subunit gamma 12 [Source:HGNC Symbol;Acc:HGNC:19663]	5448.27	5951.41	5469.03	3091.09	2934.24	3084.69	-0.888913	3.68787e-56
ENSG00000173575	CHD2	chromodomain helicase DNA binding protein 2 [Source:HGNC Symbol;Acc:HGNC:1917]	1500.67	1501.6	1551.34	2843.09	2920.01	2905.93	0.928823	3.87252e-56
ENSG00000265808	SEC22B	SEC22 homolog B, vesicle trafficking protein (gene/pseudogene) [Source:HGNC Symbol;Acc:HGNC:10700]	3196.81	3100.11	3332.44	1701.21	1613.83	1659.22	-0.952789	3.94903e-56
ENSG00000203485	INF2	inverted formin, FH2 and WH2 domain containing [Source:HGNC Symbol;Acc:HGNC:23791]	2795.84	2570.19	2715.52	4857.73	5039.66	4829.85	0.865947	4.78895e-56
ENSG00000100285	NEFH	neurofilament heavy [Source:HGNC Symbol;Acc:HGNC:7737]	286.799	254.05	252.375	808.391	815.675	828.466	1.62878	6.58362e-56
ENSG00000198954	KIF1BP	KIF1 binding protein [Source:HGNC Symbol;Acc:HGNC:23419]	513.316	525.561	572.593	117.143	123.72	122.608	-2.14889	7.12201e-56
ENSG00000198000	NOL8	nucleolar protein 8 [Source:HGNC Symbol;Acc:HGNC:23387]	965.435	1017.95	1021.26	358.816	371.159	325.428	-1.50867	7.28037e-56
ENSG00000140374	ETFA	electron transfer flavoprotein subunit alpha [Source:HGNC Symbol;Acc:HGNC:3481]	1868.76	1827.24	2008.15	3748.57	3743.34	3537.31	0.951487	7.52255e-56
ENSG00000165671	NSD1	nuclear receptor binding SET domain protein 1 [Source:HGNC Symbol;Acc:HGNC:14234]	1543.6	1649.14	1400.27	449.575	593.417	503.038	-1.57145	9.01618e-56
ENSG00000074855	ANO8	anoctamin 8 [Source:HGNC Symbol;Acc:HGNC:29329]	821.122	797.945	868.387	1922.83	1956.52	1756.62	1.18043	1.00574e-55
ENSG00000148926	ADM	adrenomedullin [Source:HGNC Symbol;Acc:HGNC:259]	317.854	344.845	229.761	2031.53	2525.85	2429.25	2.96841	1.08182e-55
ENSG00000238227	TMEM250	transmembrane protein 250 [Source:HGNC Symbol;Acc:HGNC:31009]	1186.47	1036.28	1279.06	301.827	381.013	376.992	-1.72534	1.31396e-55
ENSG00000110046	ATG2A	autophagy related 2A [Source:HGNC Symbol;Acc:HGNC:29028]	839.39	831.12	885.574	2246.82	1988.28	1872.36	1.25715	1.5076e-55
ENSG00000183856	IQGAP3	IQ motif containing GTPase activating protein 3 [Source:HGNC Symbol;Acc:HGNC:20669]	1160.9	1140.17	1175.04	2487.44	2300.31	2314.66	1.03112	1.65503e-55
ENSG00000126838	PZP	PZP, alpha-2-macroglobulin like [Source:HGNC Symbol;Acc:HGNC:9750]	350.735	435.639	275.894	24.2728	14.2332	20.6257	-4.16524	1.71723e-55
ENSG00000120948	TARDBP	TAR DNA binding protein [Source:HGNC Symbol;Acc:HGNC:11571]	1137.15	1179.46	1232.93	445.354	476.266	452.62	-1.3691	1.94637e-55
ENSG00000122218	COPA	coatomer protein complex subunit alpha [Source:HGNC Symbol;Acc:HGNC:2230]	6812.85	7397.14	7621.91	4024.01	3995.16	4055.24	-0.85454	2.00897e-55
ENSG00000183770	FOXL2	forkhead box L2 [Source:HGNC Symbol;Acc:HGNC:1092]	441.159	375.401	417.007	52.767	70.0714	63.023	-2.73206	2.04628e-55
ENSG00000162437	RAVER2	ribonucleoprotein, PTB binding 2 [Source:HGNC Symbol;Acc:HGNC:25577]	996.49	1117.47	1061.06	394.697	379.918	371.263	-1.47004	3.26865e-55
ENSG00000140332	TLE3	transducin like enhancer of split 3 [Source:HGNC Symbol;Acc:HGNC:11839]	1264.11	1251.92	1190.41	2509.6	2394.47	2496.86	0.997649	3.55258e-55
ENSG00000135631	RAB11FIP5	RAB11 family interacting protein 5 [Source:HGNC Symbol;Acc:HGNC:24845]	913.373	878.263	839.441	1928.11	1966.38	1827.67	1.12113	3.80719e-55
ENSG00000160298	C21orf58	chromosome 21 open reading frame 58 [Source:HGNC Symbol;Acc:HGNC:1300]	547.111	558.736	622.344	113.977	146.712	128.338	-2.15223	4.6179e-55
ENSG00000169184	MN1	MN1 proto-oncogene, transcriptional regulator [Source:HGNC Symbol;Acc:HGNC:7180]	579.992	535.164	476.708	1365.61	1605.07	1415.15	1.46215	5.04537e-55
ENSG00000184007	PTP4A2	protein tyrosine phosphatase type IVA, member 2 [Source:HGNC Symbol;Acc:HGNC:9635]	7162.67	7061.9	7790.16	3653.59	3898.81	4090.76	-0.919203	5.41409e-55
ENSG00000198804	MT-CO1	mitochondrially encoded cytochrome c oxidase I [Source:HGNC Symbol;Acc:HGNC:7419]	204912	223582	218840	127701	113264	124186	-0.826014	5.77515e-55
ENSG00000178927	CYBC1	cytochrome b-245 chaperone 1 [Source:HGNC Symbol;Acc:HGNC:28672]	855.831	781.357	804.163	238.507	271.527	255.53	-1.67345	6.19863e-55
ENSG00000178988	MRFAP1L1	Morf4 family associated protein 1 like 1 [Source:HGNC Symbol;Acc:HGNC:28796]	493.221	504.608	460.426	102.368	105.107	82.5028	-2.32801	6.52959e-55
ENSG00000135902	CHRND	cholinergic receptor nicotinic delta subunit [Source:HGNC Symbol;Acc:HGNC:1965]	624.747	577.943	376.301	3.16602	3.2846	8.02111	-6.78859	8.07316e-55
ENSG00000174307	PHLDA3	pleckstrin homology like domain family A member 3 [Source:HGNC Symbol;Acc:HGNC:8934]	1158.16	1047.63	1273.63	2502.21	2747.02	2654.99	1.18396	1.29654e-54
ENSG00000178209	PLEC	plectin [Source:HGNC Symbol;Acc:HGNC:9069]	13116	12052.1	12317.5	20474.7	20948.1	20435.5	0.722666	1.5658e-54
ENSG00000090487	SPG21	SPG21, maspardin [Source:HGNC Symbol;Acc:HGNC:20373]	1390.15	1393.35	1330.62	2600.36	2664.9	2673.32	0.948161	1.59432e-54
ENSG00000132002	DNAJB1	DnaJ heat shock protein family (Hsp40) member B1 [Source:HGNC Symbol;Acc:HGNC:5270]	1001.97	935.01	960.654	4294.18	6210.08	5056.73	2.42499	1.88396e-54
ENSG00000096433	ITPR3	inositol 1,4,5-trisphosphate receptor type 3 [Source:HGNC Symbol;Acc:HGNC:6182]	4415.25	4599.1	4790.6	7958.32	8139.23	7744.95	0.788376	2.5883e-54
ENSG00000153201	RANBP2	RAN binding protein 2 [Source:HGNC Symbol;Acc:HGNC:9848]	2400.34	2562.33	2207.15	1106	958.007	1047.33	-1.20431	3.52123e-54
ENSG00000135750	KCNK1	potassium two pore domain channel subfamily K member 1 [Source:HGNC Symbol;Acc:HGNC:6272]	489.568	434.766	485.754	1178.81	1276.61	1181.39	1.36737	3.90885e-54
ENSG00000135318	NT5E	5'-nucleotidase ecto [Source:HGNC Symbol;Acc:HGNC:8021]	250.264	259.288	236.997	751.402	820.054	758.568	1.64175	4.18086e-54
ENSG00000168802	CHTF8	chromosome transmission fidelity factor 8 [Source:HGNC Symbol;Acc:HGNC:24353]	1278.72	1229.22	1347.81	505.508	528.82	453.765	-1.37268	4.45836e-54
ENSG00000164951	PDP1	pyruvate dehyrogenase phosphatase catalytic subunit 1 [Source:HGNC Symbol;Acc:HGNC:9279]	500.528	497.624	575.307	1311.79	1296.32	1326.92	1.32259	5.40841e-54
ENSG00000086848	ALG9	ALG9, alpha-1,2-mannosyltransferase [Source:HGNC Symbol;Acc:HGNC:15672]	1931.78	2014.07	1755.77	852.715	823.339	838.779	-1.18095	6.39449e-54
ENSG00000146083	RNF44	ring finger protein 44 [Source:HGNC Symbol;Acc:HGNC:19180]	769.974	738.579	685.664	1757.14	1665.29	1609.95	1.19784	6.71889e-54
ENSG00000136295	TTYH3	tweety family member 3 [Source:HGNC Symbol;Acc:HGNC:22222]	3416.02	3398.69	3293.54	1634.72	1842.66	1715.37	-0.961134	6.85881e-54
ENSG00000181555	SETD2	SET domain containing 2 [Source:HGNC Symbol;Acc:HGNC:18420]	1649.55	1804.54	1716.87	770.398	722.611	791.798	-1.17871	7.45598e-54
ENSG00000006125	AP2B1	adaptor related protein complex 2 subunit beta 1 [Source:HGNC Symbol;Acc:HGNC:563]	4154.93	4397.43	4231.58	7699.76	7146.18	7330.15	0.794673	7.5971e-54
ENSG00000125730	C3	complement C3 [Source:HGNC Symbol;Acc:HGNC:1318]	734.352	736.833	758.03	245.894	202.55	218.862	-1.73911	9.30862e-54
ENSG00000142192	APP	amyloid beta precursor protein [Source:HGNC Symbol;Acc:HGNC:620]	8825.01	8718.9	8902.78	5421.28	5517.03	5415.39	-0.69345	9.56049e-54
ENSG00000124216	SNAI1	snail family transcriptional repressor 1 [Source:HGNC Symbol;Acc:HGNC:11128]	94.0774	82.0643	90.457	415.804	436.851	461.787	2.30209	1.19784e-53
ENSG00000159399	HK2	hexokinase 2 [Source:HGNC Symbol;Acc:HGNC:4923]	1416.64	1430.01	1445.5	2973.95	2685.7	3059.48	1.02238	1.26069e-53
ENSG00000068323	TFE3	transcription factor binding to IGHM enhancer 3 [Source:HGNC Symbol;Acc:HGNC:11752]	952.648	881.755	1128	2385.07	2332.06	2390.29	1.26285	1.32198e-53
ENSG00000167670	CHAF1A	chromatin assembly factor 1 subunit A [Source:HGNC Symbol;Acc:HGNC:1910]	1832.23	1737.32	1795.57	835.829	844.141	839.924	-1.09018	1.35781e-53
ENSG00000100413	POLR3H	RNA polymerase III subunit H [Source:HGNC Symbol;Acc:HGNC:30349]	671.329	646.911	780.644	193.127	149.997	131.775	-2.14069	2.09266e-53
ENSG00000165775	FUNDC2	FUN14 domain containing 2 [Source:HGNC Symbol;Acc:HGNC:24925]	692.337	681.832	702.851	1532.35	1595.22	1491.93	1.15341	2.32092e-53
ENSG00000165995	CACNB2	calcium voltage-gated channel auxiliary subunit beta 2 [Source:HGNC Symbol;Acc:HGNC:1402]	338.861	349.21	352.782	47.4903	47.0792	49.2725	-2.85575	2.62498e-53
ENSG00000085063	CD59	CD59 molecule (CD59 blood group) [Source:HGNC Symbol;Acc:HGNC:1689]	2644.22	2894.95	2644.96	5458.22	4918.13	5170.18	0.925628	3.54594e-53
ENSG00000144802	NFKBIZ	NFKB inhibitor zeta [Source:HGNC Symbol;Acc:HGNC:29805]	296.846	327.384	323.836	928.699	862.754	893.78	1.5018	5.96396e-53
ENSG00000112773	TENT5A	terminal nucleotidyltransferase 5A [Source:HGNC Symbol;Acc:HGNC:18345]	2522.74	2724.71	2209.86	1098.61	936.11	951.074	-1.32012	8.03906e-53
ENSG00000182446	NPLOC4	NPL4 homolog, ubiquitin recognition factor [Source:HGNC Symbol;Acc:HGNC:18261]	2907.27	2850.43	2859.35	1561.9	1482.45	1538.91	-0.910734	9.64016e-53
ENSG00000146842	TMEM209	transmembrane protein 209 [Source:HGNC Symbol;Acc:HGNC:21898]	573.598	647.785	712.801	150.914	174.084	137.505	-2.06339	1.14287e-52
ENSG00000182810	DDX28	DEAD-box helicase 28 [Source:HGNC Symbol;Acc:HGNC:17330]	325.161	318.654	379.015	36.9369	45.9843	38.9597	-3.06936	1.1632e-52
ENSG00000249915	PDCD6	programmed cell death 6 [Source:HGNC Symbol;Acc:HGNC:8765]	4220.7	4225.44	4455.91	2357.63	2461.26	2409.77	-0.835855	2.21914e-52
ENSG00000174173	TRMT10C	tRNA methyltransferase 10C, mitochondrial RNase P subunit [Source:HGNC Symbol;Acc:HGNC:26022]	748.966	703.658	577.116	166.744	123.72	161.568	-2.1667	2.24919e-52
ENSG00000126012	KDM5C	lysine demethylase 5C [Source:HGNC Symbol;Acc:HGNC:11114]	2730.99	2663.6	2738.13	4659.33	4594.05	4698.08	0.778638	2.25219e-52
ENSG00000149503	INCENP	inner centromere protein [Source:HGNC Symbol;Acc:HGNC:6058]	1400.2	1354.93	1144.28	2882.13	2849.93	2808.53	1.13107	2.41166e-52
ENSG00000116729	WLS	wntless Wnt ligand secretion mediator [Source:HGNC Symbol;Acc:HGNC:30238]	2595.81	2562.33	2807.79	1356.11	1340.11	1292.54	-0.9976	2.4247e-52
ENSG00000133028	SCO1	SCO1, cytochrome c oxidase assembly protein [Source:HGNC Symbol;Acc:HGNC:10603]	1317.08	1181.2	1152.42	396.808	477.361	450.328	-1.46335	3.45128e-52
ENSG00000179111	HES7	hes family bHLH transcription factor 7 [Source:HGNC Symbol;Acc:HGNC:15977]	653.062	550.879	514.7	1434.21	1730.98	1637.45	1.48259	5.19723e-52
ENSG00000108469	RECQL5	RecQ like helicase 5 [Source:HGNC Symbol;Acc:HGNC:9950]	622.92	537.783	656.718	151.969	154.376	144.38	-2.01077	5.54581e-52
ENSG00000116863	ADPRHL2	ADP-ribosylhydrolase like 2 [Source:HGNC Symbol;Acc:HGNC:21304]	622.007	619.848	638.627	130.862	155.471	185.631	-1.9975	6.05842e-52
ENSG00000122862	SRGN	serglycin [Source:HGNC Symbol;Acc:HGNC:9361]	1555.47	1608.98	1584.81	2980.28	2861.98	2968.96	0.89156	6.5902e-52
ENSG00000131043	AAR2	AAR2 splicing factor homolog [Source:HGNC Symbol;Acc:HGNC:15886]	449.38	431.274	525.555	97.0913	89.7789	87.0863	-2.35847	6.97813e-52
ENSG00000137992	DBT	dihydrolipoamide branched chain transacylase E2 [Source:HGNC Symbol;Acc:HGNC:2698]	1322.56	1370.65	1360.47	604.71	532.104	567.207	-1.24994	8.83324e-52
ENSG00000122566	HNRNPA2B1	heterogeneous nuclear ribonucleoprotein A2/B1 [Source:HGNC Symbol;Acc:HGNC:5033]	10384.1	9713.28	9516.98	16020.1	16741.6	17086.1	0.751209	9.05719e-52
ENSG00000162729	IGSF8	immunoglobulin superfamily member 8 [Source:HGNC Symbol;Acc:HGNC:17813]	2113.55	1794.94	2114.89	4121.1	4136.4	3971.59	1.02201	1.0076e-51
ENSG00000197381	ADARB1	adenosine deaminase, RNA specific B1 [Source:HGNC Symbol;Acc:HGNC:226]	2222.24	2194.78	2047.95	989.909	1065.3	1053.06	-1.05687	1.0117e-51
ENSG00000105855	ITGB8	integrin subunit beta 8 [Source:HGNC Symbol;Acc:HGNC:6163]	400.971	447.862	413.389	68.5971	72.2611	88.2322	-2.46515	1.37242e-51
ENSG00000084112	SSH1	slingshot protein phosphatase 1 [Source:HGNC Symbol;Acc:HGNC:30579]	996.49	1013.58	989.6	277.554	376.634	328.865	-1.61048	1.52284e-51
ENSG00000068120	COASY	Coenzyme A synthase [Source:HGNC Symbol;Acc:HGNC:29932]	4390.58	4012.42	4577.13	2306.97	2256.52	2253.93	-0.928828	1.57421e-51
ENSG00000161203	AP2M1	adaptor related protein complex 2 subunit mu 1 [Source:HGNC Symbol;Acc:HGNC:564]	5159.64	4862.75	5307.11	8613.69	8578.27	8536.75	0.747165	2.74112e-51
ENSG00000198947	DMD	dystrophin [Source:HGNC Symbol;Acc:HGNC:2928]	4614.36	5236.4	5720.5	2381.9	2520.38	2492.27	-1.07448	3.25558e-51
ENSG00000198763	MT-ND2	mitochondrially encoded NADH:ubiquinone oxidoreductase core subunit 2 [Source:HGNC Symbol;Acc:HGNC:7456]	29694.7	32867.6	31789.3	8995.72	6676.49	7409.21	-2.03128	4.2239e-51
ENSG00000027869	SH2D2A	SH2 domain containing 2A [Source:HGNC Symbol;Acc:HGNC:10821]	176.281	153.652	239.711	727.129	811.295	786.068	2.02954	4.42404e-51
ENSG00000111266	DUSP16	dual specificity phosphatase 16 [Source:HGNC Symbol;Acc:HGNC:17909]	1908.04	2157.24	1870.65	881.209	883.556	902.947	-1.1542	4.53842e-51
ENSG00000139190	VAMP1	vesicle associated membrane protein 1 [Source:HGNC Symbol;Acc:HGNC:12642]	147.966	142.303	142.018	569.884	563.856	507.621	1.92546	4.54306e-51
ENSG00000109814	UGDH	UDP-glucose 6-dehydrogenase [Source:HGNC Symbol;Acc:HGNC:12525]	320.594	355.321	295.794	929.755	893.41	1015.24	1.5456	5.1453e-51
ENSG00000167747	C19orf48	chromosome 19 open reading frame 48 [Source:HGNC Symbol;Acc:HGNC:29667]	1916.26	1716.37	2293.09	735.572	740.129	725.337	-1.42858	6.14232e-51
ENSG00000198786	MT-ND5	mitochondrially encoded NADH:ubiquinone oxidoreductase core subunit 5 [Source:HGNC Symbol;Acc:HGNC:7461]	35566.8	40840.1	39737.8	22277.2	19747	20937.4	-0.883369	6.70735e-51
ENSG00000135916	ITM2C	integral membrane protein 2C [Source:HGNC Symbol;Acc:HGNC:6175]	152.533	137.065	164.632	571.994	541.958	587.833	1.90614	7.05197e-51
ENSG00000178295	GEN1	GEN1, Holliday junction 5' flap endonuclease [Source:HGNC Symbol;Acc:HGNC:26881]	356.216	374.528	330.168	39.0476	59.1227	34.3762	-2.99915	7.4659e-51
ENSG00000163283	ALPP	alkaline phosphatase, placental [Source:HGNC Symbol;Acc:HGNC:439]	320.594	389.369	356.401	53.8223	43.7946	51.5643	-2.83748	9.79572e-51
ENSG00000131459	GFPT2	glutamine-fructose-6-phosphate transaminase 2 [Source:HGNC Symbol;Acc:HGNC:4242]	271.272	326.511	284.94	834.774	887.936	868.571	1.55271	9.81126e-51
ENSG00000065978	YBX1	Y-box binding protein 1 [Source:HGNC Symbol;Acc:HGNC:8014]	12697.7	12142.9	12681.2	19254.7	20298.8	20034.4	0.667291	1.15878e-50
ENSG00000155304	HSPA13	heat shock protein family A (Hsp70) member 13 [Source:HGNC Symbol;Acc:HGNC:11375]	781.847	816.278	908.188	287.053	262.768	266.988	-1.61692	1.38323e-50
ENSG00000176907	TCIM	transcriptional and immune response regulator [Source:HGNC Symbol;Acc:HGNC:1357]	1134.41	1031.92	1466.31	313.436	373.349	328.865	-1.83862	1.55984e-50
ENSG00000170473	PYM1	PYM homolog 1, exon junction complex associated factor [Source:HGNC Symbol;Acc:HGNC:30258]	590.039	562.228	675.714	153.024	152.186	167.297	-1.95253	1.77471e-50
ENSG00000137124	ALDH1B1	aldehyde dehydrogenase 1 family member B1 [Source:HGNC Symbol;Acc:HGNC:407]	544.37	568.339	503.846	137.194	141.238	121.462	-2.01415	3.39199e-50
ENSG00000006327	TNFRSF12A	TNF receptor superfamily member 12A [Source:HGNC Symbol;Acc:HGNC:18152]	1403.85	1323.51	1458.17	2625.69	2921.1	2831.45	1.00124	4.53925e-50
ENSG00000128564	VGF	VGF nerve growth factor inducible [Source:HGNC Symbol;Acc:HGNC:12684]	61.196	55.8736	46.1331	323.989	359.116	342.616	2.65178	6.38129e-50
ENSG00000204516	MICB	MHC class I polypeptide-related sequence B [Source:HGNC Symbol;Acc:HGNC:7091]	602.826	589.292	583.448	1295.96	1332.45	1396.82	1.18055	6.50698e-50
ENSG00000170471	RALGAPB	Ral GTPase activating protein non-catalytic beta subunit [Source:HGNC Symbol;Acc:HGNC:29221]	1080.52	1150.65	1149.71	472.792	456.559	440.015	-1.30344	6.98487e-50
ENSG00000170653	ATF7	activating transcription factor 7 [Source:HGNC Symbol;Acc:HGNC:792]	379.963	411.195	379.919	1036.34	966.766	1007.22	1.36183	7.30463e-50
ENSG00000173812	EIF1	eukaryotic translation initiation factor 1 [Source:HGNC Symbol;Acc:HGNC:3249]	3736.61	3693.77	4370.88	7465.48	7545.81	7530.67	0.933726	8.30332e-50
ENSG00000165861	ZFYVE1	zinc finger FYVE-type containing 1 [Source:HGNC Symbol;Acc:HGNC:13180]	114.172	120.477	123.022	527.67	476.266	464.078	2.0375	8.84017e-50
ENSG00000143882	ATP6V1C2	ATPase H+ transporting V1 subunit C2 [Source:HGNC Symbol;Acc:HGNC:18264]	50.2355	59.3657	44.3239	316.602	417.144	340.324	2.80116	9.90707e-50
ENSG00000161016	RPL8	ribosomal protein L8 [Source:HGNC Symbol;Acc:HGNC:10368]	24391.6	22141.7	25271	40280.2	44892.8	43586.7	0.842546	1.02375e-49
ENSG00000165782	PIP4P1	phosphatidylinositol-4,5-bisphosphate 4-phosphatase 1 [Source:HGNC Symbol;Acc:HGNC:19299]	368.089	333.496	371.778	960.36	1105.81	944.199	1.4883	1.06117e-49
ENSG00000080822	CLDND1	claudin domain containing 1 [Source:HGNC Symbol;Acc:HGNC:1322]	136.093	194.685	187.246	688.082	627.358	700.128	1.95888	1.23619e-49
ENSG00000100483	VCPKMT	valosin containing protein lysine methyltransferase [Source:HGNC Symbol;Acc:HGNC:20352]	85.8571	97.7788	97.6936	480.18	417.144	418.243	2.22534	1.28243e-49
ENSG00000100335	MIEF1	mitochondrial elongation factor 1 [Source:HGNC Symbol;Acc:HGNC:25979]	1792.04	1803.67	1854.37	912.869	849.615	874.301	-1.04724	1.33035e-49
ENSG00000213965	NUDT19	nudix hydrolase 19 [Source:HGNC Symbol;Acc:HGNC:32036]	667.676	660.88	688.378	169.91	222.258	176.464	-1.82669	1.62193e-49
ENSG00000122482	ZNF644	zinc finger protein 644 [Source:HGNC Symbol;Acc:HGNC:29222]	880.492	872.152	796.926	311.325	250.724	263.551	-1.62551	1.8885e-49
ENSG00000049239	H6PD	hexose-6-phosphate dehydrogenase/glucose 1-dehydrogenase [Source:HGNC Symbol;Acc:HGNC:4795]	1296.99	1279.85	1351.43	538.223	575.899	583.249	-1.21108	1.89624e-49
ENSG00000112851	ERBIN	erbb2 interacting protein [Source:HGNC Symbol;Acc:HGNC:15842]	1567.35	1758.27	1796.48	742.959	780.639	740.234	-1.17804	2.08013e-49
ENSG00000132286	TIMM10B	translocase of inner mitochondrial membrane 10B [Source:HGNC Symbol;Acc:HGNC:4022]	361.696	398.972	392.583	1063.78	999.612	955.658	1.38848	2.61857e-49
ENSG00000164930	FZD6	frizzled class receptor 6 [Source:HGNC Symbol;Acc:HGNC:4044]	619.267	653.896	659.432	174.131	197.076	201.674	-1.7556	2.87769e-49
ENSG00000204463	BAG6	BCL2 associated athanogene 6 [Source:HGNC Symbol;Acc:HGNC:13919]	3539.32	3351.54	3510.64	5734.72	5773.22	5861.14	0.739776	2.9387e-49
ENSG00000153187	HNRNPU	heterogeneous nuclear ribonucleoprotein U [Source:HGNC Symbol;Acc:HGNC:5048]	8009.37	8228.26	8246.06	12534.3	12831.8	13081.3	0.650994	2.94867e-49
ENSG00000206560	ANKRD28	ankyrin repeat domain 28 [Source:HGNC Symbol;Acc:HGNC:29024]	1742.72	1966.05	2005.43	846.383	837.572	894.926	-1.14823	4.08075e-49
ENSG00000128567	PODXL	podocalyxin like [Source:HGNC Symbol;Acc:HGNC:9171]	2908.18	2934.24	2913.62	4979.09	5174.33	4817.25	0.773856	4.26092e-49
ENSG00000068654	POLR1A	RNA polymerase I subunit A [Source:HGNC Symbol;Acc:HGNC:17264]	1427.6	1455.33	1349.62	640.591	607.65	632.522	-1.17022	4.31551e-49
ENSG00000126775	ATG14	autophagy related 14 [Source:HGNC Symbol;Acc:HGNC:19962]	233.824	276.749	299.413	835.829	809.105	815.861	1.60287	4.60815e-49
ENSG00000115993	TRAK2	trafficking kinesin protein 2 [Source:HGNC Symbol;Acc:HGNC:13206]	423.805	521.196	527.364	106.589	105.107	81.3569	-2.32653	5.27572e-49
ENSG00000111799	COL12A1	collagen type XII alpha 1 chain [Source:HGNC Symbol;Acc:HGNC:2188]	4483.75	5074.89	4448.68	2481.1	2439.36	2493.42	-0.918018	5.50005e-49
ENSG00000167676	PLIN4	perilipin 4 [Source:HGNC Symbol;Acc:HGNC:29393]	2448.75	2172.09	2474.9	1128.16	1070.78	1164.21	-1.07715	6.54333e-49
ENSG00000100393	EP300	E1A binding protein p300 [Source:HGNC Symbol;Acc:HGNC:3373]	1375.54	1554.86	1402.08	641.647	607.65	603.875	-1.22504	6.73039e-49
ENSG00000155380	SLC16A1	solute carrier family 16 member 1 [Source:HGNC Symbol;Acc:HGNC:10922]	4319.34	4366	4525.56	2570.81	2518.19	2599.98	-0.780912	8.35532e-49
ENSG00000100558	PLEK2	pleckstrin 2 [Source:HGNC Symbol;Acc:HGNC:19238]	73.0699	61.9848	88.6479	398.919	443.42	374.7	2.44533	1.06567e-48
ENSG00000158158	CNNM4	cyclin and CBS domain divalent metal cation transport mediator 4 [Source:HGNC Symbol;Acc:HGNC:105]	263.965	281.987	325.645	845.327	839.762	843.362	1.53655	1.12976e-48
ENSG00000104824	HNRNPL	heterogeneous nuclear ribonucleoprotein L [Source:HGNC Symbol;Acc:HGNC:5045]	1980.19	2028.04	2096.79	3518.5	3634.95	3669.08	0.825847	1.30862e-48
ENSG00000198162	MAN1A2	mannosidase alpha class 1A member 2 [Source:HGNC Symbol;Acc:HGNC:6822]	1351.79	1396.84	1219.36	526.615	531.01	572.936	-1.28373	1.47172e-48
ENSG00000173621	LRFN4	leucine rich repeat and fibronectin type III domain containing 4 [Source:HGNC Symbol;Acc:HGNC:28456]	1304.3	1175.09	1254.64	2390.35	2475.49	2408.62	0.962353	1.62171e-48
ENSG00000221955	SLC12A8	solute carrier family 12 member 8 [Source:HGNC Symbol;Acc:HGNC:15595]	7.30699	1.74605	6.33199	243.784	344.883	263.551	5.80329	1.72005e-48
ENSG00000163347	CLDN1	claudin 1 [Source:HGNC Symbol;Acc:HGNC:2032]	8.22036	10.4763	18.0914	239.562	218.973	239.487	4.24669	1.99283e-48
ENSG00000162413	KLHL21	kelch like family member 21 [Source:HGNC Symbol;Acc:HGNC:29041]	650.322	678.34	639.531	1444.76	1386.1	1491.93	1.13477	1.99541e-48
ENSG00000178252	WDR6	WD repeat domain 6 [Source:HGNC Symbol;Acc:HGNC:12758]	3334.73	3092.25	3138.86	1706.49	1751.78	1597.35	-0.919633	2.28695e-48
ENSG00000167778	SPRYD3	SPRY domain containing 3 [Source:HGNC Symbol;Acc:HGNC:25920]	473.127	420.798	418.816	1042.68	1183.55	1147.02	1.36157	2.71331e-48
ENSG00000168268	NT5DC2	5'-nucleotidase domain containing 2 [Source:HGNC Symbol;Acc:HGNC:25717]	2507.21	2334.47	2351.88	1128.16	1245.96	1056.49	-1.06784	3.47292e-48
ENSG00000124160	NCOA5	nuclear receptor coactivator 5 [Source:HGNC Symbol;Acc:HGNC:15909]	337.948	352.702	343.737	48.5456	53.6484	63.023	-2.64966	3.48283e-48
ENSG00000028528	SNX1	sorting nexin 1 [Source:HGNC Symbol;Acc:HGNC:11172]	960.869	948.105	1004.98	1920.72	1929.15	2083.2	1.02561	3.5767e-48
ENSG00000128165	ADM2	adrenomedullin 2 [Source:HGNC Symbol;Acc:HGNC:28898]	402.798	383.258	703.756	45.3796	48.1741	58.4395	-3.29527	3.58362e-48
ENSG00000103642	LACTB	lactamase beta [Source:HGNC Symbol;Acc:HGNC:16468]	710.604	623.34	591.589	1552.41	1520.77	1448.38	1.23202	4.67004e-48
ENSG00000173237	C11orf86	chromosome 11 open reading frame 86 [Source:HGNC Symbol;Acc:HGNC:34442]	716.998	624.213	643.149	1432.1	1606.17	1587.03	1.22093	5.32526e-48
ENSG00000139625	MAP3K12	mitogen-activated protein kinase kinase kinase 12 [Source:HGNC Symbol;Acc:HGNC:6851]	253.004	232.225	268.657	760.9	743.413	719.608	1.56142	6.21358e-48
ENSG00000102921	N4BP1	NEDD4 binding protein 1 [Source:HGNC Symbol;Acc:HGNC:29850]	553.504	632.07	577.116	144.582	175.178	155.839	-1.89076	6.95361e-48
ENSG00000126062	TMEM115	transmembrane protein 115 [Source:HGNC Symbol;Acc:HGNC:30055]	690.51	741.198	691.092	241.673	229.922	222.299	-1.61261	7.46405e-48
ENSG00000159140	SON	SON DNA binding protein [Source:HGNC Symbol;Acc:HGNC:11183]	4150.37	4579.02	3508.83	1847.9	1770.4	1824.23	-1.16912	8.54431e-48
ENSG00000088992	TESC	tescalcin [Source:HGNC Symbol;Acc:HGNC:26065]	766.32	663.499	767.98	240.618	228.827	220.007	-1.67151	9.01364e-48
ENSG00000060339	CCAR1	cell division cycle and apoptosis regulator 1 [Source:HGNC Symbol;Acc:HGNC:24236]	1043.07	1126.2	990.504	2189.83	2072.58	2216.12	1.03552	1.01659e-47
ENSG00000175137	SH3BP5L	SH3 binding domain protein 5 like [Source:HGNC Symbol;Acc:HGNC:29360]	748.053	597.149	685.664	199.459	180.653	191.361	-1.82867	1.18461e-47
ENSG00000136231	IGF2BP3	insulin like growth factor 2 mRNA binding protein 3 [Source:HGNC Symbol;Acc:HGNC:28868]	749.879	832.866	777.93	272.278	270.432	277.301	-1.52586	1.39896e-47
ENSG00000147065	MSN	moesin [Source:HGNC Symbol;Acc:HGNC:7373]	7392.84	7671.27	7683.42	11634.1	12115.8	12146.2	0.658041	1.45868e-47
ENSG00000035664	DAPK2	death associated protein kinase 2 [Source:HGNC Symbol;Acc:HGNC:2675]	64.8495	61.1117	70.5565	358.816	343.788	346.053	2.41655	1.65094e-47
ENSG00000106004	HOXA5	homeobox A5 [Source:HGNC Symbol;Acc:HGNC:5106]	124.219	121.35	147.445	481.235	568.235	516.788	1.99489	2.1792e-47
ENSG00000169174	PCSK9	proprotein convertase subtilisin/kexin type 9 [Source:HGNC Symbol;Acc:HGNC:20001]	5622.73	5686.01	6435.11	10408.8	10572	10263.6	0.816321	2.66819e-47
ENSG00000112658	SRF	serum response factor [Source:HGNC Symbol;Acc:HGNC:11291]	684.116	589.292	618.726	1376.16	1499.97	1504.53	1.21127	2.90471e-47
ENSG00000096746	HNRNPH3	heterogeneous nuclear ribonucleoprotein H3 [Source:HGNC Symbol;Acc:HGNC:5043]	1075.95	1127.95	1062.87	2081.13	2315.64	2422.37	1.06121	3.44108e-47
ENSG00000108262	GIT1	GIT ArfGAP 1 [Source:HGNC Symbol;Acc:HGNC:4272]	1431.26	1272	1336.05	2625.69	2821.47	2565.61	0.9885	4.18317e-47
ENSG00000126456	IRF3	interferon regulatory factor 3 [Source:HGNC Symbol;Acc:HGNC:6118]	1292.42	1024.93	1127.09	412.638	431.377	383.867	-1.48735	5.18868e-47
ENSG00000126464	PRR12	proline rich 12 [Source:HGNC Symbol;Acc:HGNC:29217]	1176.42	1111.36	1150.61	418.97	479.551	491.579	-1.30752	5.22221e-47
ENSG00000116793	PHTF1	putative homeodomain transcription factor 1 [Source:HGNC Symbol;Acc:HGNC:8939]	589.126	624.213	543.647	153.024	157.661	177.61	-1.84888	6.34498e-47
ENSG00000114302	PRKAR2A	protein kinase cAMP-dependent type II regulatory subunit alpha [Source:HGNC Symbol;Acc:HGNC:9391]	2163.78	2248.91	2280.42	1037.4	1099.24	1185.98	-1.01108	7.42323e-47
ENSG00000008838	MED24	mediator complex subunit 24 [Source:HGNC Symbol;Acc:HGNC:22963]	1349.97	1289.46	1212.12	2443.11	2490.82	2438.42	0.936733	9.28601e-47
ENSG00000095787	WAC	WW domain containing adaptor with coiled-coil [Source:HGNC Symbol;Acc:HGNC:17327]	2477.98	2686.3	2803.26	1400.44	1284.28	1281.09	-1.0062	1.04825e-46
ENSG00000140853	NLRC5	NLR family CARD domain containing 5 [Source:HGNC Symbol;Acc:HGNC:29933]	759.926	774.373	679.332	1617.84	1694.85	1554.95	1.13677	1.08193e-46
ENSG00000185246	PRPF39	pre-mRNA processing factor 39 [Source:HGNC Symbol;Acc:HGNC:20314]	277.665	275.003	304.84	860.102	751.078	838.779	1.51478	1.09879e-46
ENSG00000129245	FXR2	FMR1 autosomal homolog 2 [Source:HGNC Symbol;Acc:HGNC:4024]	1410.25	1338.35	1256.45	2528.6	2586.07	2763.84	0.975912	1.14085e-46
ENSG00000122515	ZMIZ2	zinc finger MIZ-type containing 2 [Source:HGNC Symbol;Acc:HGNC:22229]	965.435	914.057	994.123	2323.86	1956.52	2024.76	1.13415	1.20478e-46
ENSG00000041357	PSMA4	proteasome subunit alpha 4 [Source:HGNC Symbol;Acc:HGNC:9533]	1240.36	1144.54	1177.75	2215.16	2292.65	2344.45	0.943642	2.27297e-46
ENSG00000123384	LRP1	LDL receptor related protein 1 [Source:HGNC Symbol;Acc:HGNC:6692]	6834.77	7347.38	7262.79	4220.31	4378.37	4355.46	-0.72735	2.37532e-46
ENSG00000155090	KLF10	Kruppel like factor 10 [Source:HGNC Symbol;Acc:HGNC:11810]	678.636	666.991	613.299	1460.59	1382.81	1438.07	1.12804	2.76412e-46
ENSG00000087086	FTL	ferritin light chain [Source:HGNC Symbol;Acc:HGNC:3999]	15936.5	14933.1	15042.1	23769.4	24919.1	23676	0.656449	3.40245e-46
ENSG00000185129	PURA	purine rich element binding protein A [Source:HGNC Symbol;Acc:HGNC:9701]	1157.24	1288.58	1056.54	430.579	466.413	442.307	-1.38722	3.52131e-46
ENSG00000140391	TSPAN3	tetraspanin 3 [Source:HGNC Symbol;Acc:HGNC:17752]	1306.12	1303.43	1245.59	2405.12	2436.07	2338.73	0.897244	3.91666e-46
ENSG00000243649	CFB	complement factor B [Source:HGNC Symbol;Acc:HGNC:1037]	17.3541	24.4447	24.4234	297.606	211.309	260.113	3.53622	4.40346e-46
ENSG00000125746	EML2	echinoderm microtubule associated protein like 2 [Source:HGNC Symbol;Acc:HGNC:18035]	2999.52	2777.09	3283.59	1526.02	1379.53	1495.36	-1.04158	4.65951e-46
ENSG00000198824	CHAMP1	chromosome alignment maintaining phosphoprotein 1 [Source:HGNC Symbol;Acc:HGNC:20311]	886.885	921.041	894.62	359.871	275.906	297.927	-1.53199	4.75793e-46
ENSG00000115902	SLC1A4	solute carrier family 1 member 4 [Source:HGNC Symbol;Acc:HGNC:10942]	544.37	564.847	802.354	107.645	147.807	105.42	-2.40477	5.05007e-46
ENSG00000179604	CDC42EP4	CDC42 effector protein 4 [Source:HGNC Symbol;Acc:HGNC:17147]	1681.52	1670.1	1554.05	801.003	725.896	687.523	-1.14668	5.71326e-46
ENSG00000203880	PCMTD2	protein-L-isoaspartate (D-aspartate) O-methyltransferase domain containing 2 [Source:HGNC Symbol;Acc:HGNC:15882]	468.56	465.322	452.285	117.143	112.771	118.025	-1.99432	5.92878e-46
ENSG00000090316	MAEA	macrophage erythroblast attacher [Source:HGNC Symbol;Acc:HGNC:13731]	798.288	757.786	800.545	295.495	234.301	261.259	-1.57383	6.47561e-46
ENSG00000124762	CDKN1A	cyclin dependent kinase inhibitor 1A [Source:HGNC Symbol;Acc:HGNC:1784]	1558.21	1552.24	1449.12	2775.54	2831.32	2738.63	0.872094	6.71961e-46
ENSG00000099804	CDC34	cell division cycle 34 [Source:HGNC Symbol;Acc:HGNC:1734]	1004.71	857.31	983.268	1946.05	2082.43	1999.55	1.08346	6.84384e-46
ENSG00000075407	ZNF37A	zinc finger protein 37A [Source:HGNC Symbol;Acc:HGNC:13102]	432.025	552.625	450.476	83.3719	107.297	105.42	-2.27953	6.90267e-46
ENSG00000165943	MOAP1	modulator of apoptosis 1 [Source:HGNC Symbol;Acc:HGNC:16658]	283.146	274.13	270.466	746.125	756.552	755.13	1.44771	7.74634e-46
ENSG00000012171	SEMA3B	semaphorin 3B [Source:HGNC Symbol;Acc:HGNC:10724]	6339.72	5983.71	6443.25	11069.5	10350.9	10089.4	0.747775	1.0007e-45
ENSG00000095397	WHRN	whirlin [Source:HGNC Symbol;Acc:HGNC:16361]	390.924	419.052	376.301	937.142	1093.77	1119.52	1.40825	1.04046e-45
ENSG00000111540	RAB5B	RAB5B, member RAS oncogene family [Source:HGNC Symbol;Acc:HGNC:9784]	1425.78	1494.62	1570.33	2877.91	2694.46	2865.83	0.909946	1.05917e-45
ENSG00000235750	KIAA0040	KIAA0040 [Source:HGNC Symbol;Acc:HGNC:28950]	1053.12	1141.92	1378.56	407.361	440.136	396.472	-1.52222	1.06448e-45
ENSG00000076248	UNG	uracil DNA glycosylase [Source:HGNC Symbol;Acc:HGNC:12572]	2335.5	2193.04	2444.15	1167.21	1116.76	1219.21	-0.993176	1.19571e-45
ENSG00000180488	MIGA1	mitoguardin 1 [Source:HGNC Symbol;Acc:HGNC:24741]	1116.14	1208.27	1006.79	412.638	434.661	441.161	-1.37103	1.28368e-45
ENSG00000181444	ZNF467	zinc finger protein 467 [Source:HGNC Symbol;Acc:HGNC:23154]	83.117	69.842	73.2702	360.926	366.78	367.825	2.27659	1.31375e-45
ENSG00000205269	TMEM170B	transmembrane protein 170B [Source:HGNC Symbol;Acc:HGNC:34244]	316.027	362.305	280.417	44.3243	47.0792	35.522	-2.91484	1.52591e-45
ENSG00000165233	CARD19	caspase recruitment domain family member 19 [Source:HGNC Symbol;Acc:HGNC:28148]	265.792	280.241	306.649	806.28	805.821	756.276	1.47406	1.62323e-45
ENSG00000133884	DPF2	double PHD fingers 2 [Source:HGNC Symbol;Acc:HGNC:9964]	526.103	541.275	549.074	1208.36	1171.51	1216.92	1.15378	1.71392e-45
ENSG00000173641	HSPB7	heat shock protein family B (small) member 7 [Source:HGNC Symbol;Acc:HGNC:5249]	665.849	708.023	662.145	219.511	222.258	236.05	-1.5876	1.71647e-45
ENSG00000165660	ABRAXAS2	abraxas 2, BRISC complex subunit [Source:HGNC Symbol;Acc:HGNC:28975]	420.152	453.973	411.579	107.645	76.6406	79.0652	-2.28446	2.1786e-45
ENSG00000042493	CAPG	capping actin protein, gelsolin like [Source:HGNC Symbol;Acc:HGNC:1474]	2184.79	1775.73	2241.52	4206.59	4460.48	4371.5	1.0722	2.3138e-45
ENSG00000184897	H1FX	H1 histone family member X [Source:HGNC Symbol;Acc:HGNC:4722]	2633.25	2265.5	2834.02	5013.92	5533.45	5840.51	1.0836	3.30754e-45
ENSG00000173638	SLC19A1	solute carrier family 19 member 1 [Source:HGNC Symbol;Acc:HGNC:10937]	913.373	900.962	909.998	333.487	375.539	356.366	-1.35495	3.71325e-45
ENSG00000163191	S100A11	S100 calcium binding protein A11 [Source:HGNC Symbol;Acc:HGNC:10488]	4445.39	4418.38	4831.31	7765.19	7994.71	7453.9	0.761424	3.7714e-45
ENSG00000108021	FAM208B	family with sequence similarity 208 member B [Source:HGNC Symbol;Acc:HGNC:23484]	1628.54	1889.23	1622.8	658.532	782.829	728.775	-1.24477	4.15696e-45
ENSG00000101361	NOP56	NOP56 ribonucleoprotein [Source:HGNC Symbol;Acc:HGNC:15911]	2091.62	1862.16	2009.95	931.865	1014.94	925.865	-1.0536	5.05645e-45
ENSG00000092439	TRPM7	transient receptor potential cation channel subfamily M member 7 [Source:HGNC Symbol;Acc:HGNC:17994]	1278.72	1423.9	1224.79	576.216	543.053	512.205	-1.26689	5.51536e-45
ENSG00000185298	CCDC137	coiled-coil domain containing 137 [Source:HGNC Symbol;Acc:HGNC:33451]	750.793	684.452	702.851	246.95	250.724	231.466	-1.55132	5.60028e-45
ENSG00000172819	RARG	retinoic acid receptor gamma [Source:HGNC Symbol;Acc:HGNC:9866]	959.042	986.518	993.218	1853.18	1968.57	1896.42	0.960212	5.80605e-45
ENSG00000008988	RPS20	ribosomal protein S20 [Source:HGNC Symbol;Acc:HGNC:10405]	6995.52	6566.89	7330.64	11255.2	11673.5	11501.1	0.72068	6.1531e-45
ENSG00000203814	HIST2H2BF	histone cluster 2 H2B family member f [Source:HGNC Symbol;Acc:HGNC:24700]	12.7872	15.7144	28.0417	217.4	247.44	256.675	3.67399	6.3625e-45
ENSG00000172613	RAD9A	RAD9 checkpoint clamp component A [Source:HGNC Symbol;Acc:HGNC:9827]	374.483	302.94	351.878	985.688	960.197	877.738	1.45702	6.51047e-45
ENSG00000100519	PSMC6	proteasome 26S subunit, ATPase 6 [Source:HGNC Symbol;Acc:HGNC:9553]	559.898	502.862	476.708	1240.02	1208.73	1172.23	1.23437	6.83998e-45
ENSG00000131473	ACLY	ATP citrate lyase [Source:HGNC Symbol;Acc:HGNC:115]	7362.7	7511.51	7360.49	4594.95	4723.25	4770.27	-0.658422	8.02539e-45
ENSG00000146834	MEPCE	methylphosphate capping enzyme [Source:HGNC Symbol;Acc:HGNC:20247]	1053.12	851.199	977.84	316.602	332.839	360.95	-1.51283	8.64371e-45
ENSG00000130202	NECTIN2	nectin cell adhesion molecule 2 [Source:HGNC Symbol;Acc:HGNC:9707]	1894.34	1731.21	1912.26	929.755	816.769	861.696	-1.08573	1.17021e-44
ENSG00000183049	CAMK1D	calcium/calmodulin dependent protein kinase ID [Source:HGNC Symbol;Acc:HGNC:19341]	989.183	1040.65	974.222	406.306	429.187	380.43	-1.30445	1.65905e-44
ENSG00000143889	HNRNPLL	heterogeneous nuclear ribonucleoprotein L like [Source:HGNC Symbol;Acc:HGNC:25127]	287.713	309.924	299.413	753.513	867.133	833.049	1.45107	1.79845e-44
ENSG00000178921	PFAS	phosphoribosylformylglycinamidine synthase [Source:HGNC Symbol;Acc:HGNC:8863]	1975.63	1924.15	2050.66	970.913	1054.36	943.053	-1.00309	1.95598e-44
ENSG00000146592	CREB5	cAMP responsive element binding protein 5 [Source:HGNC Symbol;Acc:HGNC:16844]	42.0152	60.2387	80.5067	348.262	432.472	381.576	2.6682	2.63154e-44
ENSG00000154803	FLCN	folliculin [Source:HGNC Symbol;Acc:HGNC:27310]	166.234	155.398	170.059	561.441	525.535	539.706	1.72667	2.69899e-44
ENSG00000051382	PIK3CB	phosphatidylinositol-4,5-bisphosphate 3-kinase catalytic subunit beta [Source:HGNC Symbol;Acc:HGNC:8976]	939.861	965.566	963.367	389.421	407.29	354.075	-1.31711	6.01256e-44
ENSG00000128191	DGCR8	DGCR8, microprocessor complex subunit [Source:HGNC Symbol;Acc:HGNC:2847]	619.267	590.165	641.34	212.123	180.653	179.902	-1.69076	8.49181e-44
ENSG00000085491	SLC25A24	solute carrier family 25 member 24 [Source:HGNC Symbol;Acc:HGNC:20662]	986.443	1031.04	1011.31	425.302	388.677	437.723	-1.27521	8.66241e-44
ENSG00000234616	JRK	Jrk helix-turn-helix protein [Source:HGNC Symbol;Acc:HGNC:6199]	929.814	840.723	831.3	1758.2	1794.48	1727.98	1.02147	9.53146e-44
ENSG00000137460	FHDC1	FH2 domain containing 1 [Source:HGNC Symbol;Acc:HGNC:29363]	534.323	568.339	521.032	165.688	159.85	142.088	-1.79456	1.25296e-43
ENSG00000143157	POGK	pogo transposable element derived with KRAB domain [Source:HGNC Symbol;Acc:HGNC:18800]	1686.09	1911.92	1933.07	889.652	820.054	884.613	-1.09233	1.3993e-43
ENSG00000152620	NADK2	NAD kinase 2, mitochondrial [Source:HGNC Symbol;Acc:HGNC:26404]	1447.7	1542.64	1468.12	661.698	730.275	711.587	-1.08425	1.44728e-43
ENSG00000162522	KIAA1522	KIAA1522 [Source:HGNC Symbol;Acc:HGNC:29301]	2372.94	2357.17	2315.7	3834.05	4065.23	4141.18	0.772867	1.64548e-43
ENSG00000128228	SDF2L1	stromal cell derived factor 2 like 1 [Source:HGNC Symbol;Acc:HGNC:10676]	1858.71	1658.75	1842.61	3293.72	3936.04	3559.08	1.00929	1.83895e-43
ENSG00000100345	MYH9	myosin heavy chain 9 [Source:HGNC Symbol;Acc:HGNC:7579]	10816.2	10374.2	11399.4	16859.1	17293.4	17408.1	0.661864	1.88712e-43
ENSG00000159921	GNE	glucosamine (UDP-N-acetyl)-2-epimerase/N-acetylmannosamine kinase [Source:HGNC Symbol;Acc:HGNC:23657]	1354.53	1402.08	1158.75	545.611	533.199	540.852	-1.27355	1.899e-43
ENSG00000129422	MTUS1	microtubule associated scaffold protein 1 [Source:HGNC Symbol;Acc:HGNC:29789]	803.768	885.247	915.425	288.108	318.606	341.47	-1.45909	2.05447e-43
ENSG00000143933	CALM2	calmodulin 2 [Source:HGNC Symbol;Acc:HGNC:1445]	3888.23	3860.52	4000.01	6218.06	6133.43	6320.63	0.668368	2.05801e-43
ENSG00000039523	RIPOR1	RHO family interacting cell polarization regulator 1 [Source:HGNC Symbol;Acc:HGNC:25836]	1283.29	1228.35	1286.3	2341.8	2289.36	2302.06	0.868502	2.08628e-43
ENSG00000143748	NVL	nuclear VCP-like [Source:HGNC Symbol;Acc:HGNC:8070]	968.176	996.121	1065.58	398.919	435.756	373.554	-1.32585	2.10064e-43
ENSG00000165929	TC2N	tandem C2 domains, nuclear [Source:HGNC Symbol;Acc:HGNC:19859]	286.799	296.828	331.073	51.7117	38.3203	45.8349	-2.74968	2.22383e-43
ENSG00000185697	MYBL1	MYB proto-oncogene like 1 [Source:HGNC Symbol;Acc:HGNC:7547]	327.901	395.48	348.26	886.486	1043.41	967.116	1.43385	2.39791e-43
ENSG00000130309	COLGALT1	collagen beta(1-O)galactosyltransferase 1 [Source:HGNC Symbol;Acc:HGNC:26182]	5120.37	5051.32	5289.93	8050.13	8008.94	8016.52	0.638921	2.39886e-43
ENSG00000067334	DNTTIP2	deoxynucleotidyltransferase terminal interacting protein 2 [Source:HGNC Symbol;Acc:HGNC:24013]	1260.45	1254.54	1148.8	544.556	479.551	541.998	-1.22623	2.4271e-43
ENSG00000145425	RPS3A	ribosomal protein S3A [Source:HGNC Symbol;Acc:HGNC:10421]	9998.7	9931.53	10148.4	14996.4	14877	14850.5	0.572331	3.01041e-43
ENSG00000158710	TAGLN2	transgelin 2 [Source:HGNC Symbol;Acc:HGNC:11554]	6624.7	5917.36	6330.18	10489	10347.6	10143.3	0.715193	3.53606e-43
ENSG00000143630	HCN3	hyperpolarization activated cyclic nucleotide gated potassium channel 3 [Source:HGNC Symbol;Acc:HGNC:19183]	144.313	157.144	126.64	546.666	587.943	473.245	1.90898	3.76192e-43
ENSG00000189057	FAM111B	family with sequence similarity 111 member B [Source:HGNC Symbol;Acc:HGNC:24200]	315.114	331.749	285.844	51.7117	52.5535	44.689	-2.64496	4.18714e-43
ENSG00000006652	IFRD1	interferon related developmental regulator 1 [Source:HGNC Symbol;Acc:HGNC:5456]	1549.08	1687.56	2087.75	4056.73	3842.98	3994.51	1.15961	5.26333e-43
ENSG00000117000	RLF	rearranged L-myc fusion [Source:HGNC Symbol;Acc:HGNC:10025]	436.592	483.656	374.492	96.036	84.3046	58.4395	-2.43459	5.99509e-43
ENSG00000121753	ADGRB2	adhesion G protein-coupled receptor B2 [Source:HGNC Symbol;Acc:HGNC:944]	879.578	910.565	896.429	1859.51	1796.67	1684.43	0.991487	6.00594e-43
ENSG00000160294	MCM3AP	minichromosome maintenance complex component 3 associated protein [Source:HGNC Symbol;Acc:HGNC:6946]	1389.24	1384.62	1261.88	621.595	599.986	626.792	-1.1267	6.10789e-43
ENSG00000165458	INPPL1	inositol polyphosphate phosphatase like 1 [Source:HGNC Symbol;Acc:HGNC:6080]	4911.21	4740.53	5267.31	8242.21	8354.92	8024.54	0.722877	7.2173e-43
ENSG00000177613	CSTF2T	cleavage stimulation factor subunit 2 tau variant [Source:HGNC Symbol;Acc:HGNC:17086]	473.127	474.926	505.655	141.416	122.625	131.775	-1.87615	7.2833e-43
ENSG00000171161	ZNF672	zinc finger protein 672 [Source:HGNC Symbol;Acc:HGNC:26179]	729.785	694.928	683.855	246.95	250.724	256.675	-1.48323	8.11691e-43
ENSG00000119922	IFIT2	interferon induced protein with tetratricopeptide repeats 2 [Source:HGNC Symbol;Acc:HGNC:5409]	704.211	632.943	744.461	204.736	228.827	240.633	-1.6275	8.45781e-43
ENSG00000108106	UBE2S	ubiquitin conjugating enzyme E2 S [Source:HGNC Symbol;Acc:HGNC:17895]	2591.24	2175.58	2378.11	4327.95	5038.57	4853.92	0.993029	8.80732e-43
ENSG00000204386	NEU1	neuraminidase 1 [Source:HGNC Symbol;Acc:HGNC:7758]	877.752	801.437	895.524	1685.38	1895.21	1782.98	1.05893	8.98483e-43
ENSG00000275342	PRAG1	PEAK1 related, kinase-activating pseudokinase 1 [Source:HGNC Symbol;Acc:HGNC:25438]	421.978	419.052	503.846	110.811	102.917	104.274	-2.07965	9.92603e-43
ENSG00000130669	PAK4	p21 (RAC1) activated kinase 4 [Source:HGNC Symbol;Acc:HGNC:16059]	1014.76	1002.23	1056.54	1919.66	1918.2	1968.61	0.917755	1.21638e-42
ENSG00000154736	ADAMTS5	ADAM metallopeptidase with thrombospondin type 1 motif 5 [Source:HGNC Symbol;Acc:HGNC:221]	334.295	431.274	393.488	78.0952	68.9765	79.0652	-2.35831	1.29472e-42
ENSG00000140320	BAHD1	bromo adjacent homology domain containing 1 [Source:HGNC Symbol;Acc:HGNC:29153]	739.832	615.483	594.303	1481.7	1490.11	1513.7	1.20238	1.35931e-42
ENSG00000150593	PDCD4	programmed cell death 4 [Source:HGNC Symbol;Acc:HGNC:8763]	1705.27	1638.67	1690.64	855.881	793.777	865.134	-1.00146	1.52996e-42
ENSG00000140836	ZFHX3	zinc finger homeobox 3 [Source:HGNC Symbol;Acc:HGNC:777]	1048.55	1141.92	978.745	429.523	443.42	396.472	-1.3196	1.60374e-42
ENSG00000176974	SHMT1	serine hydroxymethyltransferase 1 [Source:HGNC Symbol;Acc:HGNC:10850]	1531.73	1520.81	1696.07	754.568	770.785	731.067	-1.07319	1.61599e-42
ENSG00000124120	TTPAL	alpha tocopherol transfer protein like [Source:HGNC Symbol;Acc:HGNC:16114]	313.287	255.796	292.176	44.3243	37.2254	35.522	-2.87593	1.98492e-42
ENSG00000166794	PPIB	peptidylprolyl isomerase B [Source:HGNC Symbol;Acc:HGNC:9255]	2419.53	2069.94	2568.98	4501.03	4578.73	4735.89	0.969035	2.07315e-42
ENSG00000198901	PRC1	protein regulator of cytokinesis 1 [Source:HGNC Symbol;Acc:HGNC:9341]	50.2355	27.9368	33.4691	276.499	273.716	281.885	2.90115	2.12275e-42
ENSG00000151014	NOCT	nocturnin [Source:HGNC Symbol;Acc:HGNC:14254]	151.62	188.573	152.872	654.311	529.915	576.374	1.83556	2.21354e-42
ENSG00000124275	MTRR	5-methyltetrahydrofolate-homocysteine methyltransferase reductase [Source:HGNC Symbol;Acc:HGNC:7473]	1411.16	1533.9	1485.3	710.244	719.326	715.024	-1.0469	2.38936e-42
ENSG00000172262	ZNF131	zinc finger protein 131 [Source:HGNC Symbol;Acc:HGNC:12915]	1011.1	1024.93	1028.5	374.646	414.954	457.203	-1.29885	2.47145e-42
ENSG00000034510	TMSB10	thymosin beta 10 [Source:HGNC Symbol;Acc:HGNC:11879]	8999.47	7693.97	8547.28	14136.3	16054	15989.5	0.871517	2.99426e-42
ENSG00000188290	HES4	hes family bHLH transcription factor 4 [Source:HGNC Symbol;Acc:HGNC:24149]	898.759	769.135	796.022	1650.55	1833.9	1788.71	1.09785	3.03235e-42
ENSG00000087074	PPP1R15A	protein phosphatase 1 regulatory subunit 15A [Source:HGNC Symbol;Acc:HGNC:14375]	228.343	249.685	349.164	2016.76	2745.92	2423.52	3.11896	3.1303e-42
ENSG00000090857	PDPR	pyruvate dehydrogenase phosphatase regulatory subunit [Source:HGNC Symbol;Acc:HGNC:30264]	849.437	949.851	922.662	366.203	365.685	354.075	-1.32559	3.44048e-42
ENSG00000142166	IFNAR1	interferon alpha and beta receptor subunit 1 [Source:HGNC Symbol;Acc:HGNC:5432]	666.762	659.134	619.631	193.127	236.491	203.965	-1.6189	3.87197e-42
ENSG00000104611	SH2D4A	SH2 domain containing 4A [Source:HGNC Symbol;Acc:HGNC:26102]	647.582	606.752	797.831	196.293	206.93	199.382	-1.76774	4.64772e-42
ENSG00000185088	RPS27L	ribosomal protein S27 like [Source:HGNC Symbol;Acc:HGNC:18476]	875.925	814.532	928.089	1717.04	1789.01	1760.06	1.00818	4.89628e-42
ENSG00000140406	TLNRD1	talin rod domain containing 1 [Source:HGNC Symbol;Acc:HGNC:13519]	611.047	622.467	659.432	197.349	226.637	184.485	-1.6367	5.02686e-42
ENSG00000279765	AC013394.1	novel protein	12.7872	11.3493	13.5686	174.131	218.973	211.986	4.00498	5.17544e-42
ENSG00000050405	LIMA1	LIM domain and actin binding 1 [Source:HGNC Symbol;Acc:HGNC:24636]	2528.22	2521.3	2327.46	4250.91	4215.23	4097.64	0.76821	5.22037e-42
ENSG00000169439	SDC2	syndecan 2 [Source:HGNC Symbol;Acc:HGNC:10659]	469.474	506.354	469.472	126.641	144.522	116.879	-1.8964	5.37417e-42
ENSG00000156804	FBXO32	F-box protein 32 [Source:HGNC Symbol;Acc:HGNC:16731]	40.1884	32.3019	31.66	244.839	248.534	263.551	2.86233	6.0753e-42
ENSG00000105376	ICAM5	intercellular adhesion molecule 5 [Source:HGNC Symbol;Acc:HGNC:5348]	1574.66	1635.18	1616.47	2951.79	2778.77	2784.47	0.819186	6.59353e-42
ENSG00000224531	SMIM13	small integral membrane protein 13 [Source:HGNC Symbol;Acc:HGNC:27356]	1013.84	1065.96	996.836	439.022	417.144	457.203	-1.22856	6.60901e-42
ENSG00000204574	ABCF1	ATP binding cassette subfamily F member 1 [Source:HGNC Symbol;Acc:HGNC:70]	2331.84	2192.17	2323.84	1250.58	1250.34	1177.96	-0.895962	7.73994e-42
ENSG00000087302	RTRAF	RNA transcription, translation and transport factor [Source:HGNC Symbol;Acc:HGNC:23169]	944.428	946.359	945.276	1757.14	1937.91	2048.82	1.01769	9.64761e-42
ENSG00000125484	GTF3C4	general transcription factor IIIC subunit 4 [Source:HGNC Symbol;Acc:HGNC:4667]	1248.58	1265.01	1161.47	562.496	546.338	568.353	-1.13189	1.01962e-41
ENSG00000099260	PALMD	palmdelphin [Source:HGNC Symbol;Acc:HGNC:15846]	411.931	397.226	496.609	80.2059	83.2098	111.15	-2.25282	1.2997e-41
ENSG00000149658	YTHDF1	YTH N6-methyladenosine RNA binding protein 1 [Source:HGNC Symbol;Acc:HGNC:15867]	1054.95	985.645	1078.25	465.405	386.487	403.347	-1.31196	1.34532e-41
ENSG00000125740	FOSB	FosB proto-oncogene, AP-1 transcription factor subunit [Source:HGNC Symbol;Acc:HGNC:3797]	42.9285	37.5401	56.0834	295.495	271.527	294.489	2.65891	1.40797e-41
ENSG00000179943	FIZ1	FLT3 interacting zinc finger 1 [Source:HGNC Symbol;Acc:HGNC:25917]	392.75	423.417	427.862	101.313	108.392	85.9404	-2.07148	1.40837e-41
ENSG00000100605	ITPK1	inositol-tetrakisphosphate 1-kinase [Source:HGNC Symbol;Acc:HGNC:6177]	705.124	665.245	729.988	1390.94	1515.29	1480.47	1.06254	1.40873e-41
ENSG00000187678	SPRY4	sprouty RTK signaling antagonist 4 [Source:HGNC Symbol;Acc:HGNC:15533]	368.089	405.084	369.065	981.466	925.161	885.759	1.28963	2.29845e-41
ENSG00000101608	MYL12A	myosin light chain 12A [Source:HGNC Symbol;Acc:HGNC:16701]	1926.3	1914.54	2097.7	3407.69	3890.06	3902.84	0.915222	2.45441e-41
ENSG00000167716	WDR81	WD repeat domain 81 [Source:HGNC Symbol;Acc:HGNC:26600]	987.356	898.343	831.3	320.823	365.685	299.073	-1.46235	2.55405e-41
ENSG00000107779	BMPR1A	bone morphogenetic protein receptor type 1A [Source:HGNC Symbol;Acc:HGNC:1076]	589.126	654.769	691.996	225.843	199.265	189.069	-1.65492	2.66466e-41
ENSG00000104915	STX10	syntaxin 10 [Source:HGNC Symbol;Acc:HGNC:11428]	1107.92	1003.11	1068.3	2067.41	2021.12	1966.32	0.9298	2.81398e-41
ENSG00000164713	BRI3	brain protein I3 [Source:HGNC Symbol;Acc:HGNC:1109]	746.226	652.15	764.362	1484.86	1578.8	1676.41	1.13212	2.82251e-41
ENSG00000158246	TENT5B	terminal nucleotidyltransferase 5B [Source:HGNC Symbol;Acc:HGNC:28273]	72.1565	57.6196	49.7514	303.938	349.262	323.136	2.44379	2.841e-41
ENSG00000136478	TEX2	testis expressed 2 [Source:HGNC Symbol;Acc:HGNC:30884]	917.027	927.152	889.192	392.587	371.159	378.138	-1.25904	2.98842e-41
ENSG00000140199	SLC12A6	solute carrier family 12 member 6 [Source:HGNC Symbol;Acc:HGNC:10914]	376.31	381.512	369.065	924.478	855.09	929.302	1.26521	3.29817e-41
ENSG00000168792	ABHD15	abhydrolase domain containing 15 [Source:HGNC Symbol;Acc:HGNC:26971]	316.027	293.336	296.699	47.4903	54.7433	53.856	-2.53852	3.38201e-41
ENSG00000169021	UQCRFS1	ubiquinol-cytochrome c reductase, Rieske iron-sulfur polypeptide 1 [Source:HGNC Symbol;Acc:HGNC:12587]	1669.65	1509.46	1619.18	786.228	802.536	780.339	-1.01795	4.74316e-41
ENSG00000106153	CHCHD2	coiled-coil-helix-coiled-coil-helix domain containing 2 [Source:HGNC Symbol;Acc:HGNC:21645]	5436.4	4700.37	5336.06	8696	9074.24	8854.16	0.783121	4.98437e-41
ENSG00000168005	SPINDOC	spindlin interactor and repressor of chromatin binding [Source:HGNC Symbol;Acc:HGNC:25115]	314.2	309.051	350.069	860.102	849.615	786.068	1.35909	5.21985e-41
ENSG00000149532	CPSF7	cleavage and polyadenylation specific factor 7 [Source:HGNC Symbol;Acc:HGNC:30098]	1354.53	1430.01	1374.04	662.754	551.812	652.001	-1.15577	8.30625e-41
ENSG00000182952	HMGN4	high mobility group nucleosomal binding domain 4 [Source:HGNC Symbol;Acc:HGNC:4989]	720.651	718.5	710.992	1406.77	1542.67	1433.49	1.02741	8.53219e-41
ENSG00000149313	AASDHPPT	aminoadipate-semialdehyde dehydrogenase-phosphopantetheinyl transferase [Source:HGNC Symbol;Acc:HGNC:14235]	415.585	460.957	454.094	91.8146	128.099	99.6909	-2.05841	9.50057e-41
ENSG00000108799	EZH1	enhancer of zeste 1 polycomb repressive complex 2 subunit [Source:HGNC Symbol;Acc:HGNC:3526]	280.406	295.955	242.425	783.062	730.275	736.796	1.45822	1.01048e-40
ENSG00000166128	RAB8B	RAB8B, member RAS oncogene family [Source:HGNC Symbol;Acc:HGNC:30273]	296.846	286.352	292.176	722.908	749.983	775.756	1.36093	1.02789e-40
ENSG00000189114	BLOC1S3	biogenesis of lysosomal organelles complex 1 subunit 3 [Source:HGNC Symbol;Acc:HGNC:20914]	359.869	393.734	293.081	64.3757	52.5535	65.3147	-2.52249	1.12782e-40
ENSG00000198176	TFDP1	transcription factor Dp-1 [Source:HGNC Symbol;Acc:HGNC:11749]	2625.95	2369.39	2510.18	1283.29	1403.62	1290.25	-0.916077	1.28726e-40
ENSG00000166167	BTRC	beta-transducin repeat containing E3 ubiquitin protein ligase [Source:HGNC Symbol;Acc:HGNC:1144]	495.048	433.893	550.883	99.202	134.668	124.9	-2.04579	1.39e-40
ENSG00000198933	TBKBP1	TBK1 binding protein 1 [Source:HGNC Symbol;Acc:HGNC:30140]	7.30699	8.73025	11.7594	179.408	208.024	179.902	4.35126	1.467e-40
ENSG00000041982	TNC	tenascin C [Source:HGNC Symbol;Acc:HGNC:5318]	369.916	379.766	379.919	907.593	901.074	859.404	1.24014	1.57788e-40
ENSG00000186205	2022-03-01	mitochondrial amidoxime reducing component 1 [Source:HGNC Symbol;Acc:HGNC:26189]	2520.91	2452.33	2805.98	1207.31	1398.14	1274.21	-1.00379	1.60806e-40
ENSG00000114391	RPL24	ribosomal protein L24 [Source:HGNC Symbol;Acc:HGNC:10325]	4971.49	4471.63	4904.58	7656.49	7976.09	8115.07	0.727002	1.98428e-40
ENSG00000171634	BPTF	bromodomain PHD finger transcription factor [Source:HGNC Symbol;Acc:HGNC:3581]	984.616	1153.27	938.039	387.31	414.954	350.637	-1.41539	2.03068e-40
ENSG00000162616	DNAJB4	DnaJ heat shock protein family (Hsp40) member B4 [Source:HGNC Symbol;Acc:HGNC:14886]	599.173	569.212	507.464	1194.65	1296.32	1273.06	1.16719	2.05097e-40
ENSG00000137807	KIF23	kinesin family member 23 [Source:HGNC Symbol;Acc:HGNC:6392]	920.68	822.389	854.819	2214.1	1778.06	1849.44	1.1696	2.15674e-40
ENSG00000100097	LGALS1	galectin 1 [Source:HGNC Symbol;Acc:HGNC:6561]	5118.54	4734.41	5138.86	8003.7	8221.34	7848.08	0.683374	2.4203e-40
ENSG00000110075	PPP6R3	protein phosphatase 6 regulatory subunit 3 [Source:HGNC Symbol;Acc:HGNC:1173]	940.774	1040.65	977.84	407.361	387.582	438.869	-1.26289	2.52245e-40
ENSG00000163104	SMARCAD1	SWI/SNF-related, matrix-associated actin-dependent regulator of chromatin, subfamily a, containing DEAD/H box 1 [Source:HGNC Symbol;Acc:HGNC:18398]	440.246	443.497	398.915	116.087	110.581	104.274	-1.95349	2.91633e-40
ENSG00000205726	ITSN1	intersectin 1 [Source:HGNC Symbol;Acc:HGNC:6183]	1229.4	1382	1246.5	552.998	615.314	541.998	-1.17359	3.10706e-40
ENSG00000133056	PIK3C2B	phosphatidylinositol-4-phosphate 3-kinase catalytic subunit type 2 beta [Source:HGNC Symbol;Acc:HGNC:8972]	2775.74	2777.97	2929	1590.4	1392.67	1575.57	-0.895899	3.26376e-40
ENSG00000183801	OLFML1	olfactomedin like 1 [Source:HGNC Symbol;Acc:HGNC:24473]	231.997	240.955	197.196	13.7194	16.423	21.7716	-3.69739	3.30183e-40
ENSG00000183010	PYCR1	pyrroline-5-carboxylate reductase 1 [Source:HGNC Symbol;Acc:HGNC:9721]	3174.89	3052.97	3609.23	1720.2	1753.97	1710.79	-0.923788	3.72136e-40
ENSG00000087460	GNAS	GNAS complex locus [Source:HGNC Symbol;Acc:HGNC:4392]	28649.8	27742.1	29838.2	19005.6	19329.8	19296.5	-0.58132	3.81837e-40
ENSG00000177192	PUS1	pseudouridylate synthase 1 [Source:HGNC Symbol;Acc:HGNC:15508]	930.727	792.707	959.749	316.602	315.321	357.512	-1.43986	4.4592e-40
ENSG00000123395	ATG101	autophagy related 101 [Source:HGNC Symbol;Acc:HGNC:25679]	669.503	621.594	688.378	1361.39	1381.72	1338.38	1.04435	4.51937e-40
ENSG00000174943	KCTD13	potassium channel tetramerization domain containing 13 [Source:HGNC Symbol;Acc:HGNC:22234]	179.021	186.827	171.868	566.718	514.587	584.395	1.63075	4.93454e-40
ENSG00000146938	NLGN4X	neuroligin 4 X-linked [Source:HGNC Symbol;Acc:HGNC:14287]	283.146	325.638	321.122	63.3204	47.0792	49.2725	-2.53928	5.49073e-40
ENSG00000166888	STAT6	signal transducer and activator of transcription 6 [Source:HGNC Symbol;Acc:HGNC:11368]	1588.36	1452.71	1677.98	718.687	782.829	723.045	-1.0848	6.78007e-40
ENSG00000047579	DTNBP1	dystrobrevin binding protein 1 [Source:HGNC Symbol;Acc:HGNC:17328]	334.295	320.4	360.923	60.1544	64.597	77.9193	-2.32796	7.08769e-40
ENSG00000173065	FAM222B	family with sequence similarity 222 member B [Source:HGNC Symbol;Acc:HGNC:25563]	335.208	351.829	315.695	61.2097	73.356	68.7523	-2.30343	7.81715e-40
ENSG00000159176	CSRP1	cysteine and glycine rich protein 1 [Source:HGNC Symbol;Acc:HGNC:2469]	4843.62	4514.41	5229.32	8218.99	8064.78	8277.78	0.751766	9.09289e-40
ENSG00000163848	ZNF148	zinc finger protein 148 [Source:HGNC Symbol;Acc:HGNC:12933]	827.516	973.423	926.28	364.092	274.811	328.865	-1.4943	9.67423e-40
ENSG00000135845	PIGC	phosphatidylinositol glycan anchor biosynthesis class C [Source:HGNC Symbol;Acc:HGNC:8960]	319.681	315.162	352.782	69.6525	42.6997	61.8771	-2.50172	1.10213e-39
ENSG00000136492	BRIP1	BRCA1 interacting protein C-terminal helicase 1 [Source:HGNC Symbol;Acc:HGNC:20473]	443.899	456.592	432.385	119.253	112.771	132.921	-1.87007	1.19282e-39
ENSG00000145604	SKP2	S-phase kinase associated protein 2 [Source:HGNC Symbol;Acc:HGNC:10901]	1539.03	1437	1461.79	747.181	624.073	695.545	-1.102	1.22346e-39
ENSG00000087263	OGFOD1	2-oxoglutarate and iron dependent oxygenase domain containing 1 [Source:HGNC Symbol;Acc:HGNC:25585]	1040.33	914.057	991.409	395.753	433.567	383.867	-1.27937	1.46047e-39
ENSG00000132467	UTP3	UTP3, small subunit processome component [Source:HGNC Symbol;Acc:HGNC:24477]	379.05	365.797	394.393	84.4272	70.0714	99.6909	-2.16605	1.5924e-39
ENSG00000142798	HSPG2	heparan sulfate proteoglycan 2 [Source:HGNC Symbol;Acc:HGNC:5273]	5135.9	5422.36	5226.61	3339.1	3048.1	3027.39	-0.745342	1.61406e-39
ENSG00000156509	FBXO43	F-box protein 43 [Source:HGNC Symbol;Acc:HGNC:28521]	284.972	311.67	273.18	44.3243	54.7433	45.8349	-2.58608	1.62808e-39
ENSG00000179886	TIGD5	tigger transposable element derived 5 [Source:HGNC Symbol;Acc:HGNC:18336]	451.206	409.449	475.804	97.0913	128.099	113.441	-1.98163	2.31539e-39
ENSG00000104518	GSDMD	gasdermin D [Source:HGNC Symbol;Acc:HGNC:25697]	596.433	508.974	577.116	169.91	183.937	144.38	-1.75406	2.41102e-39
ENSG00000162645	GBP2	guanylate binding protein 2 [Source:HGNC Symbol;Acc:HGNC:4183]	7.30699	4.36512	4.52285	202.625	199.265	176.464	5.16312	2.45683e-39
ENSG00000007923	DNAJC11	DnaJ heat shock protein family (Hsp40) member C11 [Source:HGNC Symbol;Acc:HGNC:25570]	495.962	472.306	519.223	149.858	139.048	155.839	-1.74213	2.47758e-39
ENSG00000205476	CCDC85C	coiled-coil domain containing 85C [Source:HGNC Symbol;Acc:HGNC:35459]	554.417	498.497	430.575	1150.32	1230.63	1174.52	1.26111	2.54318e-39
ENSG00000067208	EVI5	ecotropic viral integration site 5 [Source:HGNC Symbol;Acc:HGNC:3501]	785.501	799.691	695.614	289.163	257.293	289.906	-1.44755	2.62441e-39
ENSG00000139428	MMAB	methylmalonic aciduria (cobalamin deficiency) cblB type [Source:HGNC Symbol;Acc:HGNC:19331]	653.975	532.545	613.299	183.629	178.463	199.382	-1.68094	2.87869e-39
ENSG00000113916	BCL6	B cell CLL/lymphoma 6 [Source:HGNC Symbol;Acc:HGNC:1001]	868.618	1063.34	1020.36	2001.98	2033.16	1999.55	1.03106	2.99872e-39
ENSG00000137310	TCF19	transcription factor 19 [Source:HGNC Symbol;Acc:HGNC:11629]	990.096	956.835	1052.92	413.693	456.559	401.055	-1.2382	3.1531e-39
ENSG00000164091	WDR82	WD repeat domain 82 [Source:HGNC Symbol;Acc:HGNC:28826]	2081.58	2191.29	2065.13	1181.98	1152.89	1102.33	-0.882515	3.16484e-39
ENSG00000065183	WDR3	WD repeat domain 3 [Source:HGNC Symbol;Acc:HGNC:12755]	1327.13	1489.38	1260.07	597.323	624.073	623.355	-1.1444	3.18193e-39
ENSG00000135480	KRT7	keratin 7 [Source:HGNC Symbol;Acc:HGNC:6445]	3862.66	3454.56	4452.29	7358.89	7696.9	7734.64	0.953453	3.25688e-39
ENSG00000011275	RNF216	ring finger protein 216 [Source:HGNC Symbol;Acc:HGNC:21698]	1059.51	1044.14	1198.56	481.235	486.12	444.598	-1.2251	3.35237e-39
ENSG00000125731	SH2D3A	SH2 domain containing 3A [Source:HGNC Symbol;Acc:HGNC:16885]	432.025	457.465	469.472	1041.62	1007.28	986.596	1.15952	3.6746e-39
ENSG00000062194	GPBP1	GC-rich promoter binding protein 1 [Source:HGNC Symbol;Acc:HGNC:29520]	590.039	586.673	599.73	1209.42	1217.49	1216.92	1.03648	3.83028e-39
ENSG00000141219	C17orf80	chromosome 17 open reading frame 80 [Source:HGNC Symbol;Acc:HGNC:29601]	384.53	331.749	323.836	61.2097	63.5022	81.3569	-2.33856	4.33017e-39
ENSG00000197226	TBC1D9B	TBC1 domain family member 9B [Source:HGNC Symbol;Acc:HGNC:29097]	2963.9	2745.66	2951.61	1579.84	1656.53	1676.41	-0.818163	4.7042e-39
ENSG00000143819	EPHX1	epoxide hydrolase 1 [Source:HGNC Symbol;Acc:HGNC:3401]	1281.46	1225.73	1289.01	625.817	558.381	606.166	-1.08404	4.73026e-39
ENSG00000108848	LUC7L3	LUC7 like 3 pre-mRNA splicing factor [Source:HGNC Symbol;Acc:HGNC:24309]	2895.39	2953.44	2571.69	5394.9	4759.38	5394.77	0.88476	4.77911e-39
ENSG00000004897	CDC27	cell division cycle 27 [Source:HGNC Symbol;Acc:HGNC:1728]	1358.19	1441.36	1270.02	659.588	627.358	633.667	-1.08323	4.81278e-39
ENSG00000119401	TRIM32	tripartite motif containing 32 [Source:HGNC Symbol;Acc:HGNC:16380]	537.063	504.608	480.327	160.412	147.807	155.839	-1.71329	4.8507e-39
ENSG00000088826	SMOX	spermine oxidase [Source:HGNC Symbol;Acc:HGNC:15862]	443.899	418.179	573.497	1243.19	1201.07	1260.46	1.3681	4.93075e-39
ENSG00000139531	SUOX	sulfite oxidase [Source:HGNC Symbol;Acc:HGNC:11460]	325.161	353.575	324.741	72.8185	73.356	66.4606	-2.23772	4.97288e-39
ENSG00000159377	PSMB4	proteasome subunit beta 4 [Source:HGNC Symbol;Acc:HGNC:9541]	2858.86	2632.17	2959.75	4717.37	5052.8	4740.47	0.7801	5.38328e-39
ENSG00000111196	MAGOHB	mago homolog B, exon junction complex subunit [Source:HGNC Symbol;Acc:HGNC:25504]	408.278	412.941	447.762	112.921	118.245	91.6698	-1.97271	6.35096e-39
ENSG00000273983	HIST1H3G	histone cluster 1 H3 family member g [Source:HGNC Symbol;Acc:HGNC:4772]	40.1884	58.4927	37.9919	265.946	281.38	294.489	2.61953	6.61593e-39
ENSG00000167658	EEF2	eukaryotic translation elongation factor 2 [Source:HGNC Symbol;Acc:HGNC:3214]	56936.9	54551.8	61296.4	88252.8	90564	88922	0.631854	6.75281e-39
ENSG00000198060	2022-03-05	membrane associated ring-CH-type finger 5 [Source:HGNC Symbol;Acc:HGNC:26025]	735.265	869.533	897.334	1702.26	1750.69	1848.29	1.08269	8.40569e-39
ENSG00000176155	CCDC57	coiled-coil domain containing 57 [Source:HGNC Symbol;Acc:HGNC:27564]	1260.45	1238.82	1162.37	575.16	481.741	562.623	-1.17687	8.67962e-39
ENSG00000179041	RRS1	ribosome biogenesis regulator homolog [Source:HGNC Symbol;Acc:HGNC:17083]	670.416	578.816	646.768	222.677	216.783	184.485	-1.60166	9.19263e-39
ENSG00000125148	MT2A	metallothionein 2A [Source:HGNC Symbol;Acc:HGNC:7406]	556.244	481.91	657.623	1459.54	1345.59	1363.59	1.29832	9.26562e-39
ENSG00000141736	ERBB2	erb-b2 receptor tyrosine kinase 2 [Source:HGNC Symbol;Acc:HGNC:3430]	1462.31	1452.71	1478.97	693.358	774.07	726.483	-1.00225	1.07309e-38
ENSG00000024526	DEPDC1	DEP domain containing 1 [Source:HGNC Symbol;Acc:HGNC:22949]	1303.38	1432.63	1285.39	589.935	592.322	666.898	-1.12179	1.16205e-38
ENSG00000159259	CHAF1B	chromatin assembly factor 1 subunit B [Source:HGNC Symbol;Acc:HGNC:1911]	617.44	584.927	673.905	210.013	221.163	174.173	-1.63035	1.16471e-38
ENSG00000008853	RHOBTB2	Rho related BTB domain containing 2 [Source:HGNC Symbol;Acc:HGNC:18756]	708.778	663.499	797.831	267.001	259.483	247.508	-1.48658	1.20702e-38
ENSG00000068366	ACSL4	acyl-CoA synthetase long chain family member 4 [Source:HGNC Symbol;Acc:HGNC:3571]	3083.55	3288.68	3298.06	5648.18	5165.57	5265.28	0.733604	1.22779e-38
ENSG00000175283	DOLK	dolichol kinase [Source:HGNC Symbol;Acc:HGNC:23406]	216.469	196.431	242.425	23.2175	16.423	17.1881	-3.5229	1.40638e-38
ENSG00000197958	RPL12	ribosomal protein L12 [Source:HGNC Symbol;Acc:HGNC:10302]	10734.9	9837.24	11503.4	17433.2	17706.2	17677.4	0.719565	1.43984e-38
ENSG00000113456	RAD1	RAD1 checkpoint DNA exonuclease [Source:HGNC Symbol;Acc:HGNC:9806]	1436.74	1502.48	1507.92	777.786	726.99	745.963	-0.98229	1.55931e-38
ENSG00000143147	GPR161	G protein-coupled receptor 161 [Source:HGNC Symbol;Acc:HGNC:23694]	460.34	496.751	454.094	109.755	140.143	140.942	-1.85458	1.89936e-38
ENSG00000168806	LCMT2	leucine carboxyl methyltransferase 2 [Source:HGNC Symbol;Acc:HGNC:17558]	191.808	226.113	199.91	10.5534	8.75892	5.72936	-4.61542	2.01447e-38
ENSG00000126001	CEP250	centrosomal protein 250 [Source:HGNC Symbol;Acc:HGNC:1859]	1164.55	1114.85	1113.53	512.895	552.907	489.288	-1.12511	2.03703e-38
ENSG00000203879	GDI1	GDP dissociation inhibitor 1 [Source:HGNC Symbol;Acc:HGNC:4226]	1347.23	1363.66	1311.63	2587.69	2569.65	2286.02	0.888141	2.22368e-38
ENSG00000188483	IER5L	immediate early response 5 like [Source:HGNC Symbol;Acc:HGNC:23679]	590.039	564.847	564.452	1245.3	1657.63	1342.96	1.30418	2.32632e-38
ENSG00000146587	RBAK	RB associated KRAB zinc finger [Source:HGNC Symbol;Acc:HGNC:17680]	580.905	743.817	645.863	223.732	204.74	203.965	-1.63933	2.3314e-38
ENSG00000082898	XPO1	exportin 1 [Source:HGNC Symbol;Acc:HGNC:12825]	3813.33	3976.63	3720.5	2320.69	2359.43	2225.28	-0.737043	2.41466e-38
ENSG00000130921	C12orf65	chromosome 12 open reading frame 65 [Source:HGNC Symbol;Acc:HGNC:26784]	469.474	399.845	467.663	128.751	108.392	115.733	-1.92045	2.43516e-38
ENSG00000153071	DAB2	DAB2, clathrin adaptor protein [Source:HGNC Symbol;Acc:HGNC:2662]	1498.85	1733.83	1842.61	814.723	716.042	751.692	-1.15265	2.7349e-38
ENSG00000095059	DHPS	deoxyhypusine synthase [Source:HGNC Symbol;Acc:HGNC:2869]	33.7948	40.1591	37.0874	250.116	273.716	220.007	2.74335	2.94009e-38
ENSG00000186951	PPARA	peroxisome proliferator activated receptor alpha [Source:HGNC Symbol;Acc:HGNC:9232]	575.425	686.198	651.291	219.511	221.163	213.132	-1.54887	2.98748e-38
ENSG00000188060	RAB42	RAB42, member RAS oncogene family [Source:HGNC Symbol;Acc:HGNC:28702]	389.097	350.956	392.583	78.0952	99.6327	88.2322	-2.09121	3.05993e-38
ENSG00000082805	ERC1	ELKS/RAB6-interacting/CAST family member 1 [Source:HGNC Symbol;Acc:HGNC:17072]	1313.43	1520.81	1445.5	652.2	700.714	606.166	-1.1271	3.51465e-38
ENSG00000143294	PRCC	proline rich mitotic checkpoint control factor [Source:HGNC Symbol;Acc:HGNC:9343]	1319.82	1226.6	1427.41	628.983	617.504	588.978	-1.11381	3.55175e-38
ENSG00000113369	ARRDC3	arrestin domain containing 3 [Source:HGNC Symbol;Acc:HGNC:29263]	457.6	560.482	540.028	122.419	61.3124	122.608	-2.34711	4.01702e-38
ENSG00000047634	SCML1	Scm polycomb group protein like 1 [Source:HGNC Symbol;Acc:HGNC:10580]	871.358	973.423	820.445	1730.76	1792.29	1860.9	1.01383	4.13737e-38
ENSG00000052723	SIKE1	suppressor of IKBKE 1 [Source:HGNC Symbol;Acc:HGNC:26119]	959.042	915.803	851.201	365.148	324.08	395.326	-1.33035	4.30772e-38
ENSG00000088179	PTPN4	protein tyrosine phosphatase, non-receptor type 4 [Source:HGNC Symbol;Acc:HGNC:9656]	589.126	630.324	671.191	230.064	174.084	207.403	-1.62763	4.52025e-38
ENSG00000166147	FBN1	fibrillin 1 [Source:HGNC Symbol;Acc:HGNC:3603]	1420.3	1651.76	1526.01	2755.49	2814.9	2790.2	0.862256	4.53734e-38
ENSG00000124541	RRP36	ribosomal RNA processing 36 [Source:HGNC Symbol;Acc:HGNC:21374]	1010.19	973.423	1128	463.294	385.393	365.533	-1.3561	4.76328e-38
ENSG00000154832	CXXC1	CXXC finger protein 1 [Source:HGNC Symbol;Acc:HGNC:24343]	1887.94	1755.65	1952.97	3767.56	3982.02	3235.94	0.973344	4.87187e-38
ENSG00000197747	S100A10	S100 calcium binding protein A10 [Source:HGNC Symbol;Acc:HGNC:10487]	1660.51	1554.86	1721.4	2823.03	2990.08	2861.24	0.813346	4.95403e-38
ENSG00000110042	DTX4	deltex E3 ubiquitin ligase 4 [Source:HGNC Symbol;Acc:HGNC:29151]	474.041	399.845	431.48	118.198	93.0635	120.317	-1.97709	4.96248e-38
ENSG00000134250	NOTCH2	notch 2 [Source:HGNC Symbol;Acc:HGNC:7882]	5781.65	6204.59	5143.39	3152.3	2741.54	3095	-0.93033	5.50663e-38
ENSG00000277075	HIST1H2AE	histone cluster 1 H2A family member e [Source:HGNC Symbol;Acc:HGNC:4724]	21.0076	26.1907	33.4691	243.784	193.791	252.092	3.09531	5.5739e-38
ENSG00000143977	SNRPG	small nuclear ribonucleoprotein polypeptide G [Source:HGNC Symbol;Acc:HGNC:11163]	896.932	955.962	1099.96	1992.48	1960.9	2016.74	1.01563	5.59214e-38
ENSG00000135114	OASL	2'-5'-oligoadenylate synthetase like [Source:HGNC Symbol;Acc:HGNC:8090]	1776.51	1598.51	1830.85	3158.63	3008.69	3192.4	0.846526	5.67673e-38
ENSG00000185043	CIB1	calcium and integrin binding 1 [Source:HGNC Symbol;Acc:HGNC:16920]	1630.37	1470.17	1630.94	2771.32	2866.36	2752.39	0.826659	5.876e-38
ENSG00000172831	CES2	carboxylesterase 2 [Source:HGNC Symbol;Acc:HGNC:1864]	840.303	831.993	870.196	363.037	354.736	364.387	-1.23232	7.09987e-38
ENSG00000132825	PPP1R3D	protein phosphatase 1 regulatory subunit 3D [Source:HGNC Symbol;Acc:HGNC:9294]	279.492	275.003	244.234	31.6602	47.0792	41.2514	-2.73753	7.99854e-38
ENSG00000213719	CLIC1	chloride intracellular channel 1 [Source:HGNC Symbol;Acc:HGNC:2062]	2790.35	2437.49	2815.93	4540.07	4996.96	4922.67	0.846167	8.51143e-38
ENSG00000196890	HIST3H2BB	histone cluster 3 H2B family member b [Source:HGNC Symbol;Acc:HGNC:20514]	30.1413	42.7782	28.9462	213.179	286.855	258.967	2.89413	8.6746e-38
ENSG00000105887	MTPN	myotrophin [Source:HGNC Symbol;Acc:HGNC:15667]	1970.15	2154.63	2156.5	3513.23	3506.85	3645.02	0.763548	8.91896e-38
ENSG00000107731	UNC5B	unc-5 netrin receptor B [Source:HGNC Symbol;Acc:HGNC:12568]	332.468	393.734	548.17	75.9845	78.8303	73.3358	-2.48137	9.02936e-38
ENSG00000143256	PFDN2	prefoldin subunit 2 [Source:HGNC Symbol;Acc:HGNC:8867]	923.42	803.183	993.218	1819.41	1977.33	1862.04	1.05733	1.0023e-37
ENSG00000137936	BCAR3	BCAR3, NSP family adaptor protein [Source:HGNC Symbol;Acc:HGNC:973]	2639.65	2722.09	3136.14	1502.8	1473.69	1479.32	-0.93133	1.13236e-37
ENSG00000119335	SET	SET nuclear proto-oncogene [Source:HGNC Symbol;Acc:HGNC:10760]	5141.38	5131.64	5323.4	7710.32	8069.16	8066.94	0.612503	1.21632e-37
ENSG00000196313	POM121	POM121 transmembrane nucleoporin [Source:HGNC Symbol;Acc:HGNC:19702]	1492.45	1597.64	1403.89	766.177	695.239	672.627	-1.07384	1.30669e-37
ENSG00000113569	NUP155	nucleoporin 155 [Source:HGNC Symbol;Acc:HGNC:8063]	4597.92	4920.37	4506.57	2807.2	2906.87	2840.62	-0.713316	1.62594e-37
ENSG00000068028	RASSF1	Ras association domain family member 1 [Source:HGNC Symbol;Acc:HGNC:9882]	940.774	953.343	1000.45	1738.15	1837.18	1799.02	0.892649	1.87153e-37
ENSG00000058804	NDC1	NDC1 transmembrane nucleoporin [Source:HGNC Symbol;Acc:HGNC:25525]	1503.41	1599.38	1532.34	794.671	813.485	806.694	-0.940883	2.30196e-37
ENSG00000204209	DAXX	death domain associated protein [Source:HGNC Symbol;Acc:HGNC:2681]	1073.21	1074.69	1098.15	1965.04	1926.96	1912.46	0.838596	2.65801e-37
ENSG00000137309	HMGA1	high mobility group AT-hook 1 [Source:HGNC Symbol;Acc:HGNC:5010]	6300.45	6133.87	6635.93	9626.81	10585.2	10259	0.676089	2.67403e-37
ENSG00000132466	ANKRD17	ankyrin repeat domain 17 [Source:HGNC Symbol;Acc:HGNC:23575]	1748.2	1981.77	1612.85	831.608	838.667	865.134	-1.07578	2.7055e-37
ENSG00000103275	UBE2I	ubiquitin conjugating enzyme E2 I [Source:HGNC Symbol;Acc:HGNC:12485]	1051.29	976.042	1014.02	2036.81	1827.33	1890.69	0.920461	3.45679e-37
ENSG00000173918	C1QTNF1	C1q and TNF related 1 [Source:HGNC Symbol;Acc:HGNC:14324]	486.828	497.624	551.788	154.08	167.514	162.714	-1.66581	3.5749e-37
ENSG00000115380	EFEMP1	EGF containing fibulin extracellular matrix protein 1 [Source:HGNC Symbol;Acc:HGNC:3218]	3917.46	4324.09	4281.33	2528.6	2467.83	2491.13	-0.742037	3.75423e-37
ENSG00000159086	PAXBP1	PAX3 and PAX7 binding protein 1 [Source:HGNC Symbol;Acc:HGNC:13579]	876.838	814.532	719.133	284.942	259.483	323.136	-1.47525	4.28457e-37
ENSG00000101407	TTI1	TELO2 interacting protein 1 [Source:HGNC Symbol;Acc:HGNC:29029]	647.582	688.817	613.299	212.123	255.104	218.862	-1.50709	4.33559e-37
ENSG00000147677	EIF3H	eukaryotic translation initiation factor 3 subunit H [Source:HGNC Symbol;Acc:HGNC:3273]	2639.65	2576.3	2862.96	4427.15	4415.59	4514.74	0.725461	4.4085e-37
ENSG00000196715	VKORC1L1	vitamin K epoxide reductase complex subunit 1 like 1 [Source:HGNC Symbol;Acc:HGNC:21492]	1123.45	1119.22	1073.72	502.342	526.63	537.414	-1.08267	4.64815e-37
ENSG00000163516	ANKZF1	ankyrin repeat and zinc finger domain containing 1 [Source:HGNC Symbol;Acc:HGNC:25527]	710.604	684.452	680.237	1417.32	1402.52	1306.29	0.991881	4.9466e-37
ENSG00000115211	EIF2B4	eukaryotic translation initiation factor 2B subunit delta [Source:HGNC Symbol;Acc:HGNC:3260]	523.363	473.18	511.987	1195.7	1114.57	1038.16	1.15118	6.46463e-37
ENSG00000109111	SUPT6H	SPT6 homolog, histone chaperone [Source:HGNC Symbol;Acc:HGNC:11470]	2646.04	2562.33	2991.41	1492.25	1367.49	1465.57	-0.922654	7.69635e-37
ENSG00000188610	FAM72B	family with sequence similarity 72 member B [Source:HGNC Symbol;Acc:HGNC:24805]	141.573	164.129	138.399	472.792	472.982	474.391	1.67622	8.44481e-37
ENSG00000136870	ZNF189	zinc finger protein 189 [Source:HGNC Symbol;Acc:HGNC:12980]	186.328	189.446	215.288	12.6641	14.2332	17.1881	-3.74956	8.62086e-37
ENSG00000011304	PTBP1	polypyrimidine tract binding protein 1 [Source:HGNC Symbol;Acc:HGNC:9583]	7358.13	6837.53	7273.65	10933.3	11276	10715.1	0.616973	8.79251e-37
ENSG00000118777	ABCG2	ATP binding cassette subfamily G member 2 (Junior blood group) [Source:HGNC Symbol;Acc:HGNC:74]	1697.96	1765.26	1643.6	894.928	930.635	894.926	-0.908641	9.96819e-37
ENSG00000196208	GREB1	growth regulating estrogen receptor binding 1 [Source:HGNC Symbol;Acc:HGNC:24885]	58.4559	65.4769	54.2742	267.001	358.021	301.364	2.37685	1.04594e-36
ENSG00000205060	SLC35B4	solute carrier family 35 member B4 [Source:HGNC Symbol;Acc:HGNC:20584]	420.152	498.497	423.339	128.751	119.34	126.046	-1.84295	1.13825e-36
ENSG00000155846	PPARGC1B	PPARG coactivator 1 beta [Source:HGNC Symbol;Acc:HGNC:30022]	496.875	522.942	406.152	124.53	127.004	137.505	-1.87508	1.18158e-36
ENSG00000100422	CERK	ceramide kinase [Source:HGNC Symbol;Acc:HGNC:19256]	685.03	728.976	624.153	236.396	232.111	266.988	-1.47169	1.21277e-36
ENSG00000149639	SOGA1	suppressor of glucose, autophagy associated 1 [Source:HGNC Symbol;Acc:HGNC:16111]	1227.57	1333.98	1065.58	398.919	533.199	435.432	-1.40769	1.27945e-36
ENSG00000143862	ARL8A	ADP ribosylation factor like GTPase 8A [Source:HGNC Symbol;Acc:HGNC:25192]	411.018	360.559	388.061	854.826	931.73	912.114	1.2188	1.30539e-36
ENSG00000149476	TKFC	triokinase and FMN cyclase [Source:HGNC Symbol;Acc:HGNC:24552]	689.597	637.308	640.436	1304.4	1323.69	1289.11	0.993837	1.35059e-36
ENSG00000118523	CTGF	connective tissue growth factor [Source:HGNC Symbol;Acc:HGNC:2500]	167.147	185.081	207.147	616.319	513.492	624.5	1.64879	1.3512e-36
ENSG00000162601	MYSM1	Myb like, SWIRM and MPN domains 1 [Source:HGNC Symbol;Acc:HGNC:29401]	1429.43	1547	1203.98	618.429	576.994	598.145	-1.22085	1.39398e-36
ENSG00000119986	AVPI1	arginine vasopressin induced 1 [Source:HGNC Symbol;Acc:HGNC:30898]	1249.49	1159.38	1426.51	2572.92	2457.97	2441.85	0.962619	1.41832e-36
ENSG00000080573	COL5A3	collagen type V alpha 3 chain [Source:HGNC Symbol;Acc:HGNC:14864]	5.48024	6.11117	6.33199	180.463	151.091	189.069	4.85944	1.44731e-36
ENSG00000163110	PDLIM5	PDZ and LIM domain 5 [Source:HGNC Symbol;Acc:HGNC:17468]	1185.56	1285.09	1185.89	2118.07	2265.28	2213.83	0.851014	1.66739e-36
ENSG00000141956	PRDM15	PR/SET domain 15 [Source:HGNC Symbol;Acc:HGNC:13999]	818.382	773.5	752.602	316.602	320.795	256.675	-1.38922	1.89985e-36
ENSG00000164366	CCDC127	coiled-coil domain containing 127 [Source:HGNC Symbol;Acc:HGNC:30520]	547.111	511.593	551.788	178.352	185.032	184.485	-1.55572	1.89993e-36
ENSG00000277363	SRCIN1	SRC kinase signaling inhibitor 1 [Source:HGNC Symbol;Acc:HGNC:29506]	114.172	122.223	125.735	391.531	417.144	452.62	1.7995	1.96003e-36
ENSG00000139636	LMBR1L	limb development membrane protein 1 like [Source:HGNC Symbol;Acc:HGNC:18268]	296.846	226.986	231.57	990.964	703.998	784.923	1.71607	2.11821e-36
ENSG00000197771	MCMBP	minichromosome maintenance complex binding protein [Source:HGNC Symbol;Acc:HGNC:25782]	2047.78	2105.74	2326.55	1120.77	1120.05	1196.29	-0.915113	2.22696e-36
ENSG00000088325	TPX2	TPX2, microtubule nucleation factor [Source:HGNC Symbol;Acc:HGNC:1249]	2546.48	2373.75	2462.24	3983.91	3929.47	3967.01	0.686541	2.44965e-36
ENSG00000163520	FBLN2	fibulin 2 [Source:HGNC Symbol;Acc:HGNC:3601]	5087.49	5074.89	5463.6	8003.7	8235.58	7948.92	0.630401	2.49654e-36
ENSG00000182158	CREB3L2	cAMP responsive element binding protein 3 like 2 [Source:HGNC Symbol;Acc:HGNC:23720]	1802.09	1979.15	1815.47	3086.87	3386.42	3294.38	0.803109	2.62741e-36
ENSG00000198755	RPL10A	ribosomal protein L10a [Source:HGNC Symbol;Acc:HGNC:10299]	7304.25	6917.85	7382.2	10730.7	10849	10757.4	0.581932	2.75458e-36
ENSG00000026508	CD44	CD44 molecule (Indian blood group) [Source:HGNC Symbol;Acc:HGNC:1681]	3142	3356.78	3492.55	5268.26	5487.46	5432.58	0.696103	3.03636e-36
ENSG00000135241	PNPLA8	patatin like phospholipase domain containing 8 [Source:HGNC Symbol;Acc:HGNC:28900]	312.374	288.971	356.401	838.995	786.113	783.777	1.33138	3.0645e-36
ENSG00000156521	TYSND1	trypsin domain containing 1 [Source:HGNC Symbol;Acc:HGNC:28531]	822.036	724.611	875.624	237.452	308.752	305.948	-1.50846	3.15521e-36
ENSG00000138162	TACC2	transforming acidic coiled-coil containing protein 2 [Source:HGNC Symbol;Acc:HGNC:11523]	1689.74	1592.4	1564.91	840.051	799.252	875.446	-0.946898	3.18385e-36
ENSG00000147459	DOCK5	dedicator of cytokinesis 5 [Source:HGNC Symbol;Acc:HGNC:23476]	1552.73	1715.49	1650.84	752.458	826.623	873.155	-1.0052	3.25775e-36
ENSG00000183691	NOG	noggin [Source:HGNC Symbol;Acc:HGNC:7866]	623.834	549.133	569.879	199.459	192.696	211.986	-1.52883	3.33264e-36
ENSG00000139438	FAM222A	family with sequence similarity 222 member A [Source:HGNC Symbol;Acc:HGNC:25915]	241.131	221.748	246.948	24.2728	29.5614	40.1055	-2.92399	3.60289e-36
ENSG00000111605	CPSF6	cleavage and polyadenylation specific factor 6 [Source:HGNC Symbol;Acc:HGNC:13871]	1904.38	1841.21	1703.31	959.304	970.051	965.97	-0.912274	4.14656e-36
ENSG00000172888	ZNF621	zinc finger protein 621 [Source:HGNC Symbol;Acc:HGNC:24787]	1074.13	1130.57	1009.5	517.117	463.128	446.89	-1.17053	4.98924e-36
ENSG00000140350	ANP32A	acidic nuclear phosphoprotein 32 family member A [Source:HGNC Symbol;Acc:HGNC:13233]	1597.49	1443.11	1630.94	2728.05	2916.72	2715.72	0.839951	5.17883e-36
ENSG00000173653	RCE1	Ras converting CAAX endopeptidase 1 [Source:HGNC Symbol;Acc:HGNC:13721]	263.051	250.558	339.214	797.837	771.88	775.756	1.46014	5.44323e-36
ENSG00000167695	FAM57A	family with sequence similarity 57 member A [Source:HGNC Symbol;Acc:HGNC:29646]	468.56	460.957	454.094	119.253	143.427	151.255	-1.74306	5.8359e-36
ENSG00000164190	NIPBL	NIPBL, cohesin loading factor [Source:HGNC Symbol;Acc:HGNC:28862]	2440.53	2633.04	2426.06	1421.54	1388.29	1462.13	-0.812197	6.20298e-36
ENSG00000174327	SLC16A13	solute carrier family 16 member 13 [Source:HGNC Symbol;Acc:HGNC:31037]	193.635	180.716	224.333	12.6641	20.8024	12.6046	-3.69908	6.27878e-36
ENSG00000136205	TNS3	tensin 3 [Source:HGNC Symbol;Acc:HGNC:21616]	1455	1445.73	1347.81	632.149	743.413	613.042	-1.09501	6.4099e-36
ENSG00000180596	HIST1H2BC	histone cluster 1 H2B family member c [Source:HGNC Symbol;Acc:HGNC:4757]	13.7006	27.9368	9.0457	179.408	227.732	222.299	3.62641	6.81588e-36
ENSG00000129493	HEATR5A	HEAT repeat containing 5A [Source:HGNC Symbol;Acc:HGNC:20276]	839.39	885.247	801.449	316.602	353.641	371.263	-1.27951	7.19111e-36
ENSG00000087586	AURKA	aurora kinase A [Source:HGNC Symbol;Acc:HGNC:11393]	1296.08	1252.79	1232.93	655.366	589.037	555.748	-1.0699	9.75086e-36
ENSG00000162909	CAPN2	calpain 2 [Source:HGNC Symbol;Acc:HGNC:1479]	3242.47	3325.35	3295.35	4957.99	5334.18	5232.05	0.654256	9.96181e-36
ENSG00000166900	STX3	syntaxin 3 [Source:HGNC Symbol;Acc:HGNC:11438]	242.044	278.495	255.993	693.358	656.919	653.147	1.36702	1.00269e-35
ENSG00000177508	IRX3	iroquois homeobox 3 [Source:HGNC Symbol;Acc:HGNC:14360]	1815.79	1699.78	2042.52	907.593	943.774	920.136	-1.00383	1.13736e-35
ENSG00000185085	INTS5	integrator complex subunit 5 [Source:HGNC Symbol;Acc:HGNC:29352]	288.626	333.496	312.077	69.6525	68.9765	60.7312	-2.22711	1.27743e-35
ENSG00000073614	KDM5A	lysine demethylase 5A [Source:HGNC Symbol;Acc:HGNC:9886]	1119.8	1120.09	1026.69	515.006	500.353	521.372	-1.08808	1.27755e-35
ENSG00000140092	FBLN5	fibulin 5 [Source:HGNC Symbol;Acc:HGNC:3602]	179.935	190.319	184.532	12.6641	13.1384	8.02111	-4.02921	1.38337e-35
ENSG00000162639	HENMT1	HEN methyltransferase 1 [Source:HGNC Symbol;Acc:HGNC:26400]	619.267	572.704	648.577	184.685	232.111	217.716	-1.53739	1.46652e-35
ENSG00000160194	NDUFV3	NADH:ubiquinone oxidoreductase subunit V3 [Source:HGNC Symbol;Acc:HGNC:7719]	783.674	712.388	715.515	270.167	280.285	315.115	-1.35443	1.54536e-35
ENSG00000120885	CLU	clusterin [Source:HGNC Symbol;Acc:HGNC:2095]	4728.53	4496.08	4957.95	7275.52	7538.15	7375.98	0.645832	1.55819e-35
ENSG00000188895	MSL1	male specific lethal 1 homolog [Source:HGNC Symbol;Acc:HGNC:27905]	1715.31	1806.29	1649.03	2901.13	2887.16	2917.39	0.751436	1.57273e-35
ENSG00000109099	PMP22	peripheral myelin protein 22 [Source:HGNC Symbol;Acc:HGNC:9118]	745.312	793.58	806.877	1519.69	1458.36	1489.63	0.929406	1.59857e-35
ENSG00000060749	QSER1	glutamine and serine rich 1 [Source:HGNC Symbol;Acc:HGNC:26154]	1173.68	1275.49	1001.36	412.638	501.448	466.37	-1.32242	1.70143e-35
ENSG00000131747	TOP2A	DNA topoisomerase II alpha [Source:HGNC Symbol;Acc:HGNC:11989]	4957.79	5093.23	4942.57	8364.63	7442.89	8196.43	0.678912	1.7138e-35
ENSG00000178074	C2orf69	chromosome 2 open reading frame 69 [Source:HGNC Symbol;Acc:HGNC:26799]	198.202	203.415	178.2	555.109	523.346	571.79	1.50856	1.71953e-35
ENSG00000171792	RHNO1	RAD9-HUS1-RAD1 interacting nuclear orphan 1 [Source:HGNC Symbol;Acc:HGNC:28206]	610.133	618.102	673	236.396	226.637	247.508	-1.42033	1.73761e-35
ENSG00000102119	EMD	emerin [Source:HGNC Symbol;Acc:HGNC:3331]	1145.37	1034.53	1192.22	2034.7	2274.03	2117.57	0.930523	1.87778e-35
ENSG00000125449	ARMC7	armadillo repeat containing 7 [Source:HGNC Symbol;Acc:HGNC:26168]	327.901	247.939	255.089	50.6563	42.6997	36.6679	-2.67195	1.91345e-35
ENSG00000178999	AURKB	aurora kinase B [Source:HGNC Symbol;Acc:HGNC:11390]	751.706	699.293	812.304	1528.13	1481.35	1463.28	0.983188	2.51455e-35
ENSG00000086598	TMED2	transmembrane p24 trafficking protein 2 [Source:HGNC Symbol;Acc:HGNC:16996]	3410.54	3692.02	3614.66	2124.4	2209.44	2179.45	-0.71865	2.85164e-35
ENSG00000156411	ATP5MPL	ATP synthase membrane subunit 6.8PL [Source:HGNC Symbol;Acc:HGNC:1188]	686.857	625.086	754.412	1390.94	1424.42	1420.88	1.03601	3.01182e-35
ENSG00000164252	AGGF1	angiogenic factor with G-patch and FHA domains 1 [Source:HGNC Symbol;Acc:HGNC:24684]	337.035	358.813	379.919	98.1466	75.5457	88.2322	-2.03719	3.03568e-35
ENSG00000156482	RPL30	ribosomal protein L30 [Source:HGNC Symbol;Acc:HGNC:10333]	2791.27	2376.37	2817.74	4552.74	4828.36	4961.63	0.844972	3.25835e-35
ENSG00000164683	HEY1	hes related family bHLH transcription factor with YRPW motif 1 [Source:HGNC Symbol;Acc:HGNC:4880]	223.776	240.082	214.383	567.773	686.48	633.667	1.47619	3.35271e-35
ENSG00000111696	NT5DC3	5'-nucleotidase domain containing 3 [Source:HGNC Symbol;Acc:HGNC:30826]	110.518	132.7	108.548	397.863	434.661	399.909	1.80775	3.55365e-35
ENSG00000133816	MICAL2	microtubule associated monooxygenase, calponin and LIM domain containing 2 [Source:HGNC Symbol;Acc:HGNC:24693]	1506.15	1650.89	1637.27	866.434	820.054	794.09	-0.950278	3.67214e-35
ENSG00000173848	NET1	neuroepithelial cell transforming 1 [Source:HGNC Symbol;Acc:HGNC:14592]	445.726	489.767	480.327	1021.57	1005.09	987.742	1.09009	3.80012e-35
ENSG00000185567	AHNAK2	AHNAK nucleoprotein 2 [Source:HGNC Symbol;Acc:HGNC:20125]	1914.43	2020.18	1726.82	3224.06	3637.14	3471.99	0.867781	4.10864e-35
ENSG00000084073	ZMPSTE24	zinc metallopeptidase STE24 [Source:HGNC Symbol;Acc:HGNC:12877]	987.356	1003.11	1031.21	478.069	478.456	475.537	-1.07722	4.40413e-35
ENSG00000108312	UBTF	upstream binding transcription factor [Source:HGNC Symbol;Acc:HGNC:12511]	2319.97	1958.19	2232.48	1072.23	1116.76	1166.5	-0.956432	4.76329e-35
ENSG00000134308	YWHAQ	tyrosine 3-monooxygenase/tryptophan 5-monooxygenase activation protein theta [Source:HGNC Symbol;Acc:HGNC:12854]	4372.32	4468.14	4354.6	6517.78	7163.7	6931.38	0.643427	4.80766e-35
ENSG00000264717	NPY4R2	neuropeptide Y receptor Y4-2 [Source:HGNC Symbol;Acc:HGNC:52383]	242.957	275.003	257.802	50.6563	41.6049	29.7927	-2.66227	5.30844e-35
ENSG00000117592	PRDX6	peroxiredoxin 6 [Source:HGNC Symbol;Acc:HGNC:16753]	5092.06	4844.42	5279.98	7735.64	7911.5	7710.58	0.618351	5.68253e-35
ENSG00000156599	ZDHHC5	zinc finger DHHC-type containing 5 [Source:HGNC Symbol;Acc:HGNC:18472]	1813.96	1815.02	1841.7	1004.68	1052.17	999.201	-0.83999	5.77195e-35
ENSG00000008083	JARID2	jumonji and AT-rich interaction domain containing 2 [Source:HGNC Symbol;Acc:HGNC:6196]	905.153	837.231	947.99	366.203	312.037	399.909	-1.3198	5.94299e-35
ENSG00000132356	PRKAA1	protein kinase AMP-activated catalytic subunit alpha 1 [Source:HGNC Symbol;Acc:HGNC:9376]	1679.69	1926.77	1809.14	919.201	942.679	972.846	-0.934397	6.78674e-35
ENSG00000058056	USP13	ubiquitin specific peptidase 13 [Source:HGNC Symbol;Acc:HGNC:12611]	727.958	743.817	692.901	288.108	310.942	262.405	-1.32862	1.11935e-34
ENSG00000213593	TMX2	thioredoxin related transmembrane protein 2 [Source:HGNC Symbol;Acc:HGNC:30739]	1006.54	1058.11	1104.48	505.508	483.93	508.767	-1.08096	1.24343e-34
ENSG00000124193	SRSF6	serine and arginine rich splicing factor 6 [Source:HGNC Symbol;Acc:HGNC:10788]	2103.5	2056.85	1907.74	1120.77	1140.85	1053.06	-0.872058	1.33743e-34
ENSG00000269858	EGLN2	egl-9 family hypoxia inducible factor 2 [Source:HGNC Symbol;Acc:HGNC:14660]	44.7553	48.8894	41.6102	255.392	292.329	222.299	2.50899	1.36973e-34
ENSG00000213923	CSNK1E	casein kinase 1 epsilon [Source:HGNC Symbol;Acc:HGNC:2453]	2130.9	2012.32	2294.89	3601.88	3578.02	3792.84	0.769242	1.52175e-34
ENSG00000164684	ZNF704	zinc finger protein 704 [Source:HGNC Symbol;Acc:HGNC:32291]	428.372	439.132	413.389	126.641	125.909	137.505	-1.71633	1.58915e-34
ENSG00000076003	MCM6	minichromosome maintenance complex component 6 [Source:HGNC Symbol;Acc:HGNC:6949]	2219.5	2229.71	2505.66	1261.13	1282.09	1293.69	-0.858139	1.64713e-34
ENSG00000070010	UFD1	ubiquitin recognition factor in ER associated degradation 1 [Source:HGNC Symbol;Acc:HGNC:12520]	661.282	615.483	671.191	1348.72	1255.81	1263.9	0.990296	1.75993e-34
ENSG00000115524	SF3B1	splicing factor 3b subunit 1 [Source:HGNC Symbol;Acc:HGNC:10768]	3131.96	3400.43	3016.74	5147.95	5140.39	5155.28	0.693419	1.84054e-34
ENSG00000167515	TRAPPC2L	trafficking protein particle complex 2 like [Source:HGNC Symbol;Acc:HGNC:30887]	401.884	372.782	401.629	870.656	961.292	846.8	1.18775	1.93542e-34
ENSG00000071539	TRIP13	thyroid hormone receptor interactor 13 [Source:HGNC Symbol;Acc:HGNC:12307]	3545.71	3395.19	3234.74	1878.51	2092.29	1974.34	-0.775472	2.04742e-34
ENSG00000105520	PLPPR2	phospholipid phosphatase related 2 [Source:HGNC Symbol;Acc:HGNC:29566]	1456.83	1419.54	1364.09	2344.97	2448.12	2430.4	0.768379	2.11089e-34
ENSG00000115419	GLS	glutaminase [Source:HGNC Symbol;Acc:HGNC:4331]	675.896	671.356	554.502	1282.24	1437.56	1404.84	1.11655	2.46011e-34
ENSG00000141258	SGSM2	small G protein signaling modulator 2 [Source:HGNC Symbol;Acc:HGNC:29026]	1603.88	1528.67	1583	863.268	849.615	779.193	-0.919381	2.4978e-34
ENSG00000063244	U2AF2	U2 small nuclear RNA auxiliary factor 2 [Source:HGNC Symbol;Acc:HGNC:23156]	1951.88	1863.91	1896.88	3083.7	3136.79	3038.85	0.696889	2.54036e-34
ENSG00000086102	NFX1	nuclear transcription factor, X-box binding 1 [Source:HGNC Symbol;Acc:HGNC:7803]	1264.11	1350.57	1371.33	702.857	602.176	638.251	-1.03598	2.81094e-34
ENSG00000130475	FCHO1	FCH domain only 1 [Source:HGNC Symbol;Acc:HGNC:29002]	189.068	165.002	201.719	504.453	548.527	599.291	1.5719	2.95895e-34
ENSG00000183530	PRR14L	proline rich 14 like [Source:HGNC Symbol;Acc:HGNC:28738]	855.831	973.423	770.694	347.207	348.167	340.324	-1.32804	3.03688e-34
ENSG00000181915	ADO	2-aminoethanethiol dioxygenase [Source:HGNC Symbol;Acc:HGNC:23506]	479.521	524.688	503.846	150.914	183.937	136.359	-1.67745	3.20979e-34
ENSG00000138592	USP8	ubiquitin specific peptidase 8 [Source:HGNC Symbol;Acc:HGNC:12631]	855.831	1012.71	957.035	394.697	389.772	428.556	-1.22077	3.37803e-34
ENSG00000117751	PPP1R8	protein phosphatase 1 regulatory subunit 8 [Source:HGNC Symbol;Acc:HGNC:9296]	521.536	525.561	522.842	198.404	160.945	145.526	-1.63413	3.70379e-34
ENSG00000072071	ADGRL1	adhesion G protein-coupled receptor L1 [Source:HGNC Symbol;Acc:HGNC:20973]	2145.51	2101.37	2219.82	1152.43	1151.8	1286.81	-0.84914	3.8044e-34
ENSG00000152137	HSPB8	heat shock protein family B (small) member 8 [Source:HGNC Symbol;Acc:HGNC:30171]	178.108	172.859	131.163	531.891	516.776	484.704	1.66927	3.9017e-34
ENSG00000127481	UBR4	ubiquitin protein ligase E3 component n-recognin 4 [Source:HGNC Symbol;Acc:HGNC:30313]	3727.48	4255.12	3791.96	6395.36	6316.28	6607.1	0.714128	3.92914e-34
ENSG00000132773	TOE1	target of EGR1, exonuclease [Source:HGNC Symbol;Acc:HGNC:15954]	432.025	440.878	464.949	148.803	140.143	129.484	-1.67555	4.26944e-34
ENSG00000177383	MAGEF1	MAGE family member F1 [Source:HGNC Symbol;Acc:HGNC:29639]	695.077	691.436	771.598	270.167	293.424	300.219	-1.32169	4.32131e-34
ENSG00000124570	SERPINB6	serpin family B member 6 [Source:HGNC Symbol;Acc:HGNC:8950]	3590.47	3386.46	3698.79	2129.68	2226.96	2082.05	-0.729308	4.42062e-34
ENSG00000164062	APEH	acylaminoacyl-peptide hydrolase [Source:HGNC Symbol;Acc:HGNC:586]	5211.71	5017.27	5633.66	3316.93	3241.9	3085.83	-0.717584	4.54619e-34
ENSG00000154118	JPH3	junctophilin 3 [Source:HGNC Symbol;Acc:HGNC:14203]	304.153	282.86	260.516	662.754	730.275	728.775	1.32371	4.5733e-34
ENSG00000006016	CRLF1	cytokine receptor like factor 1 [Source:HGNC Symbol;Acc:HGNC:2364]	907.893	845.088	947.99	398.919	414.954	380.43	-1.17676	4.97036e-34
ENSG00000182481	KPNA2	karyopherin subunit alpha 2 [Source:HGNC Symbol;Acc:HGNC:6395]	3268.96	3114.08	2961.56	4916.83	4900.62	4970.79	0.662252	5.71494e-34
ENSG00000146733	PSPH	phosphoserine phosphatase [Source:HGNC Symbol;Acc:HGNC:9577]	627.487	646.038	1018.55	198.404	174.084	209.695	-1.97735	6.02131e-34
ENSG00000177981	ASB8	ankyrin repeat and SOCS box containing 8 [Source:HGNC Symbol;Acc:HGNC:17183]	459.427	449.608	492.991	128.751	163.135	144.38	-1.68498	6.14635e-34
ENSG00000146067	FAM193B	family with sequence similarity 193 member B [Source:HGNC Symbol;Acc:HGNC:25524]	520.623	508.101	510.178	1212.59	1065.3	1032.43	1.10569	6.17448e-34
ENSG00000077238	IL4R	interleukin 4 receptor [Source:HGNC Symbol;Acc:HGNC:6015]	740.746	763.897	853.01	336.654	313.131	324.282	-1.27497	6.43874e-34
ENSG00000116704	SLC35D1	solute carrier family 35 member D1 [Source:HGNC Symbol;Acc:HGNC:20800]	759.013	772.627	710.992	333.487	280.285	272.718	-1.33763	6.59479e-34
ENSG00000225830	ERCC6	ERCC excision repair 6, chromatin remodeling factor [Source:HGNC Symbol;Acc:HGNC:3438]	678.636	728.103	685.664	249.06	289.044	291.052	-1.33674	6.68481e-34
ENSG00000047621	C12orf4	chromosome 12 open reading frame 4 [Source:HGNC Symbol;Acc:HGNC:1184]	352.562	400.718	371.778	106.589	82.1149	59.5854	-2.17491	6.80573e-34
ENSG00000116741	RGS2	regulator of G protein signaling 2 [Source:HGNC Symbol;Acc:HGNC:9998]	995.577	1007.47	1157.85	398.919	441.231	496.163	-1.2433	7.24757e-34
ENSG00000117399	CDC20	cell division cycle 20 [Source:HGNC Symbol;Acc:HGNC:1723]	1680.61	1504.22	1351.43	2830.42	2834.61	2802.8	0.9006	7.34915e-34
ENSG00000123843	C4BPB	complement component 4 binding protein beta [Source:HGNC Symbol;Acc:HGNC:1328]	2918.23	2822.49	3128	1757.14	1741.93	1757.77	-0.754453	7.78783e-34
ENSG00000071073	MGAT4A	alpha-1,3-mannosyl-glycoprotein 4-beta-N-acetylglucosaminyltransferase A [Source:HGNC Symbol;Acc:HGNC:7047]	286.799	343.099	290.367	1.05534	4.37946	2.29174	-6.90436	8.02838e-34
ENSG00000278828	HIST1H3H	histone cluster 1 H3 family member h [Source:HGNC Symbol;Acc:HGNC:4775]	39.275	48.8894	64.2245	257.503	320.795	264.697	2.46754	8.16123e-34
ENSG00000146463	ZMYM4	zinc finger MYM-type containing 4 [Source:HGNC Symbol;Acc:HGNC:13055]	846.697	897.47	806.877	367.258	386.487	367.825	-1.18572	8.39261e-34
ENSG00000117899	MESD	mesoderm development LRP chaperone [Source:HGNC Symbol;Acc:HGNC:13520]	778.194	737.706	767.98	263.835	327.365	323.136	-1.32195	1.01668e-33
ENSG00000187957	DNER	delta/notch like EGF repeat containing [Source:HGNC Symbol;Acc:HGNC:24456]	386.357	388.496	425.148	921.312	861.659	869.717	1.14475	1.05065e-33
ENSG00000082153	BZW1	basic leucine zipper and W2 domains 1 [Source:HGNC Symbol;Acc:HGNC:18380]	5971.63	6413.24	6092.28	9603.6	9019.5	9505.01	0.60621	1.07604e-33
ENSG00000177156	TALDO1	transaldolase 1 [Source:HGNC Symbol;Acc:HGNC:11559]	1507.98	1417.79	1446.41	2426.23	2531.33	2420.08	0.754959	1.13232e-33
ENSG00000100281	HMGXB4	HMG-box containing 4 [Source:HGNC Symbol;Acc:HGNC:5003]	538.89	545.641	560.834	208.957	197.076	199.382	-1.44201	1.28396e-33
ENSG00000065328	MCM10	minichromosome maintenance 10 replication initiation factor [Source:HGNC Symbol;Acc:HGNC:18043]	755.36	756.04	786.071	344.041	267.147	303.656	-1.32757	1.28735e-33
ENSG00000137177	KIF13A	kinesin family member 13A [Source:HGNC Symbol;Acc:HGNC:14566]	1229.4	1328.74	1224.79	619.485	643.781	648.564	-0.985009	1.33199e-33
ENSG00000186104	CYP2R1	cytochrome P450 family 2 subfamily R member 1 [Source:HGNC Symbol;Acc:HGNC:20580]	186.328	204.288	177.296	12.6641	21.8973	18.334	-3.42892	1.33764e-33
ENSG00000168994	PXDC1	PX domain containing 1 [Source:HGNC Symbol;Acc:HGNC:21361]	688.683	648.658	725.465	283.887	262.768	280.739	-1.31774	1.4169e-33
ENSG00000132846	ZBED3	zinc finger BED-type containing 3 [Source:HGNC Symbol;Acc:HGNC:20711]	441.159	537.783	656.718	110.811	164.23	128.338	-2.02046	1.42237e-33
ENSG00000167110	GOLGA2	golgin A2 [Source:HGNC Symbol;Acc:HGNC:4425]	2303.53	2253.28	2352.79	3786.56	3591.16	3620.96	0.670837	1.44546e-33
ENSG00000160191	PDE9A	phosphodiesterase 9A [Source:HGNC Symbol;Acc:HGNC:8795]	535.237	554.371	624.153	191.017	215.688	165.006	-1.58259	1.48903e-33
ENSG00000120800	UTP20	UTP20, small subunit processome component [Source:HGNC Symbol;Acc:HGNC:17897]	965.435	1003.11	875.624	435.855	400.721	431.994	-1.16492	1.53399e-33
ENSG00000160007	ARHGAP35	Rho GTPase activating protein 35 [Source:HGNC Symbol;Acc:HGNC:4591]	2226.8	2278.6	2392.59	1286.46	1324.79	1377.34	-0.790637	1.81896e-33
ENSG00000166130	IKBIP	IKBKB interacting protein [Source:HGNC Symbol;Acc:HGNC:26430]	853.091	902.708	781.549	367.258	374.444	346.053	-1.2217	1.90185e-33
ENSG00000065548	ZC3H15	zinc finger CCCH-type containing 15 [Source:HGNC Symbol;Acc:HGNC:29528]	653.975	681.832	712.801	1307.57	1287.56	1397.96	0.962546	2.00956e-33
ENSG00000175595	ERCC4	ERCC excision repair 4, endonuclease catalytic subunit [Source:HGNC Symbol;Acc:HGNC:3436]	234.737	251.431	219.811	35.8816	42.6997	36.6679	-2.61519	2.0841e-33
ENSG00000187961	KLHL17	kelch like family member 17 [Source:HGNC Symbol;Acc:HGNC:24023]	437.506	423.417	417.007	962.47	956.912	862.842	1.12295	2.34039e-33
ENSG00000101161	PRPF6	pre-mRNA processing factor 6 [Source:HGNC Symbol;Acc:HGNC:15860]	1315.26	1141.92	1285.39	498.121	626.263	505.33	-1.1992	2.38998e-33
ENSG00000143476	DTL	denticleless E3 ubiquitin protein ligase homolog [Source:HGNC Symbol;Acc:HGNC:30288]	1530.81	1636.05	1656.27	766.177	884.651	847.946	-0.949309	2.55552e-33
ENSG00000196227	FAM217B	family with sequence similarity 217 member B [Source:HGNC Symbol;Acc:HGNC:16170]	207.336	199.923	187.246	23.2175	17.5178	27.5009	-3.12592	2.88122e-33
ENSG00000144120	TMEM177	transmembrane protein 177 [Source:HGNC Symbol;Acc:HGNC:28143]	295.02	253.177	289.462	59.099	41.6049	59.5854	-2.38574	2.88263e-33
ENSG00000160392	C19orf47	chromosome 19 open reading frame 47 [Source:HGNC Symbol;Acc:HGNC:26723]	419.238	395.48	450.476	120.309	124.815	136.359	-1.73069	2.97032e-33
ENSG00000184922	FMNL1	formin like 1 [Source:HGNC Symbol;Acc:HGNC:1212]	1040.33	1000.49	1206.7	2118.07	2052.87	2014.44	0.929857	2.99411e-33
ENSG00000167986	DDB1	damage specific DNA binding protein 1 [Source:HGNC Symbol;Acc:HGNC:2717]	8867.03	8702.31	8759.86	6040.77	6121.39	6034.16	-0.532997	3.27575e-33
ENSG00000005102	MEOX1	mesenchyme homeobox 1 [Source:HGNC Symbol;Acc:HGNC:7013]	224.69	186.827	191.769	17.9408	12.0435	28.6468	-3.37077	3.2912e-33
ENSG00000173465	SSSCA1	Sjogren syndrome/scleroderma autoantigen 1 [Source:HGNC Symbol;Acc:HGNC:11328]	367.176	308.178	339.214	769.343	875.892	791.798	1.26478	3.30537e-33
ENSG00000147874	HAUS6	HAUS augmin like complex subunit 6 [Source:HGNC Symbol;Acc:HGNC:25948]	1811.22	2043.75	1741.3	996.241	859.469	949.928	-0.996144	3.42123e-33
ENSG00000124641	MED20	mediator complex subunit 20 [Source:HGNC Symbol;Acc:HGNC:16840]	158.927	192.065	186.341	504.453	506.923	525.955	1.51567	3.63174e-33
ENSG00000164916	FOXK1	forkhead box K1 [Source:HGNC Symbol;Acc:HGNC:23480]	1661.43	1756.53	1498.87	2967.62	2785.34	3065.21	0.842493	3.65732e-33
ENSG00000166454	ATMIN	ATM interactor [Source:HGNC Symbol;Acc:HGNC:29034]	1116.14	1178.58	1238.36	557.22	563.856	608.458	-1.03117	3.78399e-33
ENSG00000171522	PTGER4	prostaglandin E receptor 4 [Source:HGNC Symbol;Acc:HGNC:9596]	50.2355	78.5722	60.6062	278.61	326.27	299.073	2.25213	3.97666e-33
ENSG00000171408	PDE7B	phosphodiesterase 7B [Source:HGNC Symbol;Acc:HGNC:8792]	195.462	210.399	215.288	16.8854	32.846	24.0633	-3.07681	4.52151e-33
ENSG00000110958	PTGES3	prostaglandin E synthase 3 [Source:HGNC Symbol;Acc:HGNC:16049]	3950.34	3855.28	3995.49	5855.03	6499.12	6137.29	0.647908	4.6512e-33
ENSG00000136271	DDX56	DEAD-box helicase 56 [Source:HGNC Symbol;Acc:HGNC:18193]	1721.71	1623.83	1652.65	949.806	886.841	909.823	-0.8635	4.71548e-33
ENSG00000153487	ING1	inhibitor of growth family member 1 [Source:HGNC Symbol;Acc:HGNC:6062]	516.056	499.37	511.987	990.964	1090.49	1057.64	1.03913	5.07828e-33
ENSG00000179562	GCC1	GRIP and coiled-coil domain containing 1 [Source:HGNC Symbol;Acc:HGNC:19095]	372.656	309.051	395.297	89.7039	94.1584	73.3358	-2.06376	5.18735e-33
ENSG00000179454	KLHL28	kelch like family member 28 [Source:HGNC Symbol;Acc:HGNC:19741]	99.5577	128.335	115.785	380.978	384.298	435.432	1.8031	5.33697e-33
ENSG00000143153	ATP1B1	ATPase Na+/K+ transporting subunit beta 1 [Source:HGNC Symbol;Acc:HGNC:804]	4200.6	4572.9	4453.2	2723.83	2833.51	2774.16	-0.666939	5.36306e-33
ENSG00000095564	BTAF1	B-TFIID TATA-box binding protein associated factor 1 [Source:HGNC Symbol;Acc:HGNC:17307]	1810.31	2159.86	1924.93	1056.4	966.766	1019.83	-0.954112	5.6973e-33
ENSG00000273604	EPOP	elongin BC and polycomb repressive complex 2 associated protein [Source:HGNC Symbol;Acc:HGNC:34493]	1414.81	1451.84	1363.19	639.536	758.742	723.045	-0.996326	5.8607e-33
ENSG00000116698	SMG7	SMG7, nonsense mediated mRNA decay factor [Source:HGNC Symbol;Acc:HGNC:16792]	1644.99	1726.84	1713.26	2858.92	2706.51	2786.76	0.715861	6.09586e-33
ENSG00000127948	POR	cytochrome p450 oxidoreductase [Source:HGNC Symbol;Acc:HGNC:9208]	5172.43	4840.05	5262.79	3167.08	3330.58	3164.9	-0.660631	6.48599e-33
ENSG00000156026	MCU	mitochondrial calcium uniporter [Source:HGNC Symbol;Acc:HGNC:23526]	624.747	714.134	686.569	1406.77	1264.57	1412.86	1.01144	6.76093e-33
ENSG00000004864	SLC25A13	solute carrier family 25 member 13 [Source:HGNC Symbol;Acc:HGNC:10983]	789.154	769.135	758.03	357.76	324.08	318.553	-1.21036	6.80486e-33
ENSG00000072422	RHOBTB1	Rho related BTB domain containing 1 [Source:HGNC Symbol;Acc:HGNC:18738]	454.86	492.386	501.132	173.076	139.048	160.422	-1.61543	6.87339e-33
ENSG00000071794	HLTF	helicase like transcription factor [Source:HGNC Symbol;Acc:HGNC:11099]	2386.64	2575.42	2455	1424.71	1278.8	1465.57	-0.83138	6.98044e-33
ENSG00000136875	PRPF4	pre-mRNA processing factor 4 [Source:HGNC Symbol;Acc:HGNC:17349]	1081.43	969.931	986.886	473.848	469.697	489.288	-1.08443	7.00063e-33
ENSG00000041802	LSG1	large 60S subunit nuclear export GTPase 1 [Source:HGNC Symbol;Acc:HGNC:25652]	1166.38	1165.49	1116.24	548.777	590.132	590.124	-0.996335	7.03828e-33
ENSG00000166557	TMED3	transmembrane p24 trafficking protein 3 [Source:HGNC Symbol;Acc:HGNC:28889]	2521.82	2399.95	2616.92	4207.64	4190.05	3887.94	0.704869	7.69676e-33
ENSG00000114416	FXR1	FMR1 autosomal homolog 1 [Source:HGNC Symbol;Acc:HGNC:4023]	1927.22	1901.45	1948.44	3183.96	3016.35	3074.38	0.683092	8.08009e-33
ENSG00000116285	ERRFI1	ERBB receptor feedback inhibitor 1 [Source:HGNC Symbol;Acc:HGNC:18185]	322.421	391.988	421.53	902.316	891.22	906.385	1.24865	8.53259e-33
ENSG00000269343	ZNF587B	zinc finger protein 587B [Source:HGNC Symbol;Acc:HGNC:37142]	288.626	289.844	236.997	56.9884	52.5535	46.9808	-2.37926	8.60348e-33
ENSG00000111358	GTF2H3	general transcription factor IIH subunit 3 [Source:HGNC Symbol;Acc:HGNC:4657]	759.013	814.532	938.944	358.816	326.27	292.197	-1.36097	8.67782e-33
ENSG00000144579	CTDSP1	CTD small phosphatase 1 [Source:HGNC Symbol;Acc:HGNC:21614]	783.674	688.817	803.258	296.551	307.657	326.574	-1.29026	9.0369e-33
ENSG00000137815	RTF1	RTF1 homolog, Paf1/RNA polymerase II complex component [Source:HGNC Symbol;Acc:HGNC:28996]	1022.98	1074.69	1040.26	484.401	538.674	462.932	-1.07811	9.71676e-33
ENSG00000145592	RPL37	ribosomal protein L37 [Source:HGNC Symbol;Acc:HGNC:10347]	10720.3	8744.22	10609.7	16611.1	18431	18266.4	0.825869	1.00085e-32
ENSG00000115762	PLEKHB2	pleckstrin homology domain containing B2 [Source:HGNC Symbol;Acc:HGNC:19236]	1107.92	1079.93	1109.91	1934.44	1851.42	1918.19	0.790602	1.06354e-32
ENSG00000034713	GABARAPL2	GABA type A receptor associated protein like 2 [Source:HGNC Symbol;Acc:HGNC:13291]	684.116	661.753	712.801	1376.16	1416.76	1251.29	0.974645	1.09117e-32
ENSG00000073150	PANX2	pannexin 2 [Source:HGNC Symbol;Acc:HGNC:8600]	255.744	241.828	249.661	592.046	619.694	666.898	1.32976	1.14149e-32
ENSG00000105355	PLIN3	perilipin 3 [Source:HGNC Symbol;Acc:HGNC:16893]	2438.71	2353.68	2210.77	3768.62	3783.85	3704.61	0.684812	1.15956e-32
ENSG00000180304	OAZ2	ornithine decarboxylase antizyme 2 [Source:HGNC Symbol;Acc:HGNC:8096]	930.727	913.184	843.059	1630.5	1624.78	1635.16	0.863934	1.19627e-32
ENSG00000092841	MYL6	myosin light chain 6 [Source:HGNC Symbol;Acc:HGNC:7587]	2830.54	2239.31	2462.24	4512.63	5393.31	4772.56	0.962725	1.31854e-32
ENSG00000162694	EXTL2	exostosin like glycosyltransferase 2 [Source:HGNC Symbol;Acc:HGNC:3516]	680.463	773.5	785.167	244.839	301.088	311.677	-1.38626	1.36459e-32
ENSG00000170242	USP47	ubiquitin specific peptidase 47 [Source:HGNC Symbol;Acc:HGNC:20076]	1202.91	1290.33	1260.97	664.864	640.496	625.646	-0.958886	1.37135e-32
ENSG00000198034	RPS4X	ribosomal protein S4 X-linked [Source:HGNC Symbol;Acc:HGNC:10424]	11572.4	11003.6	11673.5	16422.1	16358.4	16380.2	0.521464	1.3896e-32
ENSG00000100591	AHSA1	activator of HSP90 ATPase activity 1 [Source:HGNC Symbol;Acc:HGNC:1189]	1135.32	1017.07	1135.24	1920.72	1957.62	2005.28	0.83982	1.65381e-32
ENSG00000117724	CENPF	centromere protein F [Source:HGNC Symbol;Acc:HGNC:1857]	5066.48	5383.07	4558.13	3001.39	2936.43	2958.64	-0.754444	1.68713e-32
ENSG00000121690	DEPDC7	DEP domain containing 7 [Source:HGNC Symbol;Acc:HGNC:29899]	177.194	180.716	166.441	483.346	488.31	488.142	1.47691	1.81889e-32
ENSG00000167508	MVD	mevalonate diphosphate decarboxylase [Source:HGNC Symbol;Acc:HGNC:7529]	1863.28	1668.35	1687.93	3419.3	3622.91	2910.52	0.931529	1.96204e-32
ENSG00000186141	POLR3C	RNA polymerase III subunit C [Source:HGNC Symbol;Acc:HGNC:30076]	403.711	408.576	437.812	134.028	127.004	131.775	-1.66998	2.01235e-32
ENSG00000186222	BLOC1S4	biogenesis of lysosomal organelles complex 1 subunit 4 [Source:HGNC Symbol;Acc:HGNC:24206]	382.703	359.686	388.061	96.036	109.487	116.879	-1.81168	2.10319e-32
ENSG00000115041	KCNIP3	potassium voltage-gated channel interacting protein 3 [Source:HGNC Symbol;Acc:HGNC:15523]	212.816	200.796	215.288	34.8262	27.3716	28.6468	-2.78873	2.66436e-32
ENSG00000273802	HIST1H2BG	histone cluster 1 H2B family member g [Source:HGNC Symbol;Acc:HGNC:4746]	22.8343	31.4289	23.5188	188.906	182.842	200.528	2.8764	2.72945e-32
ENSG00000156508	EEF1A1	eukaryotic translation elongation factor 1 alpha 1 [Source:HGNC Symbol;Acc:HGNC:3189]	108508	104755	112104	151234	154600	152195	0.493375	2.91366e-32
ENSG00000165102	HGSNAT	heparan-alpha-glucosaminide N-acetyltransferase [Source:HGNC Symbol;Acc:HGNC:26527]	438.419	403.338	465.854	132.973	107.297	145.526	-1.76183	3.00677e-32
ENSG00000175166	PSMD2	proteasome 26S subunit, non-ATPase 2 [Source:HGNC Symbol;Acc:HGNC:9559]	4753.19	4272.58	4568.98	6867.1	7171.37	7042.53	0.632972	3.06499e-32
ENSG00000166797	CIAO2A	cytosolic iron-sulfur assembly component 2A [Source:HGNC Symbol;Acc:HGNC:26235]	619.267	617.229	657.623	1170.37	1267.85	1251.29	0.961745	3.45573e-32
ENSG00000173473	SMARCC1	SWI/SNF related, matrix associated, actin dependent regulator of chromatin subfamily c member 1 [Source:HGNC Symbol;Acc:HGNC:11104]	3391.35	3351.54	3439.18	1984.04	2180.97	2130.18	-0.693944	3.87828e-32
ENSG00000083093	PALB2	partner and localizer of BRCA2 [Source:HGNC Symbol;Acc:HGNC:26144]	287.713	326.511	292.176	78.0952	61.3124	45.8349	-2.28567	3.98559e-32
ENSG00000059588	TARBP1	TAR (HIV-1) RNA binding protein 1 [Source:HGNC Symbol;Acc:HGNC:11568]	1035.77	1195.17	1082.77	479.124	536.484	535.122	-1.09638	4.06771e-32
ENSG00000125844	RRBP1	ribosome binding protein 1 [Source:HGNC Symbol;Acc:HGNC:10448]	2954.76	2701.14	2891.01	1484.86	1691.57	1685.58	-0.814189	4.25524e-32
ENSG00000164209	SLC25A46	solute carrier family 25 member 46 [Source:HGNC Symbol;Acc:HGNC:25198]	770.887	787.468	729.988	320.823	352.547	313.969	-1.21256	4.30956e-32
ENSG00000051341	POLQ	DNA polymerase theta [Source:HGNC Symbol;Acc:HGNC:9186]	561.724	557.863	538.219	191.017	208.024	221.153	-1.41974	4.49556e-32
ENSG00000163939	PBRM1	polybromo 1 [Source:HGNC Symbol;Acc:HGNC:30064]	781.847	770.008	774.312	312.381	322.985	368.971	-1.21298	5.15186e-32
ENSG00000163961	RNF168	ring finger protein 168 [Source:HGNC Symbol;Acc:HGNC:26661]	640.275	617.229	521.937	1338.17	1173.7	1315.46	1.10487	5.20488e-32
ENSG00000144118	RALB	RAS like proto-oncogene B [Source:HGNC Symbol;Acc:HGNC:9840]	554.417	543.895	554.502	1064.84	1069.68	1144.73	0.9882	5.24587e-32
ENSG00000119321	FKBP15	FK506 binding protein 15 [Source:HGNC Symbol;Acc:HGNC:23397]	769.06	815.405	894.62	312.381	347.072	375.846	-1.26102	5.74837e-32
ENSG00000165476	REEP3	receptor accessory protein 3 [Source:HGNC Symbol;Acc:HGNC:23711]	807.422	840.723	782.453	386.254	336.124	341.47	-1.19125	5.78907e-32
ENSG00000119705	SLIRP	SRA stem-loop interacting RNA binding protein [Source:HGNC Symbol;Acc:HGNC:20495]	468.56	406.83	454.999	905.482	977.715	983.158	1.10756	7.18813e-32
ENSG00000179820	MYADM	myeloid associated differentiation marker [Source:HGNC Symbol;Acc:HGNC:7544]	927.074	908.819	842.155	1638.94	1583.18	1629.43	0.857244	7.59583e-32
ENSG00000174231	PRPF8	pre-mRNA processing factor 8 [Source:HGNC Symbol;Acc:HGNC:17340]	6408.23	6570.39	6125.75	9600.43	9403.8	9228.86	0.563497	7.69979e-32
ENSG00000204525	HLA-C	major histocompatibility complex, class I, C [Source:HGNC Symbol;Acc:HGNC:4933]	2442.36	2408.68	2679.34	4153.82	4096.99	3949.82	0.696349	8.35215e-32
ENSG00000257103	LSM14A	LSM14A, mRNA processing body assembly factor [Source:HGNC Symbol;Acc:HGNC:24489]	1254.06	1330.49	1407.51	641.647	650.35	719.608	-0.989519	8.79149e-32
ENSG00000144810	COL8A1	collagen type VIII alpha 1 chain [Source:HGNC Symbol;Acc:HGNC:2215]	450.293	470.56	421.53	141.416	157.661	142.088	-1.60554	9.39558e-32
ENSG00000102096	PIM2	Pim-2 proto-oncogene, serine/threonine kinase [Source:HGNC Symbol;Acc:HGNC:8987]	287.713	237.463	251.471	672.252	612.03	696.69	1.35134	1.04926e-31
ENSG00000100242	SUN2	Sad1 and UNC84 domain containing 2 [Source:HGNC Symbol;Acc:HGNC:14210]	1175.51	1106.12	1151.52	2016.76	1899.59	2038.51	0.794636	1.05495e-31
ENSG00000115548	KDM3A	lysine demethylase 3A [Source:HGNC Symbol;Acc:HGNC:20815]	427.459	523.815	407.961	1191.48	978.809	1088.58	1.26113	1.1555e-31
ENSG00000102359	SRPX2	sushi repeat containing protein X-linked 2 [Source:HGNC Symbol;Acc:HGNC:30668]	12.7872	6.11117	9.0457	141.416	174.084	137.505	4.02474	1.23023e-31
ENSG00000130311	DDA1	DET1 and DDB1 associated 1 [Source:HGNC Symbol;Acc:HGNC:28360]	807.422	890.485	958.844	1710.71	1772.59	1608.8	0.938678	1.32808e-31
ENSG00000213024	NUP62	nucleoporin 62 [Source:HGNC Symbol;Acc:HGNC:8066]	1533.55	1375.89	1393.04	756.679	753.267	762.005	-0.921125	1.40764e-31
ENSG00000117155	SSX2IP	SSX family member 2 interacting protein [Source:HGNC Symbol;Acc:HGNC:16509]	1316.17	1458.82	1409.32	720.797	677.722	762.005	-0.954133	1.52894e-31
ENSG00000142207	URB1	URB1 ribosome biogenesis 1 homolog (S. cerevisiae) [Source:HGNC Symbol;Acc:HGNC:17344]	2771.17	2962.17	3063.78	1795.13	1560.18	1692.45	-0.801238	1.81666e-31
ENSG00000013503	POLR3B	RNA polymerase III subunit B [Source:HGNC Symbol;Acc:HGNC:30348]	328.814	335.242	340.118	88.6486	98.5379	87.0863	-1.87209	1.96812e-31
ENSG00000141854	MISP3	MISP family member 3 [Source:HGNC Symbol;Acc:HGNC:26963]	115.085	87.3025	78.6976	321.879	411.669	391.888	2.00171	2.00638e-31
ENSG00000164237	CMBL	carboxymethylenebutenolidase homolog [Source:HGNC Symbol;Acc:HGNC:25090]	2630.51	2686.3	2805.07	4111.61	4253.55	4190.46	0.628403	2.04389e-31
ENSG00000149925	ALDOA	aldolase, fructose-bisphosphate A [Source:HGNC Symbol;Acc:HGNC:414]	73.9832	68.0959	60.6062	260.669	302.183	294.489	2.08031	2.19873e-31
ENSG00000134982	APC	APC, WNT signaling pathway regulator [Source:HGNC Symbol;Acc:HGNC:583]	803.768	934.137	744.461	342.986	345.977	334.595	-1.27828	2.20996e-31
ENSG00000113758	DBN1	drebrin 1 [Source:HGNC Symbol;Acc:HGNC:2695]	1677.87	1534.78	1678.88	2634.13	2750.3	2805.1	0.74353	2.21729e-31
ENSG00000106615	RHEB	Ras homolog, mTORC1 binding [Source:HGNC Symbol;Acc:HGNC:10011]	1562.78	1318.27	1607.42	2715.39	2980.22	2696.24	0.903094	2.289e-31
ENSG00000100395	L3MBTL2	L3MBTL2, polycomb repressive complex 1 subunit [Source:HGNC Symbol;Acc:HGNC:18594]	624.747	626.832	644.959	234.286	279.191	221.153	-1.36773	2.29538e-31
ENSG00000227500	SCAMP4	secretory carrier membrane protein 4 [Source:HGNC Symbol;Acc:HGNC:30385]	1130.76	1127.08	1203.98	574.105	551.812	615.333	-0.99185	2.58909e-31
ENSG00000187800	PEAR1	platelet endothelial aggregation receptor 1 [Source:HGNC Symbol;Acc:HGNC:33631]	12.7872	27.0638	22.6143	189.961	183.937	168.443	3.11429	3.16521e-31
ENSG00000166897	ELFN2	extracellular leucine rich repeat and fibronectin type III domain containing 2 [Source:HGNC Symbol;Acc:HGNC:29396]	538.89	533.418	458.617	1071.17	1026.98	1155.04	1.08704	3.49544e-31
ENSG00000185722	ANKFY1	ankyrin repeat and FYVE domain containing 1 [Source:HGNC Symbol;Acc:HGNC:20763]	1263.2	1365.41	1299.87	720.797	671.152	657.731	-0.938157	3.52726e-31
ENSG00000153207	AHCTF1	AT-hook containing transcription factor 1 [Source:HGNC Symbol;Acc:HGNC:24618]	2467.93	2609.47	2114.89	1311.79	1150.7	1234.1	-0.960175	3.59267e-31
ENSG00000143614	GATAD2B	GATA zinc finger domain containing 2B [Source:HGNC Symbol;Acc:HGNC:30778]	843.957	859.93	803.258	1644.22	1503.25	1488.49	0.887054	3.64338e-31
ENSG00000155363	MOV10	Mov10 RISC complex RNA helicase [Source:HGNC Symbol;Acc:HGNC:7200]	2880.78	2835.58	3007.7	1844.73	1730.98	1644.33	-0.740433	3.66289e-31
ENSG00000077312	SNRPA	small nuclear ribonucleoprotein polypeptide A [Source:HGNC Symbol;Acc:HGNC:11151]	1117.06	993.502	1067.39	1801.47	1999.22	2011.01	0.870828	3.92313e-31
ENSG00000249884	RNF103-CHMP3	RNF103-CHMP3 readthrough [Source:HGNC Symbol;Acc:HGNC:38847]	10.9605	1.74605	3.61828	143.526	147.807	156.985	4.79256	4.21657e-31
ENSG00000188021	UBQLN2	ubiquilin 2 [Source:HGNC Symbol;Acc:HGNC:12509]	679.55	745.563	750.793	310.27	325.175	289.906	-1.23314	4.22271e-31
ENSG00000115365	LANCL1	LanC like 1 [Source:HGNC Symbol;Acc:HGNC:6508]	3009.56	3334.96	2977.84	1817.3	1779.16	1914.75	-0.758673	4.43001e-31
ENSG00000143970	ASXL2	ASXL transcriptional regulator 2 [Source:HGNC Symbol;Acc:HGNC:23805]	1001.06	1134.93	921.757	414.749	423.713	486.996	-1.20719	4.71583e-31
ENSG00000178685	PARP10	poly(ADP-ribose) polymerase family member 10 [Source:HGNC Symbol;Acc:HGNC:25895]	669.503	584.927	649.481	242.728	264.957	250.946	-1.32743	5.06897e-31
ENSG00000164442	CITED2	Cbp/p300 interacting transactivator with Glu/Asp rich carboxy-terminal domain 2 [Source:HGNC Symbol;Acc:HGNC:1987]	1029.37	1031.04	989.6	1886.95	1694.85	1911.32	0.848698	5.11644e-31
ENSG00000272391	POM121C	POM121 transmembrane nucleoporin C [Source:HGNC Symbol;Acc:HGNC:34005]	1352.71	1256.28	1158.75	658.532	564.95	558.04	-1.07967	5.32369e-31
ENSG00000103353	UBFD1	ubiquitin family domain containing 1 [Source:HGNC Symbol;Acc:HGNC:30565]	885.972	963.82	862.96	1611.5	1640.11	1639.74	0.850121	5.43433e-31
ENSG00000107404	DVL1	dishevelled segment polarity protein 1 [Source:HGNC Symbol;Acc:HGNC:3084]	1567.35	1352.32	1558.57	2570.81	2933.14	2660.72	0.866681	5.50396e-31
ENSG00000121671	CRY2	cryptochrome circadian regulator 2 [Source:HGNC Symbol;Acc:HGNC:2385]	193.635	158.018	150.159	523.449	456.559	508.767	1.56959	7.10859e-31
ENSG00000173207	CKS1B	CDC28 protein kinase regulatory subunit 1B [Source:HGNC Symbol;Acc:HGNC:19083]	1171.86	1118.34	1272.73	2089.57	2026.6	2122.16	0.808228	8.52754e-31
ENSG00000118579	MED28	mediator complex subunit 28 [Source:HGNC Symbol;Acc:HGNC:24628]	390.01	417.306	421.53	847.438	855.09	883.468	1.07305	8.72828e-31
ENSG00000167889	MGAT5B	alpha-1,6-mannosylglycoprotein 6-beta-N-acetylglucosaminyltransferase B [Source:HGNC Symbol;Acc:HGNC:24140]	1548.17	1481.52	1651.75	829.497	878.082	828.466	-0.884217	9.04796e-31
ENSG00000130508	PXDN	peroxidasin [Source:HGNC Symbol;Acc:HGNC:14966]	3186.76	3281.7	3308.01	2020.98	2137.18	2007.57	-0.665024	9.11644e-31
ENSG00000083642	PDS5B	PDS5 cohesin associated factor B [Source:HGNC Symbol;Acc:HGNC:20418]	580.905	545.641	577.116	221.621	228.827	223.445	-1.33795	9.7036e-31
ENSG00000143761	ARF1	ADP ribosylation factor 1 [Source:HGNC Symbol;Acc:HGNC:652]	7415.68	6944.91	7463.61	10682.2	10725.3	10491.6	0.547674	9.71299e-31
ENSG00000169814	BTD	biotinidase [Source:HGNC Symbol;Acc:HGNC:1122]	643.015	632.07	666.668	274.388	280.285	238.341	-1.29075	1.00755e-30
ENSG00000119900	OGFRL1	opioid growth factor receptor like 1 [Source:HGNC Symbol;Acc:HGNC:21378]	578.165	715.88	681.141	258.558	241.965	260.113	-1.37711	1.06205e-30
ENSG00000147799	ARHGAP39	Rho GTPase activating protein 39 [Source:HGNC Symbol;Acc:HGNC:29351]	617.44	628.578	587.971	155.135	224.447	236.05	-1.57754	1.06759e-30
ENSG00000136930	PSMB7	proteasome subunit beta 7 [Source:HGNC Symbol;Acc:HGNC:9544]	1551.82	1459.7	1472.64	2375.57	2536.8	2548.42	0.734401	1.09247e-30
ENSG00000148341	SH3GLB2	SH3 domain containing GRB2 like, endophilin B2 [Source:HGNC Symbol;Acc:HGNC:10834]	900.586	791.834	940.753	1660.05	1651.06	1619.12	0.905323	1.17433e-30
ENSG00000204520	MICA	MHC class I polypeptide-related sequence A [Source:HGNC Symbol;Acc:HGNC:7090]	827.516	845.088	779.739	1502.8	1529.53	1433.49	0.864817	1.19116e-30
ENSG00000116991	SIPA1L2	signal induced proliferation associated 1 like 2 [Source:HGNC Symbol;Acc:HGNC:23800]	1190.13	1340.97	1354.14	687.026	630.642	647.418	-0.983227	1.2189e-30
ENSG00000125817	CENPB	centromere protein B [Source:HGNC Symbol;Acc:HGNC:1852]	1829.49	1728.59	1848.04	772.509	1000.71	925.865	-1.0027	1.31633e-30
ENSG00000164265	SCGB3A2	secretoglobin family 3A member 2 [Source:HGNC Symbol;Acc:HGNC:18391]	48.4088	48.8894	55.1788	227.953	256.198	238.341	2.24446	1.35475e-30
ENSG00000101868	POLA1	DNA polymerase alpha 1, catalytic subunit [Source:HGNC Symbol;Acc:HGNC:9173]	1383.76	1427.4	1507.92	805.225	775.165	728.775	-0.902775	1.52822e-30
ENSG00000139496	NUP58	nucleoporin 58 [Source:HGNC Symbol;Acc:HGNC:20261]	838.477	935.01	778.835	1700.15	1593.03	1584.74	0.934286	1.53563e-30
ENSG00000134824	FADS2	fatty acid desaturase 2 [Source:HGNC Symbol;Acc:HGNC:3575]	865.878	849.453	922.662	420.025	417.144	414.806	-1.07505	1.66112e-30
ENSG00000139726	DENR	density regulated re-initiation and release factor [Source:HGNC Symbol;Acc:HGNC:2769]	876.838	804.056	887.383	401.029	402.91	349.491	-1.15372	1.67599e-30
ENSG00000170776	AKAP13	A-kinase anchoring protein 13 [Source:HGNC Symbol;Acc:HGNC:371]	1315.26	1260.65	1128.9	2166.61	2161.26	2180.6	0.812891	1.68815e-30
ENSG00000154370	TRIM11	tripartite motif containing 11 [Source:HGNC Symbol;Acc:HGNC:16281]	1184.64	1179.46	1351.43	2171.89	2172.21	2178.3	0.811946	1.71128e-30
ENSG00000186603	HPDL	4-hydroxyphenylpyruvate dioxygenase like [Source:HGNC Symbol;Acc:HGNC:28242]	1189.21	1074.69	1051.11	498.121	570.425	529.393	-1.05299	1.75296e-30
ENSG00000130713	EXOSC2	exosome component 2 [Source:HGNC Symbol;Acc:HGNC:17097]	964.522	983.026	946.18	437.966	485.025	485.85	-1.03917	1.79314e-30
ENSG00000163536	SERPINI1	serpin family I member 1 [Source:HGNC Symbol;Acc:HGNC:8943]	638.448	619.848	670.286	240.618	256.198	286.468	-1.30122	1.83913e-30
ENSG00000117298	ECE1	endothelin converting enzyme 1 [Source:HGNC Symbol;Acc:HGNC:3146]	1127.1	1105.25	1250.12	1956.6	2159.07	2216.12	0.862314	1.96122e-30
ENSG00000136925	TSTD2	thiosulfate sulfurtransferase like domain containing 2 [Source:HGNC Symbol;Acc:HGNC:30087]	228.343	240.955	303.031	50.6563	51.4587	35.522	-2.4846	2.02582e-30
ENSG00000117906	RCN2	reticulocalbin 2 [Source:HGNC Symbol;Acc:HGNC:9935]	986.443	1034.53	1014.93	1708.6	1748.5	1859.75	0.808016	2.07037e-30
ENSG00000126787	DLGAP5	DLG associated protein 5 [Source:HGNC Symbol;Acc:HGNC:16864]	643.928	620.721	540.933	1244.25	1206.54	1169.94	1.00397	2.09929e-30
ENSG00000143621	ILF2	interleukin enhancer binding factor 2 [Source:HGNC Symbol;Acc:HGNC:6037]	3908.32	3537.5	3912.27	5967.95	6277.96	5761.45	0.665049	2.23337e-30
ENSG00000088367	EPB41L1	erythrocyte membrane protein band 4.1 like 1 [Source:HGNC Symbol;Acc:HGNC:3378]	709.691	792.707	829.491	264.89	353.641	299.073	-1.34625	2.30375e-30
ENSG00000184992	BRI3BP	BRI3 binding protein [Source:HGNC Symbol;Acc:HGNC:14251]	1223.01	1231.84	1225.69	611.042	674.437	655.439	-0.923607	2.37179e-30
ENSG00000172795	DCP2	decapping mRNA 2 [Source:HGNC Symbol;Acc:HGNC:24452]	564.465	599.768	480.327	1319.18	1090.49	1231.81	1.14666	2.62268e-30
ENSG00000011007	ELOA	elongin A [Source:HGNC Symbol;Acc:HGNC:11620]	470.387	407.703	451.381	1038.45	925.161	909.823	1.11285	2.65567e-30
ENSG00000198301	SDAD1	SDA1 domain containing 1 [Source:HGNC Symbol;Acc:HGNC:25537]	397.317	441.751	481.231	145.637	146.712	136.359	-1.62229	2.693e-30
ENSG00000113368	LMNB1	lamin B1 [Source:HGNC Symbol;Acc:HGNC:6637]	1827.66	1711.13	1782	993.075	1025.89	1041.6	-0.797992	2.76481e-30
ENSG00000197170	PSMD12	proteasome 26S subunit, non-ATPase 12 [Source:HGNC Symbol;Acc:HGNC:9557]	1098.79	1135.81	1268.21	547.722	548.527	609.604	-1.03865	2.91509e-30
ENSG00000198642	KLHL9	kelch like family member 9 [Source:HGNC Symbol;Acc:HGNC:18732]	668.589	735.96	633.199	246.95	269.337	299.073	-1.32311	3.15101e-30
ENSG00000178904	DPY19L3	dpy-19 like C-mannosyltransferase 3 [Source:HGNC Symbol;Acc:HGNC:27120]	347.995	366.67	341.023	81.2612	100.728	111.15	-1.85156	3.20091e-30
ENSG00000136381	IREB2	iron responsive element binding protein 2 [Source:HGNC Symbol;Acc:HGNC:6115]	1292.42	1506.84	1238.36	606.821	627.358	692.107	-1.06861	3.21371e-30
ENSG00000172757	CFL1	cofilin 1 [Source:HGNC Symbol;Acc:HGNC:1874]	6097.68	5432.83	5783.82	8690.73	9182.63	8704.05	0.618329	3.65674e-30
ENSG00000126882	FAM78A	family with sequence similarity 78 member A [Source:HGNC Symbol;Acc:HGNC:25465]	212.816	225.24	202.624	42.2136	32.846	26.3551	-2.65389	3.8418e-30
ENSG00000180817	PPA1	pyrophosphatase (inorganic) 1 [Source:HGNC Symbol;Acc:HGNC:9226]	2489.86	2391.22	2355.5	3690.52	3708.31	3944.09	0.648287	3.93574e-30
ENSG00000164050	PLXNB1	plexin B1 [Source:HGNC Symbol;Acc:HGNC:9103]	526.103	507.227	425.148	172.02	149.997	118.025	-1.72596	4.00363e-30
ENSG00000064012	CASP8	caspase 8 [Source:HGNC Symbol;Acc:HGNC:1509]	451.206	440.005	450.476	118.198	144.522	167.297	-1.64444	4.00532e-30
ENSG00000248109	MARCOL	MARCO like [Source:HGNC Symbol;Acc:HGNC:53644]	75.81	77.6992	54.2742	310.27	283.57	279.593	2.07127	4.47222e-30
ENSG00000183291	SELENOF	selenoprotein F [Source:HGNC Symbol;Acc:HGNC:17705]	3684.55	3696.39	3760.3	2142.34	2341.92	2431.54	-0.688362	4.5208e-30
ENSG00000206503	HLA-A	major histocompatibility complex, class I, A [Source:HGNC Symbol;Acc:HGNC:4931]	2252.38	2448.83	2614.21	4272.02	4150.63	3867.32	0.748593	4.55844e-30
ENSG00000108176	DNAJC12	DnaJ heat shock protein family (Hsp40) member C12 [Source:HGNC Symbol;Acc:HGNC:28908]	46.582	72.4611	68.7473	252.226	318.606	301.364	2.21328	4.68095e-30
ENSG00000114739	ACVR2B	activin A receptor type 2B [Source:HGNC Symbol;Acc:HGNC:174]	309.633	303.813	269.562	690.192	681.006	671.481	1.20998	4.70279e-30
ENSG00000134138	MEIS2	Meis homeobox 2 [Source:HGNC Symbol;Acc:HGNC:7001]	315.114	299.448	310.268	88.6486	76.6406	79.0652	-1.91895	5.17896e-30
ENSG00000132481	TRIM47	tripartite motif containing 47 [Source:HGNC Symbol;Acc:HGNC:19020]	638.448	562.228	579.829	177.297	249.629	199.382	-1.50777	5.35793e-30
ENSG00000122965	RBM19	RNA binding motif protein 19 [Source:HGNC Symbol;Acc:HGNC:29098]	669.503	593.657	655.813	1180.93	1286.47	1250.15	0.954206	5.45661e-30
ENSG00000123159	GIPC1	GIPC PDZ domain containing family member 1 [Source:HGNC Symbol;Acc:HGNC:1226]	1268.68	1112.23	1198.56	2103.29	2015.65	2103.82	0.798098	5.47012e-30
ENSG00000175066	GK5	glycerol kinase 5 [Source:HGNC Symbol;Acc:HGNC:28635]	785.501	836.358	730.893	351.428	279.191	343.762	-1.2719	5.55005e-30
ENSG00000204237	OXLD1	oxidoreductase like domain containing 1 [Source:HGNC Symbol;Acc:HGNC:27901]	653.975	606.752	740.843	271.222	270.432	258.967	-1.32136	5.82498e-30
ENSG00000125686	MED1	mediator complex subunit 1 [Source:HGNC Symbol;Acc:HGNC:9234]	1257.71	1365.41	1330.62	714.465	583.563	672.627	-1.00438	6.29472e-30
ENSG00000243156	MICAL3	microtubule associated monooxygenase, calponin and LIM domain containing 3 [Source:HGNC Symbol;Acc:HGNC:24694]	686.857	742.071	671.191	1394.1	1247.05	1402.55	0.944883	6.67649e-30
ENSG00000116005	PCYOX1	prenylcysteine oxidase 1 [Source:HGNC Symbol;Acc:HGNC:20588]	2098.02	2318.75	2170.06	1319.18	1280.99	1279.94	-0.763504	6.89586e-30
ENSG00000010818	HIVEP2	human immunodeficiency virus type I enhancer binding protein 2 [Source:HGNC Symbol;Acc:HGNC:4921]	479.521	551.752	463.14	188.906	166.42	160.422	-1.53385	7.17181e-30
ENSG00000103187	COTL1	coactosin like F-actin binding protein 1 [Source:HGNC Symbol;Acc:HGNC:18304]	4009.71	3535.75	3851.66	5792.76	6341.46	6081.14	0.676558	7.40185e-30
ENSG00000171681	ATF7IP	activating transcription factor 7 interacting protein [Source:HGNC Symbol;Acc:HGNC:20092]	463.994	577.069	420.625	136.139	163.135	143.234	-1.72458	7.41166e-30
ENSG00000126767	ELK1	ELK1, ETS transcription factor [Source:HGNC Symbol;Acc:HGNC:3321]	1229.4	1139.3	1310.72	2174	2106.52	2102.68	0.795141	7.60169e-30
ENSG00000172954	LCLAT1	lysocardiolipin acyltransferase 1 [Source:HGNC Symbol;Acc:HGNC:26756]	401.884	446.989	443.239	146.692	145.617	146.672	-1.55769	7.6341e-30
ENSG00000163935	SFMBT1	Scm like with four mbt domains 1 [Source:HGNC Symbol;Acc:HGNC:20255]	714.258	788.342	748.08	347.207	270.432	317.407	-1.26686	7.77064e-30
ENSG00000166925	TSC22D4	TSC22 domain family member 4 [Source:HGNC Symbol;Acc:HGNC:21696]	811.989	653.023	737.225	1407.82	1512.01	1438.07	0.985131	8.04221e-30
ENSG00000167522	ANKRD11	ankyrin repeat domain 11 [Source:HGNC Symbol;Acc:HGNC:21316]	4307.47	4586.87	5706.93	2411.45	2612.35	2548.42	-0.947373	8.14029e-30
ENSG00000158825	CDA	cytidine deaminase [Source:HGNC Symbol;Acc:HGNC:1712]	485.001	444.37	433.289	926.589	907.643	999.201	1.05601	8.15843e-30
ENSG00000197024	ZNF398	zinc finger protein 398 [Source:HGNC Symbol;Acc:HGNC:18373]	416.498	422.544	348.26	101.313	86.4943	131.775	-1.89615	8.44254e-30
ENSG00000177697	CD151	CD151 molecule (Raph blood group) [Source:HGNC Symbol;Acc:HGNC:1630]	1876.07	1823.75	2070.56	3228.29	3174.01	3099.58	0.719767	8.4612e-30
ENSG00000145911	N4BP3	NEDD4 binding protein 3 [Source:HGNC Symbol;Acc:HGNC:29852]	865.878	828.501	902.761	1486.97	1622.59	1577.87	0.851862	9.25685e-30
ENSG00000101384	JAG1	jagged 1 [Source:HGNC Symbol;Acc:HGNC:6188]	419.238	452.227	546.36	1213.64	1021.51	1048.47	1.21202	9.26887e-30
ENSG00000142186	SCYL1	SCY1 like pseudokinase 1 [Source:HGNC Symbol;Acc:HGNC:14372]	2392.12	2263.75	2384.45	3618.76	3777.28	3570.54	0.639559	9.48797e-30
ENSG00000151090	THRB	thyroid hormone receptor beta [Source:HGNC Symbol;Acc:HGNC:11799]	409.191	493.259	483.945	160.412	146.712	158.13	-1.57546	1.00089e-29
ENSG00000184205	TSPYL2	TSPY like 2 [Source:HGNC Symbol;Acc:HGNC:24358]	511.489	494.132	472.186	983.577	1008.37	952.22	0.994591	1.00112e-29
ENSG00000175115	PACS1	phosphofurin acidic cluster sorting protein 1 [Source:HGNC Symbol;Acc:HGNC:30032]	2140.95	1980.89	2246.05	3336.99	3551.74	3627.83	0.723767	1.02257e-29
ENSG00000063241	ISOC2	isochorismatase domain containing 2 [Source:HGNC Symbol;Acc:HGNC:26278]	1286.94	1182.08	1306.2	688.082	631.737	641.689	-0.944012	1.02278e-29
ENSG00000034152	MAP2K3	mitogen-activated protein kinase kinase 3 [Source:HGNC Symbol;Acc:HGNC:6843]	1089.65	978.661	991.409	1751.86	1806.53	1805.89	0.810118	1.08382e-29
ENSG00000162396	PARS2	prolyl-tRNA synthetase 2, mitochondrial [Source:HGNC Symbol;Acc:HGNC:30563]	163.494	152.779	147.445	10.5534	13.1384	11.4587	-3.72255	1.21504e-29
ENSG00000173548	SNX33	sorting nexin 33 [Source:HGNC Symbol;Acc:HGNC:28468]	770.887	776.119	732.702	1348.72	1362.01	1411.71	0.854384	1.30884e-29
ENSG00000178718	RPP25	ribonuclease P and MRP subunit p25 [Source:HGNC Symbol;Acc:HGNC:30361]	981.876	845.961	977.84	303.938	431.377	383.867	-1.32675	1.35033e-29
ENSG00000177045	SIX5	SIX homeobox 5 [Source:HGNC Symbol;Acc:HGNC:10891]	357.129	311.67	392.583	91.8146	101.822	100.837	-1.85021	1.41737e-29
ENSG00000255302	EID1	EP300 interacting inhibitor of differentiation 1 [Source:HGNC Symbol;Acc:HGNC:1191]	2608.59	2617.33	2793.31	1580.9	1688.28	1638.6	-0.708504	1.43346e-29
ENSG00000167011	NAT16	N-acetyltransferase 16 (putative) [Source:HGNC Symbol;Acc:HGNC:22030]	33.7948	22.6986	37.0874	201.57	204.74	184.485	2.66154	1.55443e-29
ENSG00000112306	RPS12	ribosomal protein S12 [Source:HGNC Symbol;Acc:HGNC:10385]	6951.68	6318.95	6845.79	10044.7	9892.11	9848.77	0.566349	1.64922e-29
ENSG00000162688	AGL	amylo-alpha-1, 6-glucosidase, 4-alpha-glucanotransferase [Source:HGNC Symbol;Acc:HGNC:321]	1548.17	1737.32	1413.84	737.683	803.631	818.153	-0.994662	1.78992e-29
ENSG00000126709	IFI6	interferon alpha inducible protein 6 [Source:HGNC Symbol;Acc:HGNC:4054]	115.085	119.604	143.827	392.587	417.144	376.992	1.64894	1.81185e-29
ENSG00000123146	ADGRE5	adhesion G protein-coupled receptor E5 [Source:HGNC Symbol;Acc:HGNC:1711]	2176.57	2129.31	2308.46	3447.8	3530.94	3398.66	0.649907	1.82133e-29
ENSG00000122512	PMS2	PMS1 homolog 2, mismatch repair system component [Source:HGNC Symbol;Acc:HGNC:9122]	498.702	449.608	429.671	169.91	143.427	156.985	-1.55008	1.89174e-29
ENSG00000164949	GEM	GTP binding protein overexpressed in skeletal muscle [Source:HGNC Symbol;Acc:HGNC:4234]	1.82675	1.74605	0	318.713	420.428	405.639	8.31774	2.13693e-29
ENSG00000075651	PLD1	phospholipase D1 [Source:HGNC Symbol;Acc:HGNC:9067]	735.265	753.421	793.308	364.092	342.693	320.844	-1.15004	2.26054e-29
ENSG00000157212	PAXIP1	PAX interacting protein 1 [Source:HGNC Symbol;Acc:HGNC:8624]	429.285	464.449	430.575	160.412	141.238	158.13	-1.52636	2.3873e-29
ENSG00000072274	TFRC	transferrin receptor [Source:HGNC Symbol;Acc:HGNC:11763]	7452.21	8405.48	7875.19	11677.3	11980	11911.3	0.583626	2.45897e-29
ENSG00000140264	SERF2	small EDRK-rich factor 2 [Source:HGNC Symbol;Acc:HGNC:10757]	2052.35	1847.32	2118.5	3192.4	3549.55	3441.05	0.758826	2.49797e-29
ENSG00000103591	AAGAB	alpha and gamma adaptin binding protein [Source:HGNC Symbol;Acc:HGNC:25662]	550.764	664.372	625.058	1314.95	1230.63	1172.23	1.01451	2.58227e-29
ENSG00000074416	MGLL	monoglyceride lipase [Source:HGNC Symbol;Acc:HGNC:17038]	1197.43	1315.65	1393.94	2201.44	2348.49	2250.49	0.799406	2.83343e-29
ENSG00000055070	SZRD1	SUZ RNA binding domain containing 1 [Source:HGNC Symbol;Acc:HGNC:30232]	1207.48	1172.47	1264.59	1998.81	2026.6	2063.72	0.740513	2.89079e-29
ENSG00000178409	BEND3	BEN domain containing 3 [Source:HGNC Symbol;Acc:HGNC:23040]	309.633	323.019	276.798	75.9845	79.9252	81.3569	-1.93935	3.00733e-29
ENSG00000283703	VSIG10L2	V-set and immunoglobulin domain containing 10 like 2 [Source:HGNC Symbol;Acc:HGNC:27879]	186.328	184.208	272.276	18.9961	32.846	28.6468	-3.00122	3.33054e-29
ENSG00000123838	C4BPA	complement component 4 binding protein alpha [Source:HGNC Symbol;Acc:HGNC:1325]	739.832	843.342	904.57	351.428	317.511	382.721	-1.24291	3.40209e-29
ENSG00000126003	PLAGL2	PLAG1 like zinc finger 2 [Source:HGNC Symbol;Acc:HGNC:9047]	398.231	466.195	454.094	158.301	143.427	142.088	-1.57022	3.59321e-29
ENSG00000063438	AHRR	aryl-hydrocarbon receptor repressor [Source:HGNC Symbol;Acc:HGNC:346]	239.304	291.59	249.661	63.3204	50.3638	36.6679	-2.37098	3.68334e-29
ENSG00000184232	OAF	out at first homolog [Source:HGNC Symbol;Acc:HGNC:28752]	1002.88	1034.53	1128	1798.3	1842.66	1873.5	0.80071	3.71858e-29
ENSG00000118707	TGIF2	TGFB induced factor homeobox 2 [Source:HGNC Symbol;Acc:HGNC:15764]	542.544	522.942	559.024	227.953	200.36	208.549	-1.35012	3.79535e-29
ENSG00000108984	MAP2K6	mitogen-activated protein kinase kinase 6 [Source:HGNC Symbol;Acc:HGNC:6846]	1280.55	1372.4	1582.09	645.868	666.773	739.088	-1.04619	3.84828e-29
ENSG00000119655	NPC2	NPC intracellular cholesterol transporter 2 [Source:HGNC Symbol;Acc:HGNC:14537]	916.113	886.12	978.745	1605.17	1645.58	1627.14	0.810792	3.93965e-29
ENSG00000228716	DHFR	dihydrofolate reductase [Source:HGNC Symbol;Acc:HGNC:2861]	951.735	1059.85	1118.95	522.393	506.923	484.704	-1.04767	4.23879e-29
ENSG00000197558	SSPO	SCO-spondin [Source:HGNC Symbol;Acc:HGNC:21998]	26.4878	13.9684	19.9005	177.297	180.653	148.963	3.07488	4.25867e-29
ENSG00000166225	FRS2	fibroblast growth factor receptor substrate 2 [Source:HGNC Symbol;Acc:HGNC:16971]	389.097	462.703	399.82	131.918	128.099	144.38	-1.63119	4.43982e-29
ENSG00000118705	RPN2	ribophorin II [Source:HGNC Symbol;Acc:HGNC:10382]	7516.15	7625.87	7759.4	5334.74	5140.39	4809.23	-0.583162	4.44474e-29
ENSG00000175874	CREG2	cellular repressor of E1A stimulated genes 2 [Source:HGNC Symbol;Acc:HGNC:14272]	306.893	323.892	349.164	742.959	780.639	688.669	1.17503	4.75208e-29
ENSG00000077942	FBLN1	fibulin 1 [Source:HGNC Symbol;Acc:HGNC:3600]	7186.42	7363.09	7964.74	5046.64	4903.9	4976.52	-0.592875	4.97696e-29
ENSG00000116711	PLA2G4A	phospholipase A2 group IVA [Source:HGNC Symbol;Acc:HGNC:9035]	1160.9	1227.47	1104.48	1967.15	1947.77	2054.55	0.772842	5.00082e-29
ENSG00000038219	BOD1L1	biorientation of chromosomes in cell division 1 like 1 [Source:HGNC Symbol;Acc:HGNC:31792]	1303.38	1395.97	1210.31	649.034	697.429	685.232	-0.944825	5.25331e-29
ENSG00000013392	RWDD2A	RWD domain containing 2A [Source:HGNC Symbol;Acc:HGNC:21385]	209.162	186.827	139.304	7.38738	10.9487	22.9174	-3.71345	5.39404e-29
ENSG00000163697	APBB2	amyloid beta precursor protein binding family B member 2 [Source:HGNC Symbol;Acc:HGNC:582]	574.512	658.261	606.062	269.112	228.827	234.904	-1.32647	5.50198e-29
ENSG00000143512	HHIPL2	HHIP like 2 [Source:HGNC Symbol;Acc:HGNC:25842]	11.8739	13.0954	11.7594	145.637	122.625	160.422	3.54355	5.95178e-29
ENSG00000166979	EVA1C	eva-1 homolog C [Source:HGNC Symbol;Acc:HGNC:13239]	1022.98	901.835	1132.52	432.689	485.025	374.7	-1.24122	5.95216e-29
ENSG00000166272	WBP1L	WW domain binding protein 1 like [Source:HGNC Symbol;Acc:HGNC:23510]	290.453	286.352	295.794	77.0398	81.02	57.2936	-2.01563	6.69371e-29
ENSG00000114491	UMPS	uridine monophosphate synthetase [Source:HGNC Symbol;Acc:HGNC:12563]	618.354	653.023	602.444	279.665	205.835	201.674	-1.44509	7.12204e-29
ENSG00000005020	SKAP2	src kinase associated phosphoprotein 2 [Source:HGNC Symbol;Acc:HGNC:15687]	387.27	399.845	415.198	852.715	831.003	804.402	1.04946	7.46302e-29
ENSG00000100888	CHD8	chromodomain helicase DNA binding protein 8 [Source:HGNC Symbol;Acc:HGNC:20153]	1014.76	1100.01	916.33	475.958	495.974	470.954	-1.07102	7.46956e-29
ENSG00000047932	GOPC	golgi associated PDZ and coiled-coil motif containing [Source:HGNC Symbol;Acc:HGNC:17643]	697.817	772.627	710.992	258.558	263.863	344.908	-1.3328	8.01847e-29
ENSG00000146072	TNFRSF21	TNF receptor superfamily member 21 [Source:HGNC Symbol;Acc:HGNC:13469]	260.311	267.146	233.379	668.03	578.089	609.604	1.28641	8.06138e-29
ENSG00000086589	RBM22	RNA binding motif protein 22 [Source:HGNC Symbol;Acc:HGNC:25503]	534.323	483.656	548.17	1104.94	998.517	1035.87	1.00384	8.33476e-29
ENSG00000104140	RHOV	ras homolog family member V [Source:HGNC Symbol;Acc:HGNC:18313]	2114.46	1849.94	1911.36	3138.58	3270.36	3214.17	0.711881	8.46256e-29
ENSG00000178502	KLHL11	kelch like family member 11 [Source:HGNC Symbol;Acc:HGNC:19008]	138.833	163.256	108.548	424.247	431.377	456.057	1.67407	8.592e-29
ENSG00000126883	NUP214	nucleoporin 214 [Source:HGNC Symbol;Acc:HGNC:8064]	915.2	997.868	935.326	455.907	448.895	493.871	-1.02685	8.7219e-29
ENSG00000176597	B3GNT5	UDP-GlcNAc:betaGal beta-1,3-N-acetylglucosaminyltransferase 5 [Source:HGNC Symbol;Acc:HGNC:15684]	298.673	337.861	274.085	699.691	730.275	685.232	1.21534	8.9618e-29
ENSG00000187079	TEAD1	TEA domain transcription factor 1 [Source:HGNC Symbol;Acc:HGNC:11714]	3520.14	3751.39	3784.72	2264.76	2300.31	2445.29	-0.657633	9.00988e-29
ENSG00000110080	ST3GAL4	ST3 beta-galactoside alpha-2,3-sialyltransferase 4 [Source:HGNC Symbol;Acc:HGNC:10864]	785.501	789.215	852.105	1474.31	1446.32	1412.86	0.836698	1.00142e-28
ENSG00000082258	CCNT2	cyclin T2 [Source:HGNC Symbol;Acc:HGNC:1600]	346.168	295.082	289.462	901.26	672.247	802.111	1.35254	1.00955e-28
ENSG00000225697	SLC26A6	solute carrier family 26 member 6 [Source:HGNC Symbol;Acc:HGNC:14472]	1541.77	1587.16	1434.65	3147.02	2717.46	2531.23	0.879781	1.0229e-28
ENSG00000116514	RNF19B	ring finger protein 19B [Source:HGNC Symbol;Acc:HGNC:26886]	194.548	217.383	225.238	536.113	621.883	515.643	1.39316	1.05479e-28
ENSG00000066651	TRMT11	tRNA methyltransferase 11 homolog [Source:HGNC Symbol;Acc:HGNC:21080]	238.39	268.019	245.139	597.323	608.745	577.52	1.2465	1.16171e-28
ENSG00000115268	RPS15	ribosomal protein S15 [Source:HGNC Symbol;Acc:HGNC:10388]	13681.4	12110.6	13236.6	19130.2	20663.4	19400.8	0.600969	1.25743e-28
ENSG00000130193	THEM6	thioesterase superfamily member 6 [Source:HGNC Symbol;Acc:HGNC:29656]	738.919	745.563	791.499	291.274	368.97	326.574	-1.20625	1.32783e-28
ENSG00000125845	BMP2	bone morphogenetic protein 2 [Source:HGNC Symbol;Acc:HGNC:1069]	1279.64	1382	1448.22	684.916	719.326	766.589	-0.921537	1.3656e-28
ENSG00000101104	PABPC1L	poly(A) binding protein cytoplasmic 1 like [Source:HGNC Symbol;Acc:HGNC:15797]	408.278	417.306	406.152	124.53	156.566	121.462	-1.61311	1.4914e-28
ENSG00000091947	TMEM101	transmembrane protein 101 [Source:HGNC Symbol;Acc:HGNC:28653]	517.883	476.672	514.7	976.19	996.327	976.283	0.966614	1.51021e-28
ENSG00000165527	ARF6	ADP ribosylation factor 6 [Source:HGNC Symbol;Acc:HGNC:659]	1359.1	1203.9	1373.14	2160.28	2553.23	2488.83	0.87165	1.53058e-28
ENSG00000132694	ARHGEF11	Rho guanine nucleotide exchange factor 11 [Source:HGNC Symbol;Acc:HGNC:14580]	601.913	567.466	627.772	258.558	248.534	244.071	-1.25788	1.70754e-28
ENSG00000116641	DOCK7	dedicator of cytokinesis 7 [Source:HGNC Symbol;Acc:HGNC:19190]	1403.85	1512.95	1431.03	765.122	816.769	829.612	-0.850966	1.73777e-28
ENSG00000205352	PRR13	proline rich 13 [Source:HGNC Symbol;Acc:HGNC:24528]	843.957	729.849	773.407	1426.82	1418.95	1449.53	0.872119	1.78998e-28
ENSG00000189159	JPT1	Jupiter microtubule associated homolog 1 [Source:HGNC Symbol;Acc:HGNC:14569]	1182.82	1013.58	1089.1	1848.96	1995.94	2033.92	0.839472	1.88394e-28
ENSG00000144381	HSPD1	heat shock protein family D (Hsp60) member 1 [Source:HGNC Symbol;Acc:HGNC:5261]	7379.14	7372.7	7265.51	10075.3	10353	10458.4	0.488288	1.89254e-28
ENSG00000010810	FYN	FYN proto-oncogene, Src family tyrosine kinase [Source:HGNC Symbol;Acc:HGNC:4037]	2719.11	2440.98	2958.85	1404.66	1530.62	1567.55	-0.850666	1.99793e-28
ENSG00000171475	WIPF2	WAS/WASL interacting protein family member 2 [Source:HGNC Symbol;Acc:HGNC:30923]	638.448	677.467	613.299	1186.2	1179.17	1235.25	0.899799	2.00002e-28
ENSG00000130830	MPP1	membrane palmitoylated protein 1 [Source:HGNC Symbol;Acc:HGNC:7219]	291.366	223.494	320.218	723.963	710.567	698.982	1.35434	2.16891e-28
ENSG00000108819	PPP1R9B	protein phosphatase 1 regulatory subunit 9B [Source:HGNC Symbol;Acc:HGNC:9298]	1598.4	1493.75	1610.13	2443.11	2757.97	2716.86	0.751664	2.27965e-28
ENSG00000113384	GOLPH3	golgi phosphoprotein 3 [Source:HGNC Symbol;Acc:HGNC:15452]	2957.5	3018.05	3200.37	1731.81	1862.37	1969.75	-0.722204	2.42625e-28
ENSG00000118680	MYL12B	myosin light chain 12B [Source:HGNC Symbol;Acc:HGNC:29827]	3107.3	3138.52	3393.04	4856.68	4891.86	4845.89	0.59852	2.57015e-28
ENSG00000130707	ASS1	argininosuccinate synthase 1 [Source:HGNC Symbol;Acc:HGNC:758]	18114.9	16958.5	19999.1	11903.2	11832.2	11910.2	-0.627586	2.60848e-28
ENSG00000122952	ZWINT	ZW10 interacting kinetochore protein [Source:HGNC Symbol;Acc:HGNC:13195]	944.428	874.771	1073.72	459.073	439.041	445.744	-1.10577	2.6361e-28
ENSG00000170100	ZNF778	zinc finger protein 778 [Source:HGNC Symbol;Acc:HGNC:26479]	563.551	556.117	495.704	199.459	163.135	221.153	-1.46948	2.80918e-28
ENSG00000164078	MST1R	macrophage stimulating 1 receptor [Source:HGNC Symbol;Acc:HGNC:7381]	1973.8	1963.43	1876.98	1166.15	931.73	935.032	-0.93804	2.81549e-28
ENSG00000081014	AP4E1	adaptor related protein complex 4 subunit epsilon 1 [Source:HGNC Symbol;Acc:HGNC:573]	520.623	581.435	544.551	211.068	204.74	234.904	-1.34058	2.86265e-28
ENSG00000135108	FBXO21	F-box protein 21 [Source:HGNC Symbol;Acc:HGNC:13592]	1027.54	930.645	1074.63	451.686	525.535	426.265	-1.11106	3.00803e-28
ENSG00000143952	VPS54	VPS54, GARP complex subunit [Source:HGNC Symbol;Acc:HGNC:18652]	485.915	531.672	550.883	179.408	202.55	214.278	-1.39692	3.7551e-28
ENSG00000136010	ALDH1L2	aldehyde dehydrogenase 1 family member L2 [Source:HGNC Symbol;Acc:HGNC:26777]	946.255	1183.82	1318.86	493.899	509.112	475.537	-1.22191	3.91173e-28
ENSG00000143319	ISG20L2	interferon stimulated exonuclease gene 20 like 2 [Source:HGNC Symbol;Acc:HGNC:25745]	1063.17	977.788	992.313	530.836	487.215	519.08	-0.980377	3.91546e-28
ENSG00000005889	ZFX	zinc finger protein X-linked [Source:HGNC Symbol;Acc:HGNC:12869]	991.01	1173.35	1057.44	560.386	477.361	486.996	-1.07878	4.06819e-28
ENSG00000198680	TUSC1	tumor suppressor candidate 1 [Source:HGNC Symbol;Acc:HGNC:31010]	339.775	338.734	376.301	105.534	114.961	81.3569	-1.80265	4.09464e-28
ENSG00000170312	CDK1	cyclin dependent kinase 1 [Source:HGNC Symbol;Acc:HGNC:1722]	1464.14	1476.29	1437.36	2249.99	2467.83	2464.77	0.714002	4.29601e-28
ENSG00000116830	TTF2	transcription termination factor 2 [Source:HGNC Symbol;Acc:HGNC:12398]	1585.62	1752.16	1507.92	861.158	758.742	900.656	-0.9434	4.31349e-28
ENSG00000089006	SNX5	sorting nexin 5 [Source:HGNC Symbol;Acc:HGNC:14969]	840.303	797.072	868.387	1413.1	1536.1	1570.99	0.850969	4.33039e-28
ENSG00000100207	TCF20	transcription factor 20 [Source:HGNC Symbol;Acc:HGNC:11631]	1761.9	1715.49	1687.93	986.743	928.446	1049.62	-0.80127	4.3659e-28
ENSG00000110700	RPS13	ribosomal protein S13 [Source:HGNC Symbol;Acc:HGNC:10386]	3194.07	2867.01	3195.85	4660.38	4919.23	4927.25	0.64819	4.54833e-28
ENSG00000104219	ZDHHC2	zinc finger DHHC-type containing 2 [Source:HGNC Symbol;Acc:HGNC:18469]	40.1884	27.0638	33.4691	194.183	176.273	236.05	2.59157	4.69288e-28
ENSG00000125912	NCLN	nicalin [Source:HGNC Symbol;Acc:HGNC:26923]	2541.92	2383.36	2352.79	1479.59	1525.15	1480.47	-0.698303	4.7104e-28
ENSG00000182095	TNRC18	trinucleotide repeat containing 18 [Source:HGNC Symbol;Acc:HGNC:11962]	4202.43	3980.12	4484.86	2504.32	2600.3	2763.84	-0.687175	5.0384e-28
ENSG00000030582	GRN	granulin precursor [Source:HGNC Symbol;Acc:HGNC:4601]	6977.26	6889.04	7590.25	10454.2	10512.9	10451.5	0.550237	5.6513e-28
ENSG00000155876	RRAGA	Ras related GTP binding A [Source:HGNC Symbol;Acc:HGNC:16963]	1284.2	1239.7	1207.6	706.023	630.642	666.898	-0.896832	5.73465e-28
ENSG00000120129	DUSP1	dual specificity phosphatase 1 [Source:HGNC Symbol;Acc:HGNC:3064]	2677.1	2756.14	3962.02	16050.7	22710.8	19098.3	2.62256	6.01536e-28
ENSG00000160209	PDXK	pyridoxal kinase [Source:HGNC Symbol;Acc:HGNC:8819]	4581.48	4519.65	4329.27	2973.95	3055.77	2881.87	-0.591638	6.0561e-28
ENSG00000104976	SNAPC2	small nuclear RNA activating complex polypeptide 2 [Source:HGNC Symbol;Acc:HGNC:11135]	165.321	171.113	174.582	435.855	451.084	461.787	1.39981	6.0924e-28
ENSG00000173113	TRMT112	tRNA methyltransferase subunit 11-2 [Source:HGNC Symbol;Acc:HGNC:26940]	991.923	828.501	912.711	1622.06	1951.05	1733.7	0.95751	6.15245e-28
ENSG00000197756	RPL37A	ribosomal protein L37a [Source:HGNC Symbol;Acc:HGNC:10348]	4818.96	3699.01	4759.85	7733.53	8216.96	8087.57	0.856424	6.17066e-28
ENSG00000198961	PJA2	praja ring finger ubiquitin ligase 2 [Source:HGNC Symbol;Acc:HGNC:17481]	1278.72	1276.36	1022.16	2275.31	2144.84	2445.29	0.940235	7.14382e-28
ENSG00000132388	UBE2G1	ubiquitin conjugating enzyme E2 G1 [Source:HGNC Symbol;Acc:HGNC:12482]	1070.47	1012.71	1057.44	527.67	538.674	570.644	-0.94043	7.50048e-28
ENSG00000179151	EDC3	enhancer of mRNA decapping 3 [Source:HGNC Symbol;Acc:HGNC:26114]	825.689	754.294	682.95	1409.93	1408	1419.74	0.905155	7.82803e-28
ENSG00000167258	CDK12	cyclin dependent kinase 12 [Source:HGNC Symbol;Acc:HGNC:24224]	1264.11	1527.79	1448.22	717.631	739.034	744.817	-0.946052	8.41749e-28
ENSG00000136854	STXBP1	syntaxin binding protein 1 [Source:HGNC Symbol;Acc:HGNC:11444]	2330.93	2277.72	2274.09	1427.88	1468.21	1409.42	-0.676688	8.43075e-28
ENSG00000188994	ZNF292	zinc finger protein 292 [Source:HGNC Symbol;Acc:HGNC:18410]	506.009	604.133	376.301	136.139	143.427	143.234	-1.81453	8.87627e-28
ENSG00000181274	FRAT2	FRAT2, WNT signaling pathway regulator [Source:HGNC Symbol;Acc:HGNC:16048]	633.881	606.752	604.253	232.175	271.527	273.863	-1.24764	8.97493e-28
ENSG00000077463	SIRT6	sirtuin 6 [Source:HGNC Symbol;Acc:HGNC:14934]	301.413	283.733	359.114	702.857	742.319	732.212	1.20565	9.03319e-28
ENSG00000181830	SLC35C1	solute carrier family 35 member C1 [Source:HGNC Symbol;Acc:HGNC:20197]	513.316	508.974	497.514	193.127	215.688	175.318	-1.37866	9.15005e-28
ENSG00000176845	METRNL	meteorin like, glial cell differentiation regulator [Source:HGNC Symbol;Acc:HGNC:27584]	421.978	336.115	367.255	836.885	806.916	817.007	1.12952	1.08326e-27
ENSG00000244005	NFS1	NFS1, cysteine desulfurase [Source:HGNC Symbol;Acc:HGNC:15910]	711.518	706.277	725.465	273.333	345.977	316.261	-1.19675	1.0897e-27
ENSG00000155959	VBP1	VHL binding protein 1 [Source:HGNC Symbol;Acc:HGNC:12662]	623.834	636.435	647.672	1156.65	1189.02	1139	0.869054	1.15046e-27
ENSG00000088832	FKBP1A	FK506 binding protein 1A [Source:HGNC Symbol;Acc:HGNC:3711]	2064.22	2101.37	2077.8	3228.29	3233.14	3085.83	0.612861	1.19031e-27
ENSG00000136826	KLF4	Kruppel like factor 4 [Source:HGNC Symbol;Acc:HGNC:6348]	513.316	570.085	633.199	1084.89	1185.74	1199.73	1.01513	1.32348e-27
ENSG00000185414	MRPL30	mitochondrial ribosomal protein L30 [Source:HGNC Symbol;Acc:HGNC:14036]	746.226	690.563	722.752	318.713	349.262	284.176	-1.18046	1.35237e-27
ENSG00000175470	PPP2R2D	protein phosphatase 2 regulatory subunit Bdelta [Source:HGNC Symbol;Acc:HGNC:23732]	349.822	357.94	333.786	777.786	783.923	692.107	1.11398	1.43358e-27
ENSG00000181016	LSMEM1	leucine rich single-pass membrane protein 1 [Source:HGNC Symbol;Acc:HGNC:22036]	12.7872	13.0954	7.23656	151.969	129.194	123.754	3.61094	1.55484e-27
ENSG00000140365	COMMD4	COMM domain containing 4 [Source:HGNC Symbol;Acc:HGNC:26027]	841.217	715.007	786.071	1389.88	1440.84	1480.47	0.880373	1.92538e-27
ENSG00000163349	HIPK1	homeodomain interacting protein kinase 1 [Source:HGNC Symbol;Acc:HGNC:19006]	1511.63	1717.24	1446.41	857.992	803.631	839.924	-0.90238	1.99001e-27
ENSG00000204388	HSPA1B	heat shock protein family A (Hsp70) member 1B [Source:HGNC Symbol;Acc:HGNC:5233]	245.697	226.113	122.117	1952.38	2795.19	2354.77	3.57984	2.0341e-27
ENSG00000073712	FERMT2	fermitin family member 2 [Source:HGNC Symbol;Acc:HGNC:15767]	709.691	759.532	760.744	1329.73	1298.51	1457.55	0.873093	2.04826e-27
ENSG00000162144	CYB561A3	cytochrome b561 family member A3 [Source:HGNC Symbol;Acc:HGNC:23014]	1017.5	1003.11	1129.81	490.733	566.045	492.725	-1.0236	2.08817e-27
ENSG00000157637	SLC38A10	solute carrier family 38 member 10 [Source:HGNC Symbol;Acc:HGNC:28237]	1572.83	1427.4	1592.04	803.114	897.789	811.278	-0.870099	2.3015e-27
ENSG00000188807	TMEM201	transmembrane protein 201 [Source:HGNC Symbol;Acc:HGNC:33719]	838.477	715.88	791.499	351.428	362.4	365.533	-1.1199	2.39284e-27
ENSG00000167552	TUBA1A	tubulin alpha 1a [Source:HGNC Symbol;Acc:HGNC:20766]	274.925	271.511	267.753	634.259	575.899	657.731	1.19779	2.42454e-27
ENSG00000118965	WDR35	WD repeat domain 35 [Source:HGNC Symbol;Acc:HGNC:29250]	469.474	481.91	478.518	183.629	139.048	187.923	-1.48606	2.48863e-27
ENSG00000110497	AMBRA1	autophagy and beclin 1 regulator 1 [Source:HGNC Symbol;Acc:HGNC:25990]	677.723	679.213	673.905	1205.2	1235.01	1196.29	0.840499	2.51537e-27
ENSG00000133195	SLC39A11	solute carrier family 39 member 11 [Source:HGNC Symbol;Acc:HGNC:14463]	362.609	346.591	312.981	86.5379	79.9252	116.879	-1.85407	2.64339e-27
ENSG00000173391	OLR1	oxidized low density lipoprotein receptor 1 [Source:HGNC Symbol;Acc:HGNC:8133]	854.004	974.296	1065.58	462.239	361.306	430.848	-1.20578	2.82782e-27
ENSG00000155393	HEATR3	HEAT repeat containing 3 [Source:HGNC Symbol;Acc:HGNC:26087]	406.451	449.608	428.766	126.641	162.04	154.693	-1.5367	3.10132e-27
ENSG00000133302	SLF1	SMC5-SMC6 complex localization factor 1 [Source:HGNC Symbol;Acc:HGNC:25408]	2069.7	2151.13	2057.9	1337.12	1227.34	1222.65	-0.729022	3.39397e-27
ENSG00000172081	MOB3A	MOB kinase activator 3A [Source:HGNC Symbol;Acc:HGNC:29802]	408.278	391.988	381.729	132.973	140.143	139.796	-1.51771	3.74358e-27
ENSG00000151093	OXSM	3-oxoacyl-ACP synthase, mitochondrial [Source:HGNC Symbol;Acc:HGNC:26063]	253.918	258.415	279.512	70.7078	52.5535	68.7523	-2.04386	3.87457e-27
ENSG00000169490	TM2D2	TM2 domain containing 2 [Source:HGNC Symbol;Acc:HGNC:24127]	327.901	300.321	300.317	87.5932	68.9765	97.3992	-1.87148	4.00445e-27
ENSG00000176407	KCMF1	potassium channel modulatory factor 1 [Source:HGNC Symbol;Acc:HGNC:20589]	772.714	791.834	973.317	1645.28	1598.5	1637.45	0.943762	4.02199e-27
ENSG00000177096	PHETA2	PH domain containing endocytic trafficking adaptor 2 [Source:HGNC Symbol;Acc:HGNC:27161]	192.722	196.431	198.101	35.8816	36.1306	35.522	-2.44908	4.23861e-27
ENSG00000140319	SRP14	signal recognition particle 14 [Source:HGNC Symbol;Acc:HGNC:11299]	2406.74	2233.2	2390.78	3663.09	3563.79	3532.72	0.614123	4.26835e-27
ENSG00000107821	KAZALD1	Kazal type serine peptidase inhibitor domain 1 [Source:HGNC Symbol;Acc:HGNC:25460]	748.053	742.944	772.503	377.812	355.831	338.032	-1.07782	4.3797e-27
ENSG00000101000	PROCR	protein C receptor [Source:HGNC Symbol;Acc:HGNC:9452]	579.079	544.768	603.348	1090.17	1064.21	1082.85	0.906622	4.41955e-27
ENSG00000053372	MRTO4	MRT4 homolog, ribosome maturation factor [Source:HGNC Symbol;Acc:HGNC:18477]	821.122	789.215	799.64	368.314	417.144	365.533	-1.06595	4.48656e-27
ENSG00000136240	KDELR2	KDEL endoplasmic reticulum protein retention receptor 2 [Source:HGNC Symbol;Acc:HGNC:6305]	5208.97	5412.75	5200.37	3656.75	3556.12	3662.21	-0.540975	4.54997e-27
ENSG00000239306	RBM14	RNA binding motif protein 14 [Source:HGNC Symbol;Acc:HGNC:14219]	1064.08	1054.61	1053.82	1866.9	1710.18	1754.33	0.749119	4.729e-27
ENSG00000167107	ACSF2	acyl-CoA synthetase family member 2 [Source:HGNC Symbol;Acc:HGNC:26101]	1512.55	1380.25	1441.88	843.217	810.2	770.026	-0.838199	4.75497e-27
ENSG00000122026	RPL21	ribosomal protein L21 [Source:HGNC Symbol;Acc:HGNC:10313]	3026.92	3110.59	3198.56	4489.42	4635.66	4693.49	0.565599	4.88894e-27
ENSG00000165271	NOL6	nucleolar protein 6 [Source:HGNC Symbol;Acc:HGNC:19910]	2034.08	2035.02	1796.48	1147.15	1131	1125.25	-0.785274	4.93167e-27
ENSG00000134717	BTF3L4	basic transcription factor 3 like 4 [Source:HGNC Symbol;Acc:HGNC:30547]	802.855	850.326	861.151	413.693	314.226	390.742	-1.16819	4.93538e-27
ENSG00000131373	HACL1	2-hydroxyacyl-CoA lyase 1 [Source:HGNC Symbol;Acc:HGNC:17856]	912.46	1042.39	1079.15	484.401	501.448	511.059	-1.01971	5.42524e-27
ENSG00000080345	RIF1	replication timing regulatory factor 1 [Source:HGNC Symbol;Acc:HGNC:23207]	1377.37	1513.83	1192.22	649.034	555.097	697.836	-1.10284	5.77245e-27
ENSG00000198466	ZNF587	zinc finger protein 587 [Source:HGNC Symbol;Acc:HGNC:30955]	485.001	535.164	455.903	198.404	154.376	182.194	-1.46388	5.86147e-27
ENSG00000168477	TNXB	tenascin XB [Source:HGNC Symbol;Acc:HGNC:11976]	96.8176	137.065	95.8844	399.974	423.713	332.303	1.80852	6.1049e-27
ENSG00000186130	ZBTB6	zinc finger and BTB domain containing 6 [Source:HGNC Symbol;Acc:HGNC:16764]	283.146	281.987	284.94	67.5418	71.1662	88.2322	-1.90809	6.44046e-27
ENSG00000168079	SCARA5	scavenger receptor class A member 5 [Source:HGNC Symbol;Acc:HGNC:28701]	262.138	230.479	284.035	593.101	614.219	619.917	1.23479	6.45203e-27
ENSG00000168003	SLC3A2	solute carrier family 3 member 2 [Source:HGNC Symbol;Acc:HGNC:11026]	15468.9	14023.4	16892.8	9669.03	10124.2	9581.78	-0.659028	6.60046e-27
ENSG00000160058	BSDC1	BSD domain containing 1 [Source:HGNC Symbol;Acc:HGNC:25501]	564.465	607.625	587.971	1146.1	1079.54	1063.37	0.902105	7.10432e-27
ENSG00000184677	ZBTB40	zinc finger and BTB domain containing 40 [Source:HGNC Symbol;Acc:HGNC:29045]	554.417	552.625	465.854	178.352	198.171	215.424	-1.41142	7.82995e-27
ENSG00000115325	DOK1	docking protein 1 [Source:HGNC Symbol;Acc:HGNC:2990]	325.161	229.606	274.085	47.4903	67.8816	64.1689	-2.2088	8.07332e-27
ENSG00000067533	RRP15	ribosomal RNA processing 15 homolog [Source:HGNC Symbol;Acc:HGNC:24255]	464.907	454.846	464.949	154.08	193.791	166.151	-1.43009	8.13227e-27
ENSG00000133863	TEX15	testis expressed 15, meiosis and synapsis associated [Source:HGNC Symbol;Acc:HGNC:11738]	553.504	661.753	553.597	175.186	214.594	249.8	-1.47025	8.17545e-27
ENSG00000166902	MRPL16	mitochondrial ribosomal protein L16 [Source:HGNC Symbol;Acc:HGNC:14476]	927.987	893.978	937.135	477.014	472.982	473.245	-0.954863	8.29608e-27
ENSG00000187688	TRPV2	transient receptor potential cation channel subfamily V member 2 [Source:HGNC Symbol;Acc:HGNC:18082]	15.5273	6.11117	5.42742	147.748	110.581	148.963	3.91765	8.66209e-27
ENSG00000008300	CELSR3	cadherin EGF LAG seven-pass G-type receptor 3 [Source:HGNC Symbol;Acc:HGNC:3230]	514.229	535.164	503.846	211.068	221.163	201.674	-1.29265	8.78574e-27
ENSG00000181827	RFX7	regulatory factor X7 [Source:HGNC Symbol;Acc:HGNC:25777]	577.252	720.246	542.742	246.95	226.637	215.424	-1.41683	9.56187e-27
ENSG00000142102	PGGHG	protein-glucosylgalactosylhydroxylysine glucosidase [Source:HGNC Symbol;Acc:HGNC:26210]	333.381	272.384	292.176	698.635	766.406	640.543	1.23046	9.56312e-27
ENSG00000136720	HS6ST1	heparan sulfate 6-O-sulfotransferase 1 [Source:HGNC Symbol;Acc:HGNC:5201]	633.881	646.038	512.891	208.957	241.965	239.487	-1.37774	9.77987e-27
ENSG00000103335	PIEZO1	piezo type mechanosensitive ion channel component 1 [Source:HGNC Symbol;Acc:HGNC:28993]	18336	17834.2	18034.4	13006	13469	12664.2	-0.469752	1.05492e-26
ENSG00000065534	MYLK	myosin light chain kinase [Source:HGNC Symbol;Acc:HGNC:7590]	240.217	259.288	236.093	59.099	44.8895	64.1689	-2.13048	1.19762e-26
ENSG00000178826	TMEM139	transmembrane protein 139 [Source:HGNC Symbol;Acc:HGNC:22058]	258.485	213.018	214.383	45.3796	51.4587	48.1266	-2.2425	1.20517e-26
ENSG00000109084	TMEM97	transmembrane protein 97 [Source:HGNC Symbol;Acc:HGNC:28106]	1046.73	1091.28	992.313	576.216	520.061	505.33	-0.966101	1.25672e-26
ENSG00000065308	TRAM2	translocation associated membrane protein 2 [Source:HGNC Symbol;Acc:HGNC:16855]	690.51	705.404	683.855	317.657	333.934	325.428	-1.09019	1.28603e-26
ENSG00000175832	ETV4	ETS variant 4 [Source:HGNC Symbol;Acc:HGNC:3493]	1103.35	1061.6	1053.82	1727.59	1796.67	1794.44	0.7245	1.37367e-26
ENSG00000101413	RPRD1B	regulation of nuclear pre-mRNA domain containing 1B [Source:HGNC Symbol;Acc:HGNC:16209]	622.92	680.086	676.618	300.772	307.657	264.697	-1.18014	1.39336e-26
ENSG00000123268	ATF1	activating transcription factor 1 [Source:HGNC Symbol;Acc:HGNC:783]	1238.53	1304.3	1377.66	751.402	691.955	704.712	-0.867671	1.65325e-26
ENSG00000020256	ZFP64	ZFP64 zinc finger protein [Source:HGNC Symbol;Acc:HGNC:15940]	459.427	432.147	528.269	168.854	175.178	179.902	-1.43855	1.87629e-26
ENSG00000147144	CCDC120	coiled-coil domain containing 120 [Source:HGNC Symbol;Acc:HGNC:28910]	327.901	318.654	299.413	680.694	654.729	697.836	1.1038	1.89186e-26
ENSG00000134077	THUMPD3	THUMP domain containing 3 [Source:HGNC Symbol;Acc:HGNC:24493]	807.422	835.485	899.143	442.188	376.634	362.096	-1.10481	1.9084e-26
ENSG00000188566	NDOR1	NADPH dependent diflavin oxidoreductase 1 [Source:HGNC Symbol;Acc:HGNC:29838]	939.861	897.47	981.459	491.789	478.456	480.121	-0.958361	1.97445e-26
ENSG00000137831	UACA	uveal autoantigen with coiled-coil domains and ankyrin repeats [Source:HGNC Symbol;Acc:HGNC:15947]	471.301	452.227	432.385	894.928	855.09	983.158	1.01096	1.97904e-26
ENSG00000151914	DST	dystonin [Source:HGNC Symbol;Acc:HGNC:1090]	2077.92	2320.5	2045.23	3335.93	3463.06	3449.08	0.66911	2.15042e-26
ENSG00000171606	ZNF274	zinc finger protein 274 [Source:HGNC Symbol;Acc:HGNC:13068]	184.501	214.764	233.379	39.0476	38.3203	44.689	-2.37563	2.22304e-26
ENSG00000136908	DPM2	dolichyl-phosphate mannosyltransferase subunit 2, regulatory [Source:HGNC Symbol;Acc:HGNC:3006]	621.094	537.783	728.179	1251.63	1412.38	1295.98	1.06975	2.61301e-26
ENSG00000196453	ZNF777	zinc finger protein 777 [Source:HGNC Symbol;Acc:HGNC:22213]	299.586	258.415	332.882	48.5456	85.3995	71.0441	-2.12211	2.70354e-26
ENSG00000015171	ZMYND11	zinc finger MYND-type containing 11 [Source:HGNC Symbol;Acc:HGNC:16966]	418.325	448.735	474.899	146.692	182.842	155.839	-1.46759	2.84217e-26
ENSG00000057657	PRDM1	PR/SET domain 1 [Source:HGNC Symbol;Acc:HGNC:9346]	374.483	467.941	454.094	145.637	106.202	153.547	-1.67818	3.11545e-26
ENSG00000153234	NR4A2	nuclear receptor subfamily 4 group A member 2 [Source:HGNC Symbol;Acc:HGNC:7981]	568.118	598.895	631.39	1068	1432.08	1334.94	1.09203	3.14088e-26
ENSG00000170677	SOCS6	suppressor of cytokine signaling 6 [Source:HGNC Symbol;Acc:HGNC:16833]	1004.71	1047.63	1086.39	583.603	474.077	503.038	-1.00716	3.14978e-26
ENSG00000166411	IDH3A	isocitrate dehydrogenase 3 (NAD(+)) alpha [Source:HGNC Symbol;Acc:HGNC:5384]	574.512	564.847	588.875	1052.17	1051.07	1059.93	0.872138	3.25202e-26
ENSG00000155366	RHOC	ras homolog family member C [Source:HGNC Symbol;Acc:HGNC:669]	1412.99	1270.25	1434.65	2188.78	2307.98	2361.64	0.736015	3.50832e-26
ENSG00000142039	CCDC97	coiled-coil domain containing 97 [Source:HGNC Symbol;Acc:HGNC:28289]	565.378	500.243	562.643	215.289	234.301	220.007	-1.28181	3.5688e-26
ENSG00000011132	APBA3	amyloid beta precursor protein binding family A member 3 [Source:HGNC Symbol;Acc:HGNC:580]	335.208	349.21	377.206	733.461	743.413	731.067	1.05644	3.71786e-26
ENSG00000124214	STAU1	staufen double-stranded RNA binding protein 1 [Source:HGNC Symbol;Acc:HGNC:11370]	1673.3	1725.97	1648.13	931.865	935.015	1053.06	-0.790337	3.79818e-26
ENSG00000100811	YY1	YY1 transcription factor [Source:HGNC Symbol;Acc:HGNC:12856]	2770.26	3006.7	2774.32	4322.67	4328	4208.79	0.588535	3.93298e-26
ENSG00000182919	C11orf54	chromosome 11 open reading frame 54 [Source:HGNC Symbol;Acc:HGNC:30204]	295.933	308.178	330.168	100.257	67.8816	90.5239	-1.85195	4.17727e-26
ENSG00000171574	ZNF584	zinc finger protein 584 [Source:HGNC Symbol;Acc:HGNC:27318]	362.609	296.828	342.832	69.6525	94.1584	108.858	-1.88143	4.26312e-26
ENSG00000168566	SNRNP48	small nuclear ribonucleoprotein U11/U12 subunit 48 [Source:HGNC Symbol;Acc:HGNC:21368]	901.499	985.645	872.006	470.682	453.274	467.516	-0.987811	4.56642e-26
ENSG00000167967	E4F1	E4F transcription factor 1 [Source:HGNC Symbol;Acc:HGNC:3121]	1246.75	1132.31	1055.63	2208.83	2079.15	1891.84	0.847839	4.79488e-26
ENSG00000122390	NAA60	N(alpha)-acetyltransferase 60, NatF catalytic subunit [Source:HGNC Symbol;Acc:HGNC:25875]	951.735	907.073	1131.62	493.899	399.626	454.911	-1.14853	4.96326e-26
ENSG00000136940	PDCL	phosducin like [Source:HGNC Symbol;Acc:HGNC:8770]	302.327	323.019	312.981	652.2	656.919	695.545	1.09465	5.00607e-26
ENSG00000166478	ZNF143	zinc finger protein 143 [Source:HGNC Symbol;Acc:HGNC:12928]	259.398	275.876	250.566	668.03	567.14	591.27	1.21689	5.10575e-26
ENSG00000150510	FAM124A	family with sequence similarity 124 member A [Source:HGNC Symbol;Acc:HGNC:26413]	129.699	138.811	132.067	5.2767	4.37946	11.4587	-4.2607	5.20937e-26
ENSG00000188130	MAPK12	mitogen-activated protein kinase 12 [Source:HGNC Symbol;Acc:HGNC:6874]	435.679	437.385	422.434	848.493	886.841	814.715	0.97716	5.53545e-26
ENSG00000173227	SYT12	synaptotagmin 12 [Source:HGNC Symbol;Acc:HGNC:18381]	1539.03	1341.84	1533.25	751.402	849.615	782.631	-0.888889	5.62126e-26
ENSG00000176087	SLC35A4	solute carrier family 35 member A4 [Source:HGNC Symbol;Acc:HGNC:20753]	1415.73	1315.65	1284.49	701.801	787.208	710.441	-0.868503	5.74618e-26
ENSG00000186832	KRT16	keratin 16 [Source:HGNC Symbol;Acc:HGNC:6423]	21.0076	11.3493	22.6143	136.139	181.748	145.526	3.07969	6.14449e-26
ENSG00000010278	CD9	CD9 molecule [Source:HGNC Symbol;Acc:HGNC:1709]	3532.01	3270.35	3500.69	2313.31	2178.78	2179.45	-0.626668	6.37977e-26
ENSG00000151247	EIF4E	eukaryotic translation initiation factor 4E [Source:HGNC Symbol;Acc:HGNC:3287]	455.773	415.56	477.613	869.6	918.592	884.613	0.98687	6.58736e-26
ENSG00000108821	COL1A1	collagen type I alpha 1 chain [Source:HGNC Symbol;Acc:HGNC:2197]	1990.24	1747.8	1793.76	2968.67	3164.16	2892.18	0.706438	6.59648e-26
ENSG00000278129	ZNF8	zinc finger protein 8 [Source:HGNC Symbol;Acc:HGNC:13154]	390.924	415.56	336.5	120.309	136.858	111.15	-1.63328	6.93872e-26
ENSG00000175054	ATR	ATR serine/threonine kinase [Source:HGNC Symbol;Acc:HGNC:882]	897.846	940.248	824.968	435.855	446.705	449.182	-1.00013	7.51454e-26
ENSG00000235173	HGH1	HGH1 homolog [Source:HGNC Symbol;Acc:HGNC:24161]	1079.61	1031.92	1123.48	596.267	582.468	558.04	-0.896791	7.62603e-26
ENSG00000213390	ARHGAP19	Rho GTPase activating protein 19 [Source:HGNC Symbol;Acc:HGNC:23724]	147.966	142.303	157.395	420.025	374.444	430.848	1.4528	7.65737e-26
ENSG00000163220	S100A9	S100 calcium binding protein A9 [Source:HGNC Symbol;Acc:HGNC:10499]	12.7872	16.5875	11.7594	121.364	154.376	127.192	3.28946	7.72248e-26
ENSG00000156381	ANKRD9	ankyrin repeat domain 9 [Source:HGNC Symbol;Acc:HGNC:20096]	1419.38	1451.84	1492.54	2218.33	2341.92	2369.66	0.667034	7.91329e-26
ENSG00000004866	ST7	suppression of tumorigenicity 7 [Source:HGNC Symbol;Acc:HGNC:11351]	442.986	527.307	526.46	200.515	165.325	194.798	-1.4168	8.20886e-26
ENSG00000133606	MKRN1	makorin ring finger protein 1 [Source:HGNC Symbol;Acc:HGNC:7112]	1518.03	1540.89	1497.06	2308.03	2391.19	2509.46	0.661649	8.54392e-26
ENSG00000100504	PYGL	glycogen phosphorylase L [Source:HGNC Symbol;Acc:HGNC:9725]	1839.53	1780.97	1854.37	2810.37	2814.9	2730.61	0.610153	8.97528e-26
ENSG00000163728	TTC14	tetratricopeptide repeat domain 14 [Source:HGNC Symbol;Acc:HGNC:24697]	334.295	373.655	349.164	772.509	700.714	742.525	1.06741	9.11172e-26
ENSG00000064607	SUGP2	SURP and G-patch domain containing 2 [Source:HGNC Symbol;Acc:HGNC:18641]	2148.25	2077.8	1931.26	3237.78	3161.97	3151.15	0.633408	9.18839e-26
ENSG00000007202	KIAA0100	KIAA0100 [Source:HGNC Symbol;Acc:HGNC:28960]	5426.35	5833.55	5478.98	3838.27	3847.36	3626.69	-0.565224	9.20201e-26
ENSG00000169018	FEM1B	fem-1 homolog B [Source:HGNC Symbol;Acc:HGNC:3649]	786.414	872.152	770.694	1499.64	1365.3	1544.64	0.859678	9.49066e-26
ENSG00000172828	CES3	carboxylesterase 3 [Source:HGNC Symbol;Acc:HGNC:1865]	444.813	444.37	453.19	179.408	171.894	176.464	-1.34667	1.01351e-25
ENSG00000145868	FBXO38	F-box protein 38 [Source:HGNC Symbol;Acc:HGNC:28844]	494.135	644.292	557.215	196.293	224.447	226.883	-1.38999	1.05737e-25
ENSG00000157703	SVOPL	SVOP like [Source:HGNC Symbol;Acc:HGNC:27034]	180.848	179.843	217.097	31.6602	40.51	28.6468	-2.51737	1.11576e-25
ENSG00000140299	BNIP2	BCL2 interacting protein 2 [Source:HGNC Symbol;Acc:HGNC:1083]	1015.67	1098.27	1137.95	602.599	528.82	561.477	-0.941468	1.1216e-25
ENSG00000173726	TOMM20	translocase of outer mitochondrial membrane 20 [Source:HGNC Symbol;Acc:HGNC:20947]	4615.27	4513.54	4668.49	6522	6384.16	6545.22	0.495515	1.14253e-25
ENSG00000174684	B4GAT1	beta-1,4-glucuronyltransferase 1 [Source:HGNC Symbol;Acc:HGNC:15685]	715.171	651.277	685.664	303.938	316.416	333.449	-1.10585	1.18323e-25
ENSG00000178691	SUZ12	SUZ12, polycomb repressive complex 2 subunit [Source:HGNC Symbol;Acc:HGNC:17101]	1256.8	1413.43	1215.74	678.584	719.326	695.545	-0.892747	1.18341e-25
ENSG00000132294	EFR3A	EFR3 homolog A [Source:HGNC Symbol;Acc:HGNC:28970]	734.352	831.993	739.034	370.424	371.159	357.512	-1.06871	1.24664e-25
ENSG00000102317	RBM3	RNA binding motif protein 3 [Source:HGNC Symbol;Acc:HGNC:9900]	980.963	904.454	932.612	1644.22	1658.72	1520.57	0.775879	1.27187e-25
ENSG00000129521	EGLN3	egl-9 family hypoxia inducible factor 3 [Source:HGNC Symbol;Acc:HGNC:14661]	208.249	241.828	141.113	21.1068	17.5178	34.3762	-3.02445	1.31381e-25
ENSG00000110881	ASIC1	acid sensing ion channel subunit 1 [Source:HGNC Symbol;Acc:HGNC:100]	430.199	446.116	450.476	871.711	892.315	822.736	0.963389	1.34028e-25
ENSG00000144554	FANCD2	FA complementation group D2 [Source:HGNC Symbol;Acc:HGNC:3585]	1052.21	1037.15	1086.39	602.599	557.286	530.539	-0.908842	1.41722e-25
ENSG00000169047	IRS1	insulin receptor substrate 1 [Source:HGNC Symbol;Acc:HGNC:6125]	268.532	280.241	292.176	56.9884	90.8738	63.023	-1.99611	1.46791e-25
ENSG00000109079	TNFAIP1	TNF alpha induced protein 1 [Source:HGNC Symbol;Acc:HGNC:11894]	1664.17	1644.78	1716.87	1054.28	939.394	945.345	-0.773424	1.48633e-25
ENSG00000174652	ZNF266	zinc finger protein 266 [Source:HGNC Symbol;Acc:HGNC:13059]	327.901	281.987	307.554	96.036	91.9687	84.7946	-1.74826	1.52803e-25
ENSG00000112029	FBXO5	F-box protein 5 [Source:HGNC Symbol;Acc:HGNC:13584]	244.784	251.431	268.657	565.662	613.124	558.04	1.18327	1.53177e-25
ENSG00000184786	TCTE3	t-complex-associated-testis-expressed 3 [Source:HGNC Symbol;Acc:HGNC:11695]	52.9756	63.7308	81.4113	249.06	254.009	312.823	2.04103	1.53867e-25
ENSG00000198113	TOR4A	torsin family 4 member A [Source:HGNC Symbol;Acc:HGNC:25981]	1298.82	1217	1356.86	2060.02	2139.37	2104.97	0.703166	1.56165e-25
ENSG00000112146	FBXO9	F-box protein 9 [Source:HGNC Symbol;Acc:HGNC:13588]	1077.78	1074.69	1032.11	577.271	584.658	583.249	-0.867825	1.65582e-25
ENSG00000170382	LRRN2	leucine rich repeat neuronal 2 [Source:HGNC Symbol;Acc:HGNC:16914]	339.775	357.94	302.126	101.313	112.771	98.545	-1.67713	1.75849e-25
ENSG00000186174	BCL9L	B cell CLL/lymphoma 9 like [Source:HGNC Symbol;Acc:HGNC:23688]	1383.76	1389.86	1282.68	2158.17	2133.89	2206.95	0.679899	1.78533e-25
ENSG00000054179	ENTPD2	ectonucleoside triphosphate diphosphohydrolase 2 [Source:HGNC Symbol;Acc:HGNC:3364]	266.705	219.129	294.89	68.5971	59.1227	57.2936	-2.07497	1.85635e-25
ENSG00000176697	BDNF	brain derived neurotrophic factor [Source:HGNC Symbol;Acc:HGNC:1033]	345.255	377.147	399.82	132.973	128.099	126.046	-1.53513	1.8822e-25
ENSG00000164465	DCBLD1	discoidin, CUB and LCCL domain containing 1 [Source:HGNC Symbol;Acc:HGNC:21479]	509.662	584.927	511.987	235.341	212.404	192.507	-1.32606	1.91055e-25
ENSG00000101544	ADNP2	ADNP homeobox 2 [Source:HGNC Symbol;Acc:HGNC:23803]	516.056	513.339	492.086	1089.11	896.695	1067.95	1.0051	1.95023e-25
ENSG00000168874	ATOH8	atonal bHLH transcription factor 8 [Source:HGNC Symbol;Acc:HGNC:24126]	179.021	171.986	196.292	23.2175	39.4151	19.4798	-2.73438	1.99052e-25
ENSG00000196517	SLC6A9	solute carrier family 6 member 9 [Source:HGNC Symbol;Acc:HGNC:11056]	1020.24	928.026	1432.84	423.191	472.982	403.347	-1.37913	2.02587e-25
ENSG00000198924	DCLRE1A	DNA cross-link repair 1A [Source:HGNC Symbol;Acc:HGNC:17660]	249.351	327.384	354.592	79.1505	86.4943	79.0652	-1.92842	2.17961e-25
ENSG00000132600	PRMT7	protein arginine methyltransferase 7 [Source:HGNC Symbol;Acc:HGNC:25557]	1456.83	1453.59	1460.88	880.154	782.829	860.55	-0.792523	2.21444e-25
ENSG00000173230	GOLGB1	golgin B1 [Source:HGNC Symbol;Acc:HGNC:4429]	1919.91	2065.58	1711.45	1096.5	1042.31	1077.12	-0.825047	2.22507e-25
ENSG00000129317	PUS7L	pseudouridylate synthase 7 like [Source:HGNC Symbol;Acc:HGNC:25276]	641.188	789.215	575.307	203.681	282.475	240.633	-1.4656	2.25072e-25
ENSG00000177946	CENPBD1	CENPB DNA-binding domain containing 1 [Source:HGNC Symbol;Acc:HGNC:28272]	137.919	143.176	148.35	15.8301	14.2332	18.334	-3.15182	2.54386e-25
ENSG00000172113	NME6	NME/NM23 nucleoside diphosphate kinase 6 [Source:HGNC Symbol;Acc:HGNC:20567]	530.67	561.355	685.664	238.507	223.352	242.925	-1.33486	2.61695e-25
ENSG00000196305	IARS	isoleucyl-tRNA synthetase [Source:HGNC Symbol;Acc:HGNC:5330]	4668.25	4983.23	5564.92	3170.24	3205.77	3192.4	-0.669294	2.76911e-25
ENSG00000156853	ZNF689	zinc finger protein 689 [Source:HGNC Symbol;Acc:HGNC:25173]	171.714	163.256	214.383	35.8816	25.1819	24.0633	-2.68506	2.83098e-25
ENSG00000102030	NAA10	N(alpha)-acetyltransferase 10, NatA catalytic subunit [Source:HGNC Symbol;Acc:HGNC:18704]	444.813	418.179	388.965	851.66	845.236	802.111	0.997509	2.90847e-25
ENSG00000136942	RPL35	ribosomal protein L35 [Source:HGNC Symbol;Acc:HGNC:10344]	8297.08	6938.8	8503.86	12304.2	13973.8	13004.5	0.726634	2.91163e-25
ENSG00000185728	YTHDF3	YTH N6-methyladenosine RNA binding protein 3 [Source:HGNC Symbol;Acc:HGNC:26465]	911.546	982.153	881.956	1580.9	1530.62	1654.64	0.779565	3.01813e-25
ENSG00000163904	SENP2	SUMO specific peptidase 2 [Source:HGNC Symbol;Acc:HGNC:23116]	885.972	896.597	912.711	485.456	472.982	436.577	-0.949415	3.25406e-25
ENSG00000088256	GNA11	G protein subunit alpha 11 [Source:HGNC Symbol;Acc:HGNC:4379]	1570.09	1418.67	1398.47	801.003	868.228	775.756	-0.84316	3.27464e-25
ENSG00000105447	GRWD1	glutamate rich WD repeat containing 1 [Source:HGNC Symbol;Acc:HGNC:21270]	1054.03	930.645	1034.83	526.615	539.769	486.996	-0.958156	3.30018e-25
ENSG00000175745	NR2F1	nuclear receptor subfamily 2 group F member 1 [Source:HGNC Symbol;Acc:HGNC:7975]	1444.96	1474.54	1609.23	810.501	817.864	912.114	-0.834612	3.43992e-25
ENSG00000129933	MAU2	MAU2 sister chromatid cohesion factor [Source:HGNC Symbol;Acc:HGNC:29140]	873.185	925.406	897.334	455.907	490.5	448.036	-0.95105	3.56263e-25
ENSG00000173744	AGFG1	ArfGAP with FG repeats 1 [Source:HGNC Symbol;Acc:HGNC:5175]	1236.71	1327	1285.39	730.295	752.172	707.003	-0.813851	3.63168e-25
ENSG00000104823	ECH1	enoyl-CoA hydratase 1 [Source:HGNC Symbol;Acc:HGNC:3149]	2489.86	2152.01	2599.73	1355.06	1450.7	1364.73	-0.795915	3.67298e-25
ENSG00000044446	PHKA2	phosphorylase kinase regulatory subunit alpha 2 [Source:HGNC Symbol;Acc:HGNC:8926]	727.958	740.325	784.262	382.033	366.78	343.762	-1.04304	3.69618e-25
ENSG00000160908	ZNF394	zinc finger protein 394 [Source:HGNC Symbol;Acc:HGNC:18832]	239.304	185.954	212.574	490.733	566.045	545.435	1.32935	3.73997e-25
ENSG00000109971	HSPA8	heat shock protein family A (Hsp70) member 8 [Source:HGNC Symbol;Acc:HGNC:5241]	5660.17	5660.69	3924.03	18179.3	22775.4	19358.4	1.98413	3.8162e-25
ENSG00000123094	RASSF8	Ras association domain family member 8 [Source:HGNC Symbol;Acc:HGNC:13232]	1378.28	1482.4	1390.32	728.185	806.916	843.362	-0.838676	3.92028e-25
ENSG00000132639	SNAP25	synaptosome associated protein 25 [Source:HGNC Symbol;Acc:HGNC:11132]	345.255	411.195	424.243	126.641	135.763	142.088	-1.54665	4.05296e-25
ENSG00000175063	UBE2C	ubiquitin conjugating enzyme E2 C [Source:HGNC Symbol;Acc:HGNC:15937]	642.101	563.101	600.635	1087	1121.14	1108.06	0.877181	4.41067e-25
ENSG00000166226	CCT2	chaperonin containing TCP1 subunit 2 [Source:HGNC Symbol;Acc:HGNC:1615]	2583.02	2520.42	2565.36	3796.06	3756.48	3669.08	0.549357	4.56195e-25
ENSG00000174238	PITPNA	phosphatidylinositol transfer protein alpha [Source:HGNC Symbol;Acc:HGNC:9001]	1181.9	1134.93	1134.33	676.473	573.709	568.353	-0.92327	4.69289e-25
ENSG00000153904	DDAH1	dimethylarginine dimethylaminohydrolase 1 [Source:HGNC Symbol;Acc:HGNC:2715]	1485.14	1450.09	1432.84	870.656	844.141	877.738	-0.752672	4.80428e-25
ENSG00000166913	YWHAB	tyrosine 3-monooxygenase/tryptophan 5-monooxygenase activation protein beta [Source:HGNC Symbol;Acc:HGNC:12849]	2631.43	2523.04	2748.08	1671.66	1721.13	1674.12	-0.641118	4.90465e-25
ENSG00000171793	CTPS1	CTP synthase 1 [Source:HGNC Symbol;Acc:HGNC:2519]	1480.58	1478.9	1545.01	895.984	901.074	799.819	-0.793923	4.95283e-25
ENSG00000004799	PDK4	pyruvate dehydrogenase kinase 4 [Source:HGNC Symbol;Acc:HGNC:8812]	570.858	550.006	643.149	1068	1123.33	1120.66	0.908923	5.00567e-25
ENSG00000132823	OSER1	oxidative stress responsive serine rich 1 [Source:HGNC Symbol;Acc:HGNC:16105]	392.75	421.671	414.293	861.158	852.9	759.713	1.00987	5.12728e-25
ENSG00000125741	OPA3	OPA3, outer mitochondrial membrane lipid metabolism regulator [Source:HGNC Symbol;Acc:HGNC:8142]	509.662	437.385	534.601	196.293	192.696	190.215	-1.35445	5.16415e-25
ENSG00000100023	PPIL2	peptidylprolyl isomerase like 2 [Source:HGNC Symbol;Acc:HGNC:9261]	691.423	671.356	634.104	332.432	294.519	280.739	-1.13625	5.23271e-25
ENSG00000145741	BTF3	basic transcription factor 3 [Source:HGNC Symbol;Acc:HGNC:1125]	4546.77	3876.23	4448.68	6511.45	6724.66	6733.15	0.633688	5.26134e-25
ENSG00000186792	HYAL3	hyaluronoglucosaminidase 3 [Source:HGNC Symbol;Acc:HGNC:5322]	320.594	366.67	370.874	123.475	119.34	107.712	-1.59289	5.36412e-25
ENSG00000111424	VDR	vitamin D receptor [Source:HGNC Symbol;Acc:HGNC:12679]	727.958	750.801	848.487	384.144	364.59	357.512	-1.07243	5.63245e-25
ENSG00000139725	RHOF	ras homolog family member F, filopodia associated [Source:HGNC Symbol;Acc:HGNC:15703]	197.289	215.637	268.657	585.714	533.199	595.854	1.33104	5.78157e-25
ENSG00000105281	SLC1A5	solute carrier family 1 member 5 [Source:HGNC Symbol;Acc:HGNC:10943]	3190.41	3118.45	4297.61	1074.34	1182.45	1133.27	-1.64559	6.38558e-25
ENSG00000124201	ZNFX1	zinc finger NFX1-type containing 1 [Source:HGNC Symbol;Acc:HGNC:29271]	885.059	892.231	818.636	439.022	457.654	431.994	-0.966209	6.94984e-25
ENSG00000090238	YPEL3	yippee like 3 [Source:HGNC Symbol;Acc:HGNC:18327]	145.226	145.795	143.827	366.203	413.859	388.451	1.42582	7.11782e-25
ENSG00000155111	CDK19	cyclin dependent kinase 19 [Source:HGNC Symbol;Acc:HGNC:19338]	269.445	278.495	246.948	563.552	640.496	587.833	1.17225	7.90609e-25
ENSG00000108861	DUSP3	dual specificity phosphatase 3 [Source:HGNC Symbol;Acc:HGNC:3069]	992.837	976.915	950.703	1561.9	1612.74	1642.04	0.721658	8.29596e-25
ENSG00000160570	DEDD2	death effector domain containing 2 [Source:HGNC Symbol;Acc:HGNC:24450]	274.925	268.019	277.703	558.275	673.342	618.771	1.17276	9.01304e-25
ENSG00000172354	GNB2	G protein subunit beta 2 [Source:HGNC Symbol;Acc:HGNC:4398]	2667.05	2332.72	2728.18	4117.94	4036.77	4036.91	0.657971	9.1159e-25
ENSG00000141076	UTP4	UTP4, small subunit processome component [Source:HGNC Symbol;Acc:HGNC:1983]	1360.01	1297.32	1393.94	738.738	799.252	788.36	-0.800547	9.23803e-25
ENSG00000205542	TMSB4X	thymosin beta 4 X-linked [Source:HGNC Symbol;Acc:HGNC:11881]	13829.4	11874	15428.3	23681.8	22185.3	22460.2	0.732265	9.51806e-25
ENSG00000136717	BIN1	bridging integrator 1 [Source:HGNC Symbol;Acc:HGNC:1052]	1117.06	923.66	1109	1861.62	1908.35	1805.89	0.824477	9.73371e-25
ENSG00000074696	HACD3	3-hydroxyacyl-CoA dehydratase 3 [Source:HGNC Symbol;Acc:HGNC:24175]	1396.55	1456.21	1429.22	2390.35	2148.13	2324.98	0.680636	1.00347e-24
ENSG00000134884	ARGLU1	arginine and glutamate rich 1 [Source:HGNC Symbol;Acc:HGNC:25482]	2343.72	2447.09	2341.93	3745.4	3412.69	3789.4	0.617947	1.02175e-24
ENSG00000186638	KIF24	kinesin family member 24 [Source:HGNC Symbol;Acc:HGNC:19916]	253.004	250.558	233.379	48.5456	70.0714	64.1689	-2.01389	1.02886e-24
ENSG00000127955	GNAI1	G protein subunit alpha i1 [Source:HGNC Symbol;Acc:HGNC:4384]	582.732	646.911	642.245	1099.66	1241.58	1132.12	0.891533	1.11376e-24
ENSG00000166685	COG1	component of oligomeric golgi complex 1 [Source:HGNC Symbol;Acc:HGNC:6545]	517.883	488.021	539.124	211.068	202.55	232.612	-1.2582	1.32861e-24
ENSG00000162613	FUBP1	far upstream element binding protein 1 [Source:HGNC Symbol;Acc:HGNC:4004]	3333.81	3683.29	3138.86	5679.84	5061.56	5504.77	0.677674	1.33648e-24
ENSG00000205765	C5orf51	chromosome 5 open reading frame 51 [Source:HGNC Symbol;Acc:HGNC:27750]	1447.7	1625.57	1618.28	922.367	902.169	902.947	-0.782534	1.43713e-24
ENSG00000124313	IQSEC2	IQ motif and Sec7 domain 2 [Source:HGNC Symbol;Acc:HGNC:29059]	223.776	235.717	246.948	502.342	566.045	566.061	1.20959	1.44895e-24
ENSG00000110092	CCND1	cyclin D1 [Source:HGNC Symbol;Acc:HGNC:1582]	1794.78	1736.45	1642.7	992.02	1085.01	990.034	-0.754344	1.48407e-24
ENSG00000181789	COPG1	coatomer protein complex subunit gamma 1 [Source:HGNC Symbol;Acc:HGNC:2236]	4627.15	4599.1	4693.81	3287.38	3257.22	3218.76	-0.511624	1.53907e-24
ENSG00000171823	FBXL14	F-box and leucine rich repeat protein 14 [Source:HGNC Symbol;Acc:HGNC:28624]	251.178	252.304	244.234	59.099	76.6406	58.4395	-1.94483	1.57623e-24
ENSG00000162139	NEU3	neuraminidase 3 [Source:HGNC Symbol;Acc:HGNC:7760]	569.031	592.784	532.792	1077.5	1007.28	1039.31	0.88239	1.59253e-24
ENSG00000132688	NES	nestin [Source:HGNC Symbol;Acc:HGNC:7756]	668.589	565.72	525.555	1092.28	1181.36	1211.19	0.985604	1.66268e-24
ENSG00000198931	APRT	adenine phosphoribosyltransferase [Source:HGNC Symbol;Acc:HGNC:626]	1855.97	1478.03	1790.14	2849.42	3010.88	3023.96	0.794159	1.84506e-24
ENSG00000120162	MOB3B	MOB kinase activator 3B [Source:HGNC Symbol;Acc:HGNC:23825]	574.512	664.372	645.863	274.388	299.993	262.405	-1.17131	1.86769e-24
ENSG00000132535	DLG4	discs large MAGUK scaffold protein 4 [Source:HGNC Symbol;Acc:HGNC:2903]	498.702	505.481	522.842	996.241	951.438	907.531	0.903279	1.87124e-24
ENSG00000121454	LHX4	LIM homeobox 4 [Source:HGNC Symbol;Acc:HGNC:21734]	337.948	364.924	331.977	96.036	95.2533	132.921	-1.67767	1.88819e-24
ENSG00000167635	ZNF146	zinc finger protein 146 [Source:HGNC Symbol;Acc:HGNC:12931]	966.349	1056.36	1035.73	552.998	541.958	561.477	-0.884986	1.92361e-24
ENSG00000175416	CLTB	clathrin light chain B [Source:HGNC Symbol;Acc:HGNC:2091]	839.39	720.246	836.727	1388.83	1460.55	1415.15	0.831921	1.9368e-24
ENSG00000134769	DTNA	dystrobrevin alpha [Source:HGNC Symbol;Acc:HGNC:3057]	2.74012	4.36512	9.95027	148.803	124.815	88.2322	4.40978	2.19716e-24
ENSG00000100836	PABPN1	poly(A) binding protein nuclear 1 [Source:HGNC Symbol;Acc:HGNC:8565]	680.463	560.482	658.527	1293.85	1254.72	1124.1	0.952142	2.23729e-24
ENSG00000165959	CLMN	calmin [Source:HGNC Symbol;Acc:HGNC:19972]	105.951	138.811	142.018	9.49806	8.75892	10.3129	-3.76068	2.39059e-24
ENSG00000204673	AKT1S1	AKT1 substrate 1 [Source:HGNC Symbol;Acc:HGNC:28426]	1486.06	1324.38	1479.88	748.236	831.003	826.174	-0.835081	2.4191e-24
ENSG00000160447	PKN3	protein kinase N3 [Source:HGNC Symbol;Acc:HGNC:17999]	1480.58	1265.89	1394.85	803.114	720.421	745.963	-0.867122	2.48533e-24
ENSG00000113811	SELENOK	selenoprotein K [Source:HGNC Symbol;Acc:HGNC:30394]	367.176	343.972	333.786	685.971	709.473	740.234	1.03109	2.5198e-24
ENSG00000182253	SYNM	synemin [Source:HGNC Symbol;Acc:HGNC:24466]	705.124	615.483	566.261	255.392	292.329	242.925	-1.25435	2.83029e-24
ENSG00000188522	FAM83G	family with sequence similarity 83 member G [Source:HGNC Symbol;Acc:HGNC:32554]	525.19	466.195	438.717	937.142	912.023	929.302	0.958434	3.05495e-24
ENSG00000120697	ALG5	ALG5, dolichyl-phosphate beta-glucosyltransferase [Source:HGNC Symbol;Acc:HGNC:20266]	267.618	197.304	257.802	51.7117	52.5535	61.8771	-2.12233	3.0832e-24
ENSG00000117266	CDK18	cyclin dependent kinase 18 [Source:HGNC Symbol;Acc:HGNC:8751]	1047.64	946.359	892.811	1734.98	1738.65	1580.16	0.808306	3.096e-24
ENSG00000172183	ISG20	interferon stimulated exonuclease gene 20 [Source:HGNC Symbol;Acc:HGNC:6130]	327.901	315.162	350.069	664.864	677.722	711.587	1.04845	3.13451e-24
ENSG00000115484	CCT4	chaperonin containing TCP1 subunit 4 [Source:HGNC Symbol;Acc:HGNC:1617]	3964.95	3846.55	4058.81	5489.88	5838.92	5717.9	0.522117	3.24489e-24
ENSG00000079691	CARMIL1	capping protein regulator and myosin 1 linker 1 [Source:HGNC Symbol;Acc:HGNC:21581]	660.369	636.435	689.282	311.325	325.175	261.259	-1.14417	3.33366e-24
ENSG00000005893	LAMP2	lysosomal associated membrane protein 2 [Source:HGNC Symbol;Acc:HGNC:6501]	1651.38	1692.8	1589.33	2572.92	2448.12	2640.09	0.634757	3.50825e-24
ENSG00000065559	MAP2K4	mitogen-activated protein kinase kinase 4 [Source:HGNC Symbol;Acc:HGNC:6844]	485.915	447.862	474.899	183.629	188.317	205.111	-1.28832	3.55226e-24
ENSG00000124459	ZNF45	zinc finger protein 45 [Source:HGNC Symbol;Acc:HGNC:13111]	137.919	155.398	168.25	20.0515	25.1819	9.16698	-3.07683	3.56054e-24
ENSG00000112039	FANCE	FA complementation group E [Source:HGNC Symbol;Acc:HGNC:3586]	427.459	454.846	445.049	803.114	876.987	888.051	0.951577	3.59109e-24
ENSG00000185483	ROR1	receptor tyrosine kinase like orphan receptor 1 [Source:HGNC Symbol;Acc:HGNC:10256]	318.767	389.369	375.397	131.918	118.245	110.004	-1.58777	3.6708e-24
ENSG00000117984	CTSD	cathepsin D [Source:HGNC Symbol;Acc:HGNC:2529]	1406.59	1260.65	1459.07	2211.99	2224.77	2343.31	0.716551	3.74721e-24
ENSG00000172007	RAB33B	RAB33B, member RAS oncogene family [Source:HGNC Symbol;Acc:HGNC:16075]	154.36	156.271	142.922	405.251	414.954	370.117	1.39225	4.0697e-24
ENSG00000130158	DOCK6	dedicator of cytokinesis 6 [Source:HGNC Symbol;Acc:HGNC:19189]	801.028	842.469	766.171	1388.83	1340.11	1385.36	0.771596	4.0805e-24
ENSG00000197961	ZNF121	zinc finger protein 121 [Source:HGNC Symbol;Acc:HGNC:12904]	753.533	817.151	673	374.646	325.175	325.428	-1.12924	4.46276e-24
ENSG00000154473	BUB3	BUB3, mitotic checkpoint protein [Source:HGNC Symbol;Acc:HGNC:1151]	2209.45	2196.53	2175.49	3376.03	3386.42	3127.09	0.587712	4.75173e-24
ENSG00000165502	RPL36AL	ribosomal protein L36a like [Source:HGNC Symbol;Acc:HGNC:10346]	868.618	715.007	812.304	1395.16	1487.92	1432.34	0.849317	4.82897e-24
ENSG00000278259	MYO19	myosin XIX [Source:HGNC Symbol;Acc:HGNC:26234]	2246.9	2393.83	2362.74	1500.69	1533.91	1427.76	-0.650103	4.84484e-24
ENSG00000134294	SLC38A2	solute carrier family 38 member 2 [Source:HGNC Symbol;Acc:HGNC:13448]	19540.7	22047.4	20572.6	14447.6	12194.6	13492.6	-0.631134	4.92192e-24
ENSG00000164187	LMBRD2	LMBR1 domain containing 2 [Source:HGNC Symbol;Acc:HGNC:25287]	891.452	949.851	806.877	410.527	468.602	428.556	-1.01838	5.09816e-24
ENSG00000184432	COPB2	coatomer protein complex subunit beta 2 [Source:HGNC Symbol;Acc:HGNC:2232]	4105.61	4077.9	4208.06	2815.65	2709.79	2928.85	-0.551739	5.36521e-24
ENSG00000177189	RPS6KA3	ribosomal protein S6 kinase A3 [Source:HGNC Symbol;Acc:HGNC:10432]	1692.48	1927.64	1758.48	1020.51	1112.38	1022.12	-0.769757	5.56792e-24
ENSG00000103066	PLA2G15	phospholipase A2 group XV [Source:HGNC Symbol;Acc:HGNC:17163]	309.633	314.289	301.222	730.295	599.986	678.356	1.11863	5.76165e-24
ENSG00000198795	ZNF521	zinc finger protein 521 [Source:HGNC Symbol;Acc:HGNC:24605]	207.336	223.494	227.047	39.0476	62.4073	43.5432	-2.18253	5.82195e-24
ENSG00000169136	ATF5	activating transcription factor 5 [Source:HGNC Symbol;Acc:HGNC:790]	222.863	215.637	240.616	65.4311	47.0792	48.1266	-2.0765	7.29801e-24
ENSG00000130024	PHF10	PHD finger protein 10 [Source:HGNC Symbol;Acc:HGNC:18250]	2032.26	2224.47	2313.89	1391.99	1310.55	1304	-0.713469	7.30183e-24
ENSG00000132471	WBP2	WW domain binding protein 2 [Source:HGNC Symbol;Acc:HGNC:12738]	1714.4	1584.54	1650.84	2634.13	2660.52	2448.73	0.645971	7.86467e-24
ENSG00000135362	PRR5L	proline rich 5 like [Source:HGNC Symbol;Acc:HGNC:25878]	333.381	343.972	426.957	113.977	131.384	87.0863	-1.7298	8.38392e-24
ENSG00000186591	UBE2H	ubiquitin conjugating enzyme E2 H [Source:HGNC Symbol;Acc:HGNC:12484]	1684.26	1722.48	1961.11	2810.37	2865.26	3025.1	0.696678	8.65915e-24
ENSG00000005801	ZNF195	zinc finger protein 195 [Source:HGNC Symbol;Acc:HGNC:12986]	326.074	379.766	312.077	118.198	91.9687	113.441	-1.65343	8.70525e-24
ENSG00000118655	DCLRE1B	DNA cross-link repair 1B [Source:HGNC Symbol;Acc:HGNC:17641]	511.489	548.26	536.41	229.009	241.965	236.05	-1.17513	8.80834e-24
ENSG00000123485	HJURP	Holliday junction recognition protein [Source:HGNC Symbol;Acc:HGNC:25444]	454.86	468.814	420.625	957.194	814.58	889.197	0.985153	8.89956e-24
ENSG00000124145	SDC4	syndecan 4 [Source:HGNC Symbol;Acc:HGNC:10661]	1002.88	912.311	1090.01	1743.42	1674.05	1742.87	0.780301	9.06579e-24
ENSG00000109332	UBE2D3	ubiquitin conjugating enzyme E2 D3 [Source:HGNC Symbol;Acc:HGNC:12476]	1848.67	2032.4	1875.17	2966.56	2863.07	3023.96	0.620876	9.38792e-24
ENSG00000188229	TUBB4B	tubulin beta 4B class IVb [Source:HGNC Symbol;Acc:HGNC:20771]	5307.61	4881.08	4343.75	2940.18	3098.47	2975.83	-0.68896	1.12287e-23
ENSG00000198886	MT-ND4	mitochondrially encoded NADH:ubiquinone oxidoreductase core subunit 4 [Source:HGNC Symbol;Acc:HGNC:7459]	111338	120436	124614	86934.7	82510.1	83793.1	-0.492954	1.12794e-23
ENSG00000117475	BLZF1	basic leucine zipper nuclear factor 1 [Source:HGNC Symbol;Acc:HGNC:1065]	258.485	281.114	299.413	605.765	594.512	603.875	1.10442	1.20998e-23
ENSG00000130021	PUDP	pseudouridine 5'-phosphatase [Source:HGNC Symbol;Acc:HGNC:16818]	304.153	309.924	358.21	78.0952	109.487	107.712	-1.72167	1.23495e-23
ENSG00000250479	CHCHD10	coiled-coil-helix-coiled-coil-helix domain containing 10 [Source:HGNC Symbol;Acc:HGNC:15559]	1646.81	1330.49	1650.84	2588.75	2682.42	2944.89	0.828103	1.25329e-23
ENSG00000043143	JADE2	jade family PHD finger 2 [Source:HGNC Symbol;Acc:HGNC:22984]	1022.98	1031.04	1066.49	578.326	595.607	570.644	-0.838783	1.25433e-23
ENSG00000181038	METTL23	methyltransferase like 23 [Source:HGNC Symbol;Acc:HGNC:26988]	601	508.101	642.245	218.455	227.732	266.988	-1.2972	1.32049e-23
ENSG00000215784	FAM72D	family with sequence similarity 72 member D [Source:HGNC Symbol;Acc:HGNC:33593]	47.4954	40.1591	61.5108	230.064	188.317	246.363	2.15694	1.41355e-23
ENSG00000011478	QPCTL	glutaminyl-peptide cyclotransferase like [Source:HGNC Symbol;Acc:HGNC:25952]	1634.02	1485.89	1687.02	942.419	970.051	907.531	-0.769028	1.50426e-23
ENSG00000237330	RNF223	ring finger protein 223 [Source:HGNC Symbol;Acc:HGNC:40020]	4.56687	8.73025	1.80914	90.7593	119.34	120.317	4.44002	1.50822e-23
ENSG00000156467	UQCRB	ubiquinol-cytochrome c reductase binding protein [Source:HGNC Symbol;Acc:HGNC:12582]	1567.35	1416.05	1507.92	2253.15	2498.48	2504.88	0.692066	1.53829e-23
ENSG00000119915	ELOVL3	ELOVL fatty acid elongase 3 [Source:HGNC Symbol;Acc:HGNC:18047]	172.628	141.43	117.594	15.8301	13.1384	19.4798	-3.15837	1.58206e-23
ENSG00000108474	PIGL	phosphatidylinositol glycan anchor biosynthesis class L [Source:HGNC Symbol;Acc:HGNC:8966]	191.808	210.399	220.715	467.516	511.302	485.85	1.2331	1.6111e-23
ENSG00000007264	MATK	megakaryocyte-associated tyrosine kinase [Source:HGNC Symbol;Acc:HGNC:6906]	1474.18	1318.27	1424.7	795.726	848.521	795.235	-0.789464	1.62234e-23
ENSG00000106028	SSBP1	single stranded DNA binding protein 1 [Source:HGNC Symbol;Acc:HGNC:11317]	958.128	974.296	931.707	1562.96	1532.81	1559.53	0.700695	1.65427e-23
ENSG00000196411	EPHB4	EPH receptor B4 [Source:HGNC Symbol;Acc:HGNC:3395]	2178.39	2171.21	2192.68	3197.68	3248.46	3132.82	0.550158	1.65736e-23
ENSG00000180346	TIGD2	tigger transposable element derived 2 [Source:HGNC Symbol;Acc:HGNC:18333]	249.351	269.765	271.371	86.5379	70.0714	65.3147	-1.83004	1.69919e-23
ENSG00000112763	BTN2A1	butyrophilin subfamily 2 member A1 [Source:HGNC Symbol;Acc:HGNC:1136]	279.492	292.463	284.94	650.09	571.52	610.75	1.09659	1.7967e-23
ENSG00000132507	EIF5A	eukaryotic translation initiation factor 5A [Source:HGNC Symbol;Acc:HGNC:3300]	6463.03	5700.85	6499.34	8906.02	10029	9729.6	0.619088	1.82975e-23
ENSG00000181467	RAP2B	RAP2B, member of RAS oncogene family [Source:HGNC Symbol;Acc:HGNC:9862]	382.703	410.322	313.886	107.645	133.574	121.462	-1.61088	1.87465e-23
ENSG00000160803	UBQLN4	ubiquilin 4 [Source:HGNC Symbol;Acc:HGNC:1237]	1373.71	1356.68	1273.63	2018.87	2203.96	2187.47	0.678676	1.9002e-23
ENSG00000102362	SYTL4	synaptotagmin like 4 [Source:HGNC Symbol;Acc:HGNC:15588]	2.74012	0	0	333.487	320.795	294.489	8.46231	1.91317e-23
ENSG00000166123	GPT2	glutamic--pyruvic transaminase 2 [Source:HGNC Symbol;Acc:HGNC:18062]	1378.28	1438.75	2159.21	301.827	371.159	346.053	-2.28802	1.98927e-23
ENSG00000196083	IL1RAP	interleukin 1 receptor accessory protein [Source:HGNC Symbol;Acc:HGNC:5995]	1105.18	1189.93	1203.08	655.366	670.057	566.061	-0.886348	2.05793e-23
ENSG00000135521	LTV1	LTV1 ribosome biogenesis factor [Source:HGNC Symbol;Acc:HGNC:21173]	284.059	248.812	235.188	77.0398	51.4587	68.7523	-1.96004	2.12663e-23
ENSG00000184857	TMEM186	transmembrane protein 186 [Source:HGNC Symbol;Acc:HGNC:24530]	226.517	153.652	230.665	35.8816	41.6049	35.522	-2.43346	2.20072e-23
ENSG00000099998	GGT5	gamma-glutamyltransferase 5 [Source:HGNC Symbol;Acc:HGNC:4260]	130.612	111.747	126.64	13.7194	6.56919	4.58349	-3.87443	2.28647e-23
ENSG00000110107	PRPF19	pre-mRNA processing factor 19 [Source:HGNC Symbol;Acc:HGNC:17896]	2297.13	2167.72	2366.36	1507.03	1334.64	1310.88	-0.717503	2.40238e-23
ENSG00000132603	NIP7	NIP7, nucleolar pre-rRNA processing protein [Source:HGNC Symbol;Acc:HGNC:24328]	608.307	559.609	639.531	1084.89	1067.49	1103.48	0.849349	2.43733e-23
ENSG00000130726	TRIM28	tripartite motif containing 28 [Source:HGNC Symbol;Acc:HGNC:16384]	5959.76	5409.26	5694.27	3713.74	3953.56	3954.41	-0.554143	2.44349e-23
ENSG00000070614	NDST1	N-deacetylase and N-sulfotransferase 1 [Source:HGNC Symbol;Acc:HGNC:7680]	1453.18	1430.01	1380.37	750.347	846.331	866.28	-0.79241	2.53301e-23
ENSG00000231500	RPS18	ribosomal protein S18 [Source:HGNC Symbol;Acc:HGNC:10401]	13421.1	11957.8	13972	18917	19457.9	19601.3	0.559095	2.59899e-23
ENSG00000147475	ERLIN2	ER lipid raft associated 2 [Source:HGNC Symbol;Acc:HGNC:1356]	722.478	749.928	810.495	344.041	350.357	407.931	-1.0515	2.7909e-23
ENSG00000164040	PGRMC2	progesterone receptor membrane component 2 [Source:HGNC Symbol;Acc:HGNC:16089]	1064.08	1141.92	1184.08	622.651	524.44	637.105	-0.926312	2.84069e-23
ENSG00000171236	LRG1	leucine rich alpha-2-glycoprotein 1 [Source:HGNC Symbol;Acc:HGNC:29480]	936.207	929.772	1060.16	535.057	511.302	473.245	-0.944466	2.90093e-23
ENSG00000123349	PFDN5	prefoldin subunit 5 [Source:HGNC Symbol;Acc:HGNC:8869]	2026.78	1828.99	1786.53	2884.24	2940.81	2930	0.63393	2.96093e-23
ENSG00000142856	ITGB3BP	integrin subunit beta 3 binding protein [Source:HGNC Symbol;Acc:HGNC:6157]	1075.04	1122.71	1119.86	654.311	618.599	603.875	-0.821442	3.21021e-23
ENSG00000115738	ID2	inhibitor of DNA binding 2 [Source:HGNC Symbol;Acc:HGNC:5361]	4.56687	8.73025	8.14113	92.8699	119.34	108.858	3.90006	3.63436e-23
ENSG00000187866	FAM122A	family with sequence similarity 122A [Source:HGNC Symbol;Acc:HGNC:23490]	314.2	282.86	367.255	104.479	102.917	96.2533	-1.66604	3.72987e-23
ENSG00000123297	TSFM	Ts translation elongation factor, mitochondrial [Source:HGNC Symbol;Acc:HGNC:12367]	543.457	512.466	504.75	233.23	211.309	239.487	-1.19024	3.74417e-23
ENSG00000151150	ANK3	ankyrin 3 [Source:HGNC Symbol;Acc:HGNC:494]	12.7872	14.8414	16.2823	120.309	125.909	119.171	3.0563	3.75391e-23
ENSG00000213445	SIPA1	signal-induced proliferation-associated 1 [Source:HGNC Symbol;Acc:HGNC:10885]	1207.48	1123.58	1113.53	1838.4	1907.26	1794.44	0.68581	3.79195e-23
ENSG00000164850	GPER1	G protein-coupled estrogen receptor 1 [Source:HGNC Symbol;Acc:HGNC:4485]	150.707	167.621	142.922	28.4942	18.6127	22.9174	-2.71719	3.8963e-23
ENSG00000100243	CYB5R3	cytochrome b5 reductase 3 [Source:HGNC Symbol;Acc:HGNC:2873]	2839.68	2701.14	2802.36	4053.56	4098.08	3915.45	0.532595	3.96402e-23
ENSG00000104067	TJP1	tight junction protein 1 [Source:HGNC Symbol;Acc:HGNC:11827]	749.879	867.787	798.735	408.417	386.487	418.243	-0.994582	4.06123e-23
ENSG00000159263	SIM2	SIM bHLH transcription factor 2 [Source:HGNC Symbol;Acc:HGNC:10883]	167.147	142.303	176.391	433.745	406.195	404.493	1.35804	4.12873e-23
ENSG00000143493	INTS7	integrator complex subunit 7 [Source:HGNC Symbol;Acc:HGNC:24484]	643.928	836.358	847.582	346.152	354.736	330.011	-1.17509	4.25493e-23
ENSG00000133466	C1QTNF6	C1q and TNF related 6 [Source:HGNC Symbol;Acc:HGNC:14343]	1704.35	1643.03	1904.12	1027.9	993.043	1067.95	-0.765722	4.36397e-23
ENSG00000171813	PWWP2B	PWWP domain containing 2B [Source:HGNC Symbol;Acc:HGNC:25150]	403.711	326.511	378.11	712.355	892.315	806.694	1.12173	4.81431e-23
ENSG00000164219	PGGT1B	protein geranylgeranyltransferase type I subunit beta [Source:HGNC Symbol;Acc:HGNC:8895]	495.048	569.212	527.364	222.677	199.265	248.654	-1.2482	4.88943e-23
ENSG00000138834	MAPK8IP3	mitogen-activated protein kinase 8 interacting protein 3 [Source:HGNC Symbol;Acc:HGNC:6884]	556.244	528.18	514.7	922.367	1003.99	1002.64	0.872898	5.27427e-23
ENSG00000189334	S100A14	S100 calcium binding protein A14 [Source:HGNC Symbol;Acc:HGNC:18901]	38.3617	41.9052	75.9839	230.064	259.483	237.196	2.21837	5.33279e-23
ENSG00000185090	MANEAL	mannosidase endo-alpha like [Source:HGNC Symbol;Acc:HGNC:26452]	305.067	411.195	327.454	86.5379	108.392	120.317	-1.73023	5.433e-23
ENSG00000013588	GPRC5A	G protein-coupled receptor class C group 5 member A [Source:HGNC Symbol;Acc:HGNC:9836]	11191.6	13827	11231.1	21504.7	18686.1	19681.5	0.723889	5.52584e-23
ENSG00000112365	ZBTB24	zinc finger and BTB domain containing 24 [Source:HGNC Symbol;Acc:HGNC:21143]	255.744	247.939	234.284	62.2651	76.6406	66.4606	-1.84584	5.53287e-23
ENSG00000167196	FBXO22	F-box protein 22 [Source:HGNC Symbol;Acc:HGNC:13593]	815.642	887.866	832.205	1432.1	1517.48	1364.73	0.766691	5.70765e-23
ENSG00000076924	XAB2	XPA binding protein 2 [Source:HGNC Symbol;Acc:HGNC:14089]	1201.09	1101.76	1131.62	2038.92	1891.93	1773.81	0.732633	5.7583e-23
ENSG00000198324	PHETA1	PH domain containing endocytic trafficking adaptor 1 [Source:HGNC Symbol;Acc:HGNC:26509]	160.754	152.779	167.345	367.258	447.8	429.702	1.37182	6.08399e-23
ENSG00000182979	MTA1	metastasis associated 1 [Source:HGNC Symbol;Acc:HGNC:7410]	1427.6	1366.28	1472.64	2126.51	2349.58	2273.41	0.661667	6.29182e-23
ENSG00000142230	SAE1	SUMO1 activating enzyme subunit 1 [Source:HGNC Symbol;Acc:HGNC:30660]	2412.22	2237.56	2464.05	1538.69	1531.72	1491.93	-0.640579	6.29522e-23
ENSG00000132646	PCNA	proliferating cell nuclear antigen [Source:HGNC Symbol;Acc:HGNC:8729]	2598.55	2575.42	2509.28	1711.76	1495.59	1668.39	-0.65603	6.32222e-23
ENSG00000160948	VPS28	VPS28, ESCRT-I subunit [Source:HGNC Symbol;Acc:HGNC:18178]	626.574	518.577	593.398	1098.61	1162.75	1027.85	0.920602	7.01748e-23
ENSG00000127585	FBXL16	F-box and leucine rich repeat protein 16 [Source:HGNC Symbol;Acc:HGNC:14150]	1201.09	1073.82	1081.87	1778.25	1844.85	1837.98	0.702225	7.54863e-23
ENSG00000147454	SLC25A37	solute carrier family 25 member 37 [Source:HGNC Symbol;Acc:HGNC:29786]	794.635	852.945	849.391	1412.05	1420.04	1344.11	0.742051	7.6049e-23
ENSG00000196312	MFSD14C	major facilitator superfamily domain containing 14C [Source:HGNC Symbol;Acc:HGNC:23672]	748.966	897.47	790.594	363.037	414.954	405.639	-1.04286	7.65973e-23
ENSG00000166848	TERF2IP	TERF2 interacting protein [Source:HGNC Symbol;Acc:HGNC:19246]	652.148	687.071	671.191	1194.65	1152.89	1121.81	0.787286	7.97563e-23
ENSG00000173818	ENDOV	endonuclease V [Source:HGNC Symbol;Acc:HGNC:26640]	399.144	359.686	365.446	151.969	135.763	129.484	-1.42856	8.40688e-23
ENSG00000196652	ZKSCAN5	zinc finger with KRAB and SCAN domains 5 [Source:HGNC Symbol;Acc:HGNC:12867]	321.507	343.972	360.019	129.807	117.151	118.025	-1.48966	8.41443e-23
ENSG00000120963	ZNF706	zinc finger protein 706 [Source:HGNC Symbol;Acc:HGNC:24992]	536.15	569.212	597.016	980.411	1033.55	1087.43	0.864873	8.78439e-23
ENSG00000175265	GOLGA8A	golgin A8 family member A [Source:HGNC Symbol;Acc:HGNC:31972]	843.957	826.755	812.304	429.523	460.938	418.243	-0.923705	8.89406e-23
ENSG00000168090	COPS6	COP9 signalosome subunit 6 [Source:HGNC Symbol;Acc:HGNC:21749]	1621.24	1518.19	1668.93	2388.23	2575.12	2522.07	0.638565	9.14203e-23
ENSG00000134283	PPHLN1	periphilin 1 [Source:HGNC Symbol;Acc:HGNC:19369]	1034.85	1025.8	1010.4	560.386	545.243	606.166	-0.843781	9.14389e-23
ENSG00000134709	HOOK1	hook microtubule tethering protein 1 [Source:HGNC Symbol;Acc:HGNC:19884]	281.319	278.495	245.139	89.7039	68.9765	74.4817	-1.78589	9.49717e-23
ENSG00000095261	PSMD5	proteasome 26S subunit, non-ATPase 5 [Source:HGNC Symbol;Acc:HGNC:9563]	1195.61	1196.04	1206.7	691.248	712.757	593.562	-0.848219	9.64868e-23
ENSG00000138459	SLC35A5	solute carrier family 35 member A5 [Source:HGNC Symbol;Acc:HGNC:20792]	230.17	277.622	277.703	56.9884	83.2098	71.0441	-1.89665	9.65409e-23
ENSG00000270170	NCBP2-AS2	NCBP2 antisense RNA 2 (head to head) [Source:HGNC Symbol;Acc:HGNC:25121]	645.755	539.529	623.249	263.835	260.578	286.468	-1.15752	9.7915e-23
ENSG00000243477	NAA80	N(alpha)-acetyltransferase 80, NatH catalytic subunit [Source:HGNC Symbol;Acc:HGNC:30252]	408.278	467.068	406.152	895.984	828.813	796.381	0.976215	9.93712e-23
ENSG00000185917	SETD4	SET domain containing 4 [Source:HGNC Symbol;Acc:HGNC:1258]	268.532	253.177	261.421	69.6525	72.2611	88.2322	-1.76902	1.01898e-22
ENSG00000012232	EXTL3	exostosin like glycosyltransferase 3 [Source:HGNC Symbol;Acc:HGNC:3518]	1158.16	1117.47	1113.53	1748.7	1770.4	1849.44	0.663455	1.02155e-22
ENSG00000134508	CABLES1	Cdk5 and Abl enzyme substrate 1 [Source:HGNC Symbol;Acc:HGNC:25097]	435.679	469.687	437.812	176.242	201.455	174.173	-1.28326	1.10464e-22
ENSG00000187775	DNAH17	dynein axonemal heavy chain 17 [Source:HGNC Symbol;Acc:HGNC:2946]	994.663	948.105	920.852	528.725	537.579	496.163	-0.87352	1.11191e-22
ENSG00000111875	ASF1A	anti-silencing function 1A histone chaperone [Source:HGNC Symbol;Acc:HGNC:20995]	266.705	271.511	292.176	64.3757	91.9687	87.0863	-1.77274	1.11217e-22
ENSG00000172057	ORMDL3	ORMDL sphingolipid biosynthesis regulator 3 [Source:HGNC Symbol;Acc:HGNC:16038]	527.93	517.704	553.597	970.913	1037.93	922.427	0.874506	1.13798e-22
ENSG00000100906	NFKBIA	NFKB inhibitor alpha [Source:HGNC Symbol;Acc:HGNC:7797]	523.363	509.847	535.506	891.762	998.517	1007.22	0.88488	1.175e-22
ENSG00000164118	CEP44	centrosomal protein 44 [Source:HGNC Symbol;Acc:HGNC:29356]	300.5	312.543	257.802	707.078	583.563	648.564	1.15493	1.17928e-22
ENSG00000150457	LATS2	large tumor suppressor kinase 2 [Source:HGNC Symbol;Acc:HGNC:6515]	695.99	696.674	619.631	1283.29	1158.37	1161.91	0.840815	1.25465e-22
ENSG00000182700	IGIP	IgA inducing protein [Source:HGNC Symbol;Acc:HGNC:33847]	162.58	222.621	206.242	47.4903	36.1306	35.522	-2.30895	1.31211e-22
ENSG00000157184	CPT2	carnitine palmitoyltransferase 2 [Source:HGNC Symbol;Acc:HGNC:2330]	302.327	297.702	364.542	61.2097	108.392	96.2533	-1.86207	1.31316e-22
ENSG00000213516	RBMXL1	RBMX like 1 [Source:HGNC Symbol;Acc:HGNC:25073]	737.092	770.008	590.684	321.879	244.155	302.51	-1.27209	1.3283e-22
ENSG00000072501	SMC1A	structural maintenance of chromosomes 1A [Source:HGNC Symbol;Acc:HGNC:11111]	3455.29	3601.23	3564.91	2381.9	2467.83	2472.79	-0.536756	1.33445e-22
ENSG00000128272	ATF4	activating transcription factor 4 [Source:HGNC Symbol;Acc:HGNC:786]	7328.91	7167.53	7899.61	5022.36	5356.08	5163.3	-0.527107	1.38469e-22
ENSG00000105993	DNAJB6	DnaJ heat shock protein family (Hsp40) member B6 [Source:HGNC Symbol;Acc:HGNC:14888]	975.483	936.756	828.586	1548.18	1583.18	1529.74	0.766082	1.40437e-22
ENSG00000099250	NRP1	neuropilin 1 [Source:HGNC Symbol;Acc:HGNC:8004]	495.048	480.164	490.277	202.625	232.111	192.507	-1.22373	1.4136e-22
ENSG00000145907	G3BP1	G3BP stress granule assembly factor 1 [Source:HGNC Symbol;Acc:HGNC:30292]	2871.65	3162.97	2699.24	1746.59	1772.59	1903.29	-0.688094	1.46468e-22
ENSG00000050344	NFE2L3	nuclear factor, erythroid 2 like 3 [Source:HGNC Symbol;Acc:HGNC:7783]	61.196	48.8894	56.9879	206.847	206.93	228.029	1.94241	1.51308e-22
ENSG00000184792	OSBP2	oxysterol binding protein 2 [Source:HGNC Symbol;Acc:HGNC:8504]	3379.48	3471.15	4014.48	2327.03	2193.01	2261.95	-0.679826	1.57774e-22
ENSG00000182378	PLCXD1	phosphatidylinositol specific phospholipase C X domain containing 1 [Source:HGNC Symbol;Acc:HGNC:23148]	3649.84	3678.93	4003.63	2581.36	2482.06	2557.59	-0.572349	1.58166e-22
ENSG00000198242	RPL23A	ribosomal protein L23a [Source:HGNC Symbol;Acc:HGNC:10317]	4198.78	3655.36	4244.24	6264.5	6156.43	5934.47	0.601606	1.59417e-22
ENSG00000261732	AL031708.1	novel transcript	6.39361	17.4605	5.42742	110.811	116.056	126.046	3.58085	1.6391e-22
ENSG00000152904	GGPS1	geranylgeranyl diphosphate synthase 1 [Source:HGNC Symbol;Acc:HGNC:4249]	298.673	293.336	312.077	112.921	91.9687	88.2322	-1.62261	1.66634e-22
ENSG00000198837	DENND4B	DENN domain containing 4B [Source:HGNC Symbol;Acc:HGNC:29044]	1267.76	1265.89	1125.29	2115.96	1941.2	1945.69	0.714373	1.69159e-22
ENSG00000166200	COPS2	COP9 signalosome subunit 2 [Source:HGNC Symbol;Acc:HGNC:30747]	1101.53	1270.25	1316.15	2124.4	1958.71	2140.49	0.754729	1.70709e-22
ENSG00000177731	FLII	FLII, actin remodeling protein [Source:HGNC Symbol;Acc:HGNC:3750]	3116.43	2942.97	3147.9	4355.39	4630.18	4384.11	0.538213	1.71823e-22
ENSG00000100324	TAB1	TGF-beta activated kinase 1 (MAP3K7) binding protein 1 [Source:HGNC Symbol;Acc:HGNC:18157]	583.645	505.481	522.842	216.345	252.914	232.612	-1.19975	1.74098e-22
ENSG00000185624	P4HB	prolyl 4-hydroxylase subunit beta [Source:HGNC Symbol;Acc:HGNC:8548]	13635.7	13599.1	14683	10009.9	10337.7	9845.34	-0.473315	1.75897e-22
ENSG00000165983	PTER	phosphotriesterase related [Source:HGNC Symbol;Acc:HGNC:9590]	298.673	295.082	388.965	94.9806	113.866	91.6698	-1.70875	1.79644e-22
ENSG00000106367	AP1S1	adaptor related protein complex 1 subunit sigma 1 [Source:HGNC Symbol;Acc:HGNC:559]	1428.52	1321.76	1469.93	2165.56	2249.95	2188.62	0.646246	1.86565e-22
ENSG00000148429	USP6NL	USP6 N-terminal like [Source:HGNC Symbol;Acc:HGNC:16858]	455.773	444.37	448.667	206.847	168.609	179.902	-1.27904	1.92408e-22
ENSG00000046651	OFD1	OFD1, centriole and centriolar satellite protein [Source:HGNC Symbol;Acc:HGNC:2567]	468.56	501.989	508.368	229.009	205.835	209.695	-1.19762	1.95827e-22
ENSG00000108443	RPS6KB1	ribosomal protein S6 kinase B1 [Source:HGNC Symbol;Acc:HGNC:10436]	636.621	708.023	669.382	315.547	325.175	344.908	-1.03185	1.96319e-22
ENSG00000180921	FAM83H	family with sequence similarity 83 member H [Source:HGNC Symbol;Acc:HGNC:24797]	4333.04	4018.53	4260.53	2418.84	2861.98	2763.84	-0.64894	1.98081e-22
ENSG00000154582	ELOC	elongin C [Source:HGNC Symbol;Acc:HGNC:11617]	682.29	592.784	683.855	1133.44	1238.29	1155.04	0.848668	1.99619e-22
ENSG00000105879	CBLL1	Cbl proto-oncogene like 1 [Source:HGNC Symbol;Acc:HGNC:21225]	318.767	329.13	343.737	122.419	97.443	122.608	-1.534	2.11858e-22
ENSG00000101187	SLCO4A1	solute carrier organic anion transporter family member 4A1 [Source:HGNC Symbol;Acc:HGNC:10953]	3292.71	3536.62	3395.76	2137.06	2314.54	1899.86	-0.686672	2.17692e-22
ENSG00000276234	TADA2A	transcriptional adaptor 2A [Source:HGNC Symbol;Acc:HGNC:11531]	157.1	140.557	188.151	23.2175	29.5614	28.6468	-2.57873	2.29868e-22
ENSG00000177000	MTHFR	methylenetetrahydrofolate reductase [Source:HGNC Symbol;Acc:HGNC:7436]	189.982	174.605	151.063	398.919	471.887	438.869	1.34449	2.37729e-22
ENSG00000105677	TMEM147	transmembrane protein 147 [Source:HGNC Symbol;Acc:HGNC:30414]	1633.11	1478.03	1669.84	951.917	962.386	960.241	-0.733816	2.41502e-22
ENSG00000170385	SLC30A1	solute carrier family 30 member 1 [Source:HGNC Symbol;Acc:HGNC:11012]	2046.87	2142.4	2098.6	2970.78	3216.71	3202.71	0.578309	2.50216e-22
ENSG00000110841	PPFIBP1	PPFIA binding protein 1 [Source:HGNC Symbol;Acc:HGNC:9249]	1727.19	1904.07	1717.78	1109.16	1012.75	1110.35	-0.726945	2.66679e-22
ENSG00000185344	ATP6V0A2	ATPase H+ transporting V0 subunit a2 [Source:HGNC Symbol;Acc:HGNC:18481]	526.103	581.435	507.464	261.724	194.886	199.382	-1.29814	2.84282e-22
ENSG00000125835	SNRPB	small nuclear ribonucleoprotein polypeptides B and B1 [Source:HGNC Symbol;Acc:HGNC:11153]	1705.27	1559.22	1682.5	2490.6	2583.88	2484.25	0.611813	2.94647e-22
ENSG00000099326	MZF1	myeloid zinc finger 1 [Source:HGNC Symbol;Acc:HGNC:13108]	780.934	793.58	831.3	441.132	416.049	410.222	-0.924134	3.00552e-22
ENSG00000129514	FOXA1	forkhead box A1 [Source:HGNC Symbol;Acc:HGNC:5021]	382.703	366.67	342.832	149.858	129.194	120.317	-1.44955	3.01943e-22
ENSG00000121022	COPS5	COP9 signalosome subunit 5 [Source:HGNC Symbol;Acc:HGNC:2240]	643.015	646.911	681.141	1150.32	1140.85	1096.6	0.781613	3.12106e-22
ENSG00000124614	RPS10	ribosomal protein S10 [Source:HGNC Symbol;Acc:HGNC:10383]	52.0623	47.1433	36.1828	174.131	206.93	208.549	2.12195	3.19182e-22
ENSG00000112992	NNT	nicotinamide nucleotide transhydrogenase [Source:HGNC Symbol;Acc:HGNC:7863]	1370.97	1360.17	1394.85	867.49	741.224	800.965	-0.775472	3.21348e-22
ENSG00000070159	PTPN3	protein tyrosine phosphatase, non-receptor type 3 [Source:HGNC Symbol;Acc:HGNC:9655]	427.459	428.655	391.679	165.688	165.325	176.464	-1.2986	3.21732e-22
ENSG00000037749	MFAP3	microfibril associated protein 3 [Source:HGNC Symbol;Acc:HGNC:7034]	467.647	513.339	472.186	208.957	214.594	158.13	-1.31908	3.36158e-22
ENSG00000133398	MED10	mediator complex subunit 10 [Source:HGNC Symbol;Acc:HGNC:28760]	691.423	643.419	848.487	1408.88	1319.31	1426.61	0.928516	3.56691e-22
ENSG00000154319	FAM167A	family with sequence similarity 167 member A [Source:HGNC Symbol;Acc:HGNC:15549]	0.913373	0	4.52285	128.751	118.245	144.38	6.18324	3.5902e-22
ENSG00000158552	ZFAND2B	zinc finger AN1-type containing 2B [Source:HGNC Symbol;Acc:HGNC:25206]	75.81	96.0327	96.789	315.547	268.242	272.718	1.67263	3.62311e-22
ENSG00000102312	PORCN	porcupine O-acyltransferase [Source:HGNC Symbol;Acc:HGNC:17652]	274.925	276.749	255.089	568.828	545.243	594.708	1.08238	3.73341e-22
ENSG00000177169	ULK1	unc-51 like autophagy activating kinase 1 [Source:HGNC Symbol;Acc:HGNC:12558]	2358.33	2150.26	2625.97	4409.21	3830.93	3758.46	0.750307	3.88818e-22
ENSG00000184208	C22orf46	chromosome 22 open reading frame 46 [Source:HGNC Symbol;Acc:HGNC:26294]	423.805	405.084	524.651	142.471	158.755	190.215	-1.46352	4.05374e-22
ENSG00000163155	LYSMD1	LysM domain containing 1 [Source:HGNC Symbol;Acc:HGNC:32070]	136.093	103.017	180.914	463.294	388.677	451.474	1.63507	4.11292e-22
ENSG00000134108	ARL8B	ADP ribosylation factor like GTPase 8B [Source:HGNC Symbol;Acc:HGNC:25564]	938.948	933.264	966.081	1736.03	1453.98	1664.95	0.774572	4.44848e-22
ENSG00000106829	TLE4	transducin like enhancer of split 4 [Source:HGNC Symbol;Acc:HGNC:11840]	315.114	323.019	324.741	103.423	112.771	123.754	-1.50372	4.45005e-22
ENSG00000108883	EFTUD2	elongation factor Tu GTP binding domain containing 2 [Source:HGNC Symbol;Acc:HGNC:30858]	3039.71	3146.38	3288.11	2046.3	2196.3	2091.22	-0.581003	4.63842e-22
ENSG00000197620	CXorf40A	chromosome X open reading frame 40A [Source:HGNC Symbol;Acc:HGNC:28089]	282.232	256.669	224.333	79.1505	68.9765	67.6065	-1.82132	4.66747e-22
ENSG00000114480	GBE1	1,4-alpha-glucan branching enzyme 1 [Source:HGNC Symbol;Acc:HGNC:4180]	644.841	602.387	583.448	1034.23	1184.64	1082.85	0.850837	4.76182e-22
ENSG00000119938	PPP1R3C	protein phosphatase 1 regulatory subunit 3C [Source:HGNC Symbol;Acc:HGNC:9293]	448.466	440.878	486.659	213.179	154.376	148.963	-1.41093	4.78415e-22
ENSG00000138646	HERC5	HECT and RLD domain containing E3 ubiquitin protein ligase 5 [Source:HGNC Symbol;Acc:HGNC:24368]	902.413	822.389	797.831	1368.78	1421.13	1473.59	0.757012	4.85549e-22
ENSG00000120685	PROSER1	proline and serine rich 1 [Source:HGNC Symbol;Acc:HGNC:20291]	678.636	749.928	788.785	380.978	371.159	352.929	-1.00429	4.88931e-22
ENSG00000263513	FAM72C	family with sequence similarity 72 member C [Source:HGNC Symbol;Acc:HGNC:30602]	38.3617	47.1433	41.6102	184.685	178.463	182.194	2.09988	4.98687e-22
ENSG00000167476	JSRP1	junctional sarcoplasmic reticulum protein 1 [Source:HGNC Symbol;Acc:HGNC:24963]	4.56687	10.4763	2.71371	90.7593	109.487	107.712	4.10507	5.03018e-22
ENSG00000103194	USP10	ubiquitin specific peptidase 10 [Source:HGNC Symbol;Acc:HGNC:12608]	1571	1617.72	1746.72	909.703	1053.26	935.032	-0.768187	5.21294e-22
ENSG00000165417	GTF2A1	general transcription factor IIA subunit 1 [Source:HGNC Symbol;Acc:HGNC:4646]	574.512	653.896	553.597	267.001	283.57	268.134	-1.12241	5.39306e-22
ENSG00000198730	CTR9	CTR9 homolog, Paf1/RNA polymerase II complex component [Source:HGNC Symbol;Acc:HGNC:16850]	852.177	935.883	799.64	443.243	386.487	465.224	-0.999365	5.51266e-22
ENSG00000164897	TMUB1	transmembrane and ubiquitin like domain containing 1 [Source:HGNC Symbol;Acc:HGNC:21709]	1344.49	1178.58	1320.67	1986.15	2142.65	2077.47	0.691393	5.64667e-22
ENSG00000146670	CDCA5	cell division cycle associated 5 [Source:HGNC Symbol;Acc:HGNC:14626]	840.303	729.849	706.469	1470.09	1261.28	1402.55	0.860956	5.74298e-22
ENSG00000011422	PLAUR	plasminogen activator, urokinase receptor [Source:HGNC Symbol;Acc:HGNC:9053]	705.124	689.69	761.648	1203.09	1226.25	1235.25	0.765038	5.93488e-22
ENSG00000156253	RWDD2B	RWD domain containing 2B [Source:HGNC Symbol;Acc:HGNC:1302]	382.703	392.861	469.472	154.08	171.894	127.192	-1.45654	6.3513e-22
ENSG00000038382	TRIO	trio Rho guanine nucleotide exchange factor [Source:HGNC Symbol;Acc:HGNC:12303]	2420.44	2654.87	2410.68	3715.85	3605.39	3850.13	0.577284	6.61564e-22
ENSG00000101365	IDH3B	isocitrate dehydrogenase 3 (NAD(+)) beta [Source:HGNC Symbol;Acc:HGNC:5385]	732.525	561.355	639.531	1232.64	1222.96	1179.1	0.911407	6.69707e-22
ENSG00000150347	ARID5B	AT-rich interaction domain 5B [Source:HGNC Symbol;Acc:HGNC:17362]	737.092	730.722	644.054	367.258	304.373	336.886	-1.06583	6.76576e-22
ENSG00000125863	MKKS	McKusick-Kaufman syndrome [Source:HGNC Symbol;Acc:HGNC:7108]	199.115	205.161	230.665	60.1544	48.1741	50.4184	-1.99803	6.92954e-22
ENSG00000197622	CDC42SE1	CDC42 small effector 1 [Source:HGNC Symbol;Acc:HGNC:17719]	930.727	1010.96	998.645	1552.41	1605.07	1582.45	0.688633	7.02596e-22
ENSG00000165006	UBAP1	ubiquitin associated protein 1 [Source:HGNC Symbol;Acc:HGNC:12461]	929.814	921.914	1012.21	1577.73	1515.29	1734.85	0.753152	7.23156e-22
ENSG00000169683	LRRC45	leucine rich repeat containing 45 [Source:HGNC Symbol;Acc:HGNC:28302]	691.423	672.229	701.946	337.709	360.211	275.009	-1.08474	7.54986e-22
ENSG00000140650	PMM2	phosphomannomutase 2 [Source:HGNC Symbol;Acc:HGNC:9115]	401.884	399.845	415.198	154.08	170.799	171.881	-1.29348	7.5522e-22
ENSG00000135763	URB2	URB2 ribosome biogenesis 2 homolog (S. cerevisiae) [Source:HGNC Symbol;Acc:HGNC:28967]	791.895	784.849	617.821	350.373	280.285	331.157	-1.18995	7.68516e-22
ENSG00000064932	SBNO2	strawberry notch homolog 2 [Source:HGNC Symbol;Acc:HGNC:29158]	3637.97	3374.24	3575.77	5226.04	5062.66	4898.6	0.520678	7.79579e-22
ENSG00000118503	TNFAIP3	TNF alpha induced protein 3 [Source:HGNC Symbol;Acc:HGNC:11896]	371.743	372.782	360.923	731.351	698.524	696.69	0.944064	7.84162e-22
ENSG00000170365	SMAD1	SMAD family member 1 [Source:HGNC Symbol;Acc:HGNC:6767]	185.415	174.605	202.624	39.0476	42.6997	45.8349	-2.14234	8.46412e-22
ENSG00000136816	TOR1B	torsin family 1 member B [Source:HGNC Symbol;Acc:HGNC:11995]	543.457	559.609	576.211	260.669	279.191	241.779	-1.10267	8.50445e-22
ENSG00000128059	PPAT	phosphoribosyl pyrophosphate amidotransferase [Source:HGNC Symbol;Acc:HGNC:9238]	464.907	532.545	464.949	951.917	927.351	866.28	0.908638	8.66509e-22
ENSG00000064666	CNN2	calponin 2 [Source:HGNC Symbol;Acc:HGNC:2156]	1676.95	1577.56	1688.83	2617.24	2474.4	2434.98	0.606882	8.90678e-22
ENSG00000196843	ARID5A	AT-rich interaction domain 5A [Source:HGNC Symbol;Acc:HGNC:17361]	166.234	124.843	138.399	380.978	372.254	380.43	1.40142	9.12841e-22
ENSG00000274641	HIST1H2BO	histone cluster 1 H2B family member o [Source:HGNC Symbol;Acc:HGNC:4758]	14.614	21.8256	13.5686	109.755	137.953	131.775	2.91965	9.32502e-22
ENSG00000128908	INO80	INO80 complex subunit [Source:HGNC Symbol;Acc:HGNC:26956]	797.375	880.882	967.89	463.294	459.843	434.286	-0.962692	9.41198e-22
ENSG00000111144	LTA4H	leukotriene A4 hydrolase [Source:HGNC Symbol;Acc:HGNC:6710]	1168.2	1181.2	1172.32	1764.53	1872.22	1842.56	0.637528	9.54563e-22
ENSG00000100138	SNU13	small nuclear ribonucleoprotein 13 [Source:HGNC Symbol;Acc:HGNC:7819]	2176.57	2097.01	2417.92	3452.02	3441.16	3327.61	0.611312	1.0308e-21
ENSG00000167550	RHEBL1	RHEB like 1 [Source:HGNC Symbol;Acc:HGNC:21166]	160.754	138.811	154.681	377.812	366.78	397.618	1.33068	1.04025e-21
ENSG00000163714	U2SURP	U2 snRNP associated SURP domain containing [Source:HGNC Symbol;Acc:HGNC:30855]	3067.11	3204	2857.54	1993.54	2022.22	2032.78	-0.593983	1.04085e-21
ENSG00000186468	RPS23	ribosomal protein S23 [Source:HGNC Symbol;Acc:HGNC:10410]	1465.05	1101.76	1480.78	3474.18	4175.82	4387.55	1.57246	1.06247e-21
ENSG00000132953	XPO4	exportin 4 [Source:HGNC Symbol;Acc:HGNC:17796]	704.211	789.215	702.851	388.365	343.788	365.533	-1.00048	1.07438e-21
ENSG00000124659	TBCC	tubulin folding cofactor C [Source:HGNC Symbol;Acc:HGNC:11580]	297.76	245.32	253.28	86.5379	77.7354	74.4817	-1.73615	1.09618e-21
ENSG00000109072	VTN	vitronectin [Source:HGNC Symbol;Acc:HGNC:12724]	269.445	228.733	262.325	75.9845	81.02	59.5854	-1.80936	1.12704e-21
ENSG00000182197	EXT1	exostosin glycosyltransferase 1 [Source:HGNC Symbol;Acc:HGNC:3512]	862.224	936.756	1042.06	1651.61	1648.87	1551.51	0.772296	1.18408e-21
ENSG00000105323	HNRNPUL1	heterogeneous nuclear ribonucleoprotein U like 1 [Source:HGNC Symbol;Acc:HGNC:17011]	3992.35	3856.15	4455.01	2599.3	2716.36	2747.8	-0.609674	1.2651e-21
ENSG00000139618	BRCA2	BRCA2, DNA repair associated [Source:HGNC Symbol;Acc:HGNC:1101]	345.255	426.036	344.641	128.751	121.53	147.818	-1.48874	1.31556e-21
ENSG00000100650	SRSF5	serine and arginine rich splicing factor 5 [Source:HGNC Symbol;Acc:HGNC:10787]	1596.58	1591.52	1417.46	2605.63	2349.58	2392.58	0.674072	1.43094e-21
ENSG00000162804	SNED1	sushi, nidogen and EGF like domains 1 [Source:HGNC Symbol;Acc:HGNC:24696]	274.012	311.67	319.313	82.3165	102.917	108.858	-1.62418	1.43942e-21
ENSG00000141503	MINK1	misshapen like kinase 1 [Source:HGNC Symbol;Acc:HGNC:17565]	1884.29	1793.19	1777.48	2852.58	2958.33	2602.28	0.62539	1.58157e-21
ENSG00000126804	ZBTB1	zinc finger and BTB domain containing 1 [Source:HGNC Symbol;Acc:HGNC:20259]	397.317	372.782	346.45	144.582	133.574	151.255	-1.37902	1.58608e-21
ENSG00000180104	EXOC3	exocyst complex component 3 [Source:HGNC Symbol;Acc:HGNC:30378]	2068.79	1787.96	1871.56	1193.59	1158.37	1167.64	-0.702416	1.5997e-21
ENSG00000124006	OBSL1	obscurin like 1 [Source:HGNC Symbol;Acc:HGNC:29092]	1552.73	1223.98	1405.7	637.425	783.923	743.671	-0.950251	1.61084e-21
ENSG00000132780	NASP	nuclear autoantigenic sperm protein [Source:HGNC Symbol;Acc:HGNC:7644]	1897.08	1797.56	1757.58	1197.81	999.612	1017.53	-0.76133	1.64773e-21
ENSG00000108840	HDAC5	histone deacetylase 5 [Source:HGNC Symbol;Acc:HGNC:14068]	905.153	750.801	871.101	1507.03	1518.58	1389.94	0.805821	1.69387e-21
ENSG00000172932	ANKRD13D	ankyrin repeat domain 13D [Source:HGNC Symbol;Acc:HGNC:27880]	337.035	331.749	292.176	726.074	675.532	608.458	1.06527	1.70252e-21
ENSG00000186635	ARAP1	ArfGAP with RhoGAP domain, ankyrin repeat and PH domain 1 [Source:HGNC Symbol;Acc:HGNC:16925]	1660.51	1593.27	1733.16	2545.48	2532.42	2441.85	0.592799	1.70944e-21
ENSG00000137955	RABGGTB	Rab geranylgeranyltransferase subunit beta [Source:HGNC Symbol;Acc:HGNC:9796]	2183.88	2172.09	2094.08	3170.24	3047.01	3144.27	0.537434	1.78808e-21
ENSG00000100105	PATZ1	POZ/BTB and AT hook containing zinc finger 1 [Source:HGNC Symbol;Acc:HGNC:13071]	569.945	515.958	594.303	259.614	254.009	189.069	-1.25542	1.82464e-21
ENSG00000105613	MAST1	microtubule associated serine/threonine kinase 1 [Source:HGNC Symbol;Acc:HGNC:19034]	71.2431	90.7946	95.8844	299.717	252.914	273.863	1.6797	1.87005e-21
ENSG00000142002	DPP9	dipeptidyl peptidase 9 [Source:HGNC Symbol;Acc:HGNC:18648]	1356.36	1257.16	1206.7	1978.76	2001.41	2011.01	0.649243	1.88739e-21
ENSG00000065357	DGKA	diacylglycerol kinase alpha [Source:HGNC Symbol;Acc:HGNC:2849]	253.004	238.336	265.944	622.651	512.397	541.998	1.14786	1.90946e-21
ENSG00000092621	PHGDH	phosphoglycerate dehydrogenase [Source:HGNC Symbol;Acc:HGNC:8923]	7484.18	7045.31	9381.3	4722.65	4768.14	4635.05	-0.759264	1.93581e-21
ENSG00000173020	GRK2	G protein-coupled receptor kinase 2 [Source:HGNC Symbol;Acc:HGNC:289]	853.091	799.691	811.399	1361.39	1395.95	1304	0.721194	1.9782e-21
ENSG00000266074	BAHCC1	BAH domain and coiled-coil containing 1 [Source:HGNC Symbol;Acc:HGNC:29279]	897.846	867.787	765.266	463.294	390.867	422.827	-0.98642	2.08673e-21
ENSG00000158747	NBL1	NBL1, DAN family BMP antagonist [Source:HGNC Symbol;Acc:HGNC:7650]	428.372	373.655	416.102	753.513	812.39	768.88	0.93904	2.12944e-21
ENSG00000215251	FASTKD5	FAST kinase domains 5 [Source:HGNC Symbol;Acc:HGNC:25790]	446.639	453.973	356.401	165.688	158.755	159.276	-1.37765	2.27418e-21
ENSG00000144476	ACKR3	atypical chemokine receptor 3 [Source:HGNC Symbol;Acc:HGNC:23692]	0.913373	0.873025	0.90457	258.558	249.629	223.445	8.08789	2.31909e-21
ENSG00000102172	SMS	spermine synthase [Source:HGNC Symbol;Acc:HGNC:11123]	2591.24	2575.42	2659.44	3666.25	3664.51	3818.05	0.510434	2.58025e-21
ENSG00000105137	SYDE1	synapse defective Rho GTPase homolog 1 [Source:HGNC Symbol;Acc:HGNC:25824]	2070.62	2095.26	2430.58	1368.78	1293.04	1357.86	-0.714544	2.58781e-21
ENSG00000147536	GINS4	GINS complex subunit 4 [Source:HGNC Symbol;Acc:HGNC:28226]	631.141	582.308	601.539	276.499	317.511	261.259	-1.08488	2.59227e-21
ENSG00000141524	TMC6	transmembrane channel like 6 [Source:HGNC Symbol;Acc:HGNC:18021]	3861.74	3379.48	3791.96	2445.22	2462.35	2368.52	-0.600372	2.5959e-21
ENSG00000009335	UBE3C	ubiquitin protein ligase E3C [Source:HGNC Symbol;Acc:HGNC:16803]	2497.16	2465.42	2280.42	1474.31	1591.93	1604.22	-0.63338	2.6227e-21
ENSG00000163701	IL17RE	interleukin 17 receptor E [Source:HGNC Symbol;Acc:HGNC:18439]	202.769	182.462	190.864	556.164	445.61	423.973	1.30867	2.62961e-21
ENSG00000063176	SPHK2	sphingosine kinase 2 [Source:HGNC Symbol;Acc:HGNC:18859]	223.776	231.352	299.413	64.3757	75.5457	66.4606	-1.87033	2.74623e-21
ENSG00000137269	LRRC1	leucine rich repeat containing 1 [Source:HGNC Symbol;Acc:HGNC:14307]	560.811	502.862	549.979	240.618	228.827	265.842	-1.13454	2.7731e-21
ENSG00000080189	SLC35C2	solute carrier family 35 member C2 [Source:HGNC Symbol;Acc:HGNC:17117]	693.25	667.864	799.64	346.152	368.97	344.908	-1.0272	2.78282e-21
ENSG00000181085	MAPK15	mitogen-activated protein kinase 15 [Source:HGNC Symbol;Acc:HGNC:24667]	151.62	116.112	110.358	433.745	372.254	318.553	1.57429	2.82735e-21
ENSG00000158435	CNOT11	CCR4-NOT transcription complex subunit 11 [Source:HGNC Symbol;Acc:HGNC:25217]	900.586	923.66	847.582	463.294	494.879	503.038	-0.871298	2.85511e-21
ENSG00000165609	NUDT5	nudix hydrolase 5 [Source:HGNC Symbol;Acc:HGNC:8052]	1999.37	1990.5	1994.58	1270.63	1248.15	1360.15	-0.625922	2.88343e-21
ENSG00000023572	GLRX2	glutaredoxin 2 [Source:HGNC Symbol;Acc:HGNC:16065]	445.726	416.433	446.858	185.74	194.886	181.048	-1.22025	2.96943e-21
ENSG00000148362	PAXX	PAXX, non-homologous end joining factor [Source:HGNC Symbol;Acc:HGNC:27849]	458.513	421.671	459.522	811.557	820.054	830.757	0.878353	2.97735e-21
ENSG00000149636	DSN1	DSN1 homolog, MIS12 kinetochore complex component [Source:HGNC Symbol;Acc:HGNC:16165]	492.308	467.941	497.514	227.953	217.878	211.986	-1.14727	3.00412e-21
ENSG00000166949	SMAD3	SMAD family member 3 [Source:HGNC Symbol;Acc:HGNC:6769]	889.625	920.168	864.769	1456.37	1415.66	1434.63	0.68718	3.05587e-21
ENSG00000082641	NFE2L1	nuclear factor, erythroid 2 like 1 [Source:HGNC Symbol;Acc:HGNC:7781]	1858.71	1848.19	2183.63	3030.94	3163.07	3127.09	0.662135	3.21836e-21
ENSG00000141655	TNFRSF11A	TNF receptor superfamily member 11a [Source:HGNC Symbol;Acc:HGNC:11908]	251.178	239.209	203.528	73.8738	41.6049	50.4184	-2.06081	3.24012e-21
ENSG00000185163	DDX51	DEAD-box helicase 51 [Source:HGNC Symbol;Acc:HGNC:20082]	515.142	536.91	525.555	255.392	237.586	189.069	-1.20775	3.30481e-21
ENSG00000284976	BX255925.3	novel RING finger protein	646.668	547.387	575.307	259.614	295.614	254.384	-1.12743	3.33142e-21
ENSG00000198081	ZBTB14	zinc finger and BTB domain containing 14 [Source:HGNC Symbol;Acc:HGNC:12860]	215.556	194.685	212.574	60.1544	40.51	53.856	-2.00976	3.33754e-21
ENSG00000130254	SAFB2	scaffold attachment factor B2 [Source:HGNC Symbol;Acc:HGNC:21605]	871.358	768.262	654.909	1462.7	1381.72	1396.82	0.886502	3.36087e-21
ENSG00000130402	ACTN4	actinin alpha 4 [Source:HGNC Symbol;Acc:HGNC:166]	5522.25	5186.64	5578.48	7622.72	7589.61	7351.92	0.470421	3.46242e-21
ENSG00000133131	MORC4	MORC family CW-type zinc finger 4 [Source:HGNC Symbol;Acc:HGNC:23485]	625.661	674.848	673	329.266	337.218	332.303	-0.982704	3.4753e-21
ENSG00000105486	LIG1	DNA ligase 1 [Source:HGNC Symbol;Acc:HGNC:6598]	1291.51	1071.2	1140.66	659.588	598.891	655.439	-0.871962	3.54841e-21
ENSG00000198695	MT-ND6	mitochondrially encoded NADH:ubiquinone oxidoreductase core subunit 6 [Source:HGNC Symbol;Acc:HGNC:7462]	10684.6	10949.5	12028.1	7728.26	6903.12	7901.94	-0.579099	3.59781e-21
ENSG00000196998	WDR45	WD repeat domain 45 [Source:HGNC Symbol;Acc:HGNC:28912]	981.876	909.692	1002.26	1593.56	1571.13	1510.26	0.692418	3.87105e-21
ENSG00000124422	USP22	ubiquitin specific peptidase 22 [Source:HGNC Symbol;Acc:HGNC:12621]	3104.56	3208.37	3111.72	2145.51	2191.92	2206.95	-0.526355	3.96498e-21
ENSG00000119969	HELLS	helicase, lymphoid specific [Source:HGNC Symbol;Acc:HGNC:4861]	1098.79	1155.01	1052.92	657.477	639.401	605.021	-0.797592	4.05452e-21
ENSG00000080839	RBL1	RB transcriptional corepressor like 1 [Source:HGNC Symbol;Acc:HGNC:9893]	267.618	302.067	296.699	92.8699	97.443	103.129	-1.56314	4.09373e-21
ENSG00000105640	RPL18A	ribosomal protein L18a [Source:HGNC Symbol;Acc:HGNC:10311]	13004.6	12088.8	13960.2	17977.7	19403.2	18944.7	0.528348	4.47731e-21
ENSG00000147124	ZNF41	zinc finger protein 41 [Source:HGNC Symbol;Acc:HGNC:13107]	217.383	256.669	212.574	58.0437	72.2611	46.9808	-1.95181	4.58263e-21
ENSG00000197603	CPLANE1	ciliogenesis and planar polarity effector 1 [Source:HGNC Symbol;Acc:HGNC:25801]	610.133	771.754	619.631	285.997	319.701	304.802	-1.13715	4.63089e-21
ENSG00000112584	FAM120B	family with sequence similarity 120B [Source:HGNC Symbol;Acc:HGNC:21109]	245.697	249.685	237.902	70.7078	75.5457	79.0652	-1.70358	4.76989e-21
ENSG00000178719	GRINA	glutamate ionotropic receptor NMDA type subunit associated protein 1 [Source:HGNC Symbol;Acc:HGNC:4589]	2940.15	2830.35	3109.01	4361.72	4225.08	4198.48	0.526113	4.94972e-21
ENSG00000100014	SPECC1L	sperm antigen with calponin homology and coiled-coil domains 1 like [Source:HGNC Symbol;Acc:HGNC:29022]	443.899	426.036	559.024	176.242	208.024	169.589	-1.36683	5.19826e-21
ENSG00000105220	GPI	glucose-6-phosphate isomerase [Source:HGNC Symbol;Acc:HGNC:4458]	9139.21	8592.31	8592.51	6480.84	6402.77	6424.91	-0.447091	5.38455e-21
ENSG00000120709	FAM53C	family with sequence similarity 53 member C [Source:HGNC Symbol;Acc:HGNC:1336]	871.358	910.565	920.852	1602.01	1496.68	1391.09	0.73261	5.3854e-21
ENSG00000111897	SERINC1	serine incorporator 1 [Source:HGNC Symbol;Acc:HGNC:13464]	774.54	851.199	872.91	1415.21	1329.17	1431.19	0.7406	5.49571e-21
ENSG00000084070	SMAP2	small ArfGAP2 [Source:HGNC Symbol;Acc:HGNC:25082]	544.37	555.244	545.456	255.392	263.863	271.572	-1.05725	5.56286e-21
ENSG00000176022	B3GALT6	beta-1,3-galactosyltransferase 6 [Source:HGNC Symbol;Acc:HGNC:17978]	332.468	381.512	333.786	120.309	145.617	113.441	-1.46538	5.67639e-21
ENSG00000157657	ZNF618	zinc finger protein 618 [Source:HGNC Symbol;Acc:HGNC:29416]	475.867	453.973	433.289	207.902	186.127	200.528	-1.19674	5.88286e-21
ENSG00000185658	BRWD1	bromodomain and WD repeat domain containing 1 [Source:HGNC Symbol;Acc:HGNC:12760]	963.609	1055.49	824.968	508.674	471.887	446.89	-0.994076	5.91446e-21
ENSG00000186862	PDZD7	PDZ domain containing 7 [Source:HGNC Symbol;Acc:HGNC:26257]	113.258	89.0485	107.644	309.215	306.562	279.593	1.53202	5.94103e-21
ENSG00000068650	ATP11A	ATPase phospholipid transporting 11A [Source:HGNC Symbol;Acc:HGNC:13552]	1622.15	1877.88	1602.9	1013.13	1025.89	1012.95	-0.741828	6.13691e-21
ENSG00000151458	ANKRD50	ankyrin repeat domain 50 [Source:HGNC Symbol;Acc:HGNC:29223]	415.585	501.989	431.48	855.881	848.521	850.237	0.920557	6.15956e-21
ENSG00000105171	POP4	POP4 homolog, ribonuclease P/MRP subunit [Source:HGNC Symbol;Acc:HGNC:30081]	348.909	277.622	293.985	106.589	104.012	99.6909	-1.56782	6.30279e-21
ENSG00000166821	PEX11A	peroxisomal biogenesis factor 11 alpha [Source:HGNC Symbol;Acc:HGNC:8852]	260.311	280.241	208.051	81.2612	59.1227	57.2936	-1.91818	6.54912e-21
ENSG00000164548	TRA2A	transformer 2 alpha homolog [Source:HGNC Symbol;Acc:HGNC:16645]	438.419	473.18	568.975	930.81	941.584	1018.68	0.965199	6.60524e-21
ENSG00000168286	THAP11	THAP domain containing 11 [Source:HGNC Symbol;Acc:HGNC:23194]	466.734	456.592	485.754	164.633	228.827	154.693	-1.36147	6.80207e-21
ENSG00000154767	XPC	XPC complex subunit, DNA damage recognition and repair factor [Source:HGNC Symbol;Acc:HGNC:12816]	631.141	598.895	673	331.377	304.373	297.927	-1.02638	6.82621e-21
ENSG00000114270	COL7A1	collagen type VII alpha 1 chain [Source:HGNC Symbol;Acc:HGNC:2214]	651.235	556.117	519.223	1077.5	1137.56	1018.68	0.90575	6.85085e-21
ENSG00000151422	FER	FER tyrosine kinase [Source:HGNC Symbol;Acc:HGNC:3655]	438.419	472.306	498.418	221.621	198.171	191.361	-1.20415	6.97041e-21
ENSG00000151332	MBIP	MAP3K12 binding inhibitory protein 1 [Source:HGNC Symbol;Acc:HGNC:20427]	158.014	158.018	170.964	444.298	371.159	385.013	1.30235	7.08254e-21
ENSG00000001617	SEMA3F	semaphorin 3F [Source:HGNC Symbol;Acc:HGNC:10728]	2948.37	2777.97	2839.45	4134.82	4088.23	3947.53	0.506953	7.24578e-21
ENSG00000170871	KIAA0232	KIAA0232 [Source:HGNC Symbol;Acc:HGNC:28992]	379.963	450.481	354.592	166.744	139.048	127.192	-1.45091	7.55324e-21
ENSG00000114573	ATP6V1A	ATPase H+ transporting V1 subunit A [Source:HGNC Symbol;Acc:HGNC:851]	1519.85	1595.02	1458.17	2360.8	2231.34	2449.88	0.622559	7.64146e-21
ENSG00000139549	DHH	desert hedgehog [Source:HGNC Symbol;Acc:HGNC:2865]	0	4.36512	1.80914	112.921	105.107	104.274	5.68487	7.7035e-21
ENSG00000142676	RPL11	ribosomal protein L11 [Source:HGNC Symbol;Acc:HGNC:10301]	4973.32	4215.84	4993.23	6888.21	7364.06	7405.77	0.610862	8.36001e-21
ENSG00000185269	NOTUM	notum, palmitoleoyl-protein carboxylesterase [Source:HGNC Symbol;Acc:HGNC:27106]	97.7309	99.5248	135.686	8.44272	2.18973	2.29174	-4.66434	8.65398e-21
ENSG00000182463	TSHZ2	teashirt zinc finger homeobox 2 [Source:HGNC Symbol;Acc:HGNC:13010]	497.788	618.102	526.46	176.242	263.863	181.048	-1.40299	8.91784e-21
ENSG00000100461	RBM23	RNA binding motif protein 23 [Source:HGNC Symbol;Acc:HGNC:20155]	557.158	511.593	566.261	265.946	261.673	229.174	-1.11	9.01675e-21
ENSG00000142227	EMP3	epithelial membrane protein 3 [Source:HGNC Symbol;Acc:HGNC:3335]	1240.36	1085.17	1165.99	669.086	695.239	630.23	-0.807204	9.09235e-21
ENSG00000116133	DHCR24	24-dehydrocholesterol reductase [Source:HGNC Symbol;Acc:HGNC:2859]	6347.03	6456.02	6814.13	4670.94	4810.84	4679.74	-0.470135	9.34048e-21
ENSG00000139329	LUM	lumican [Source:HGNC Symbol;Acc:HGNC:6724]	0.913373	0.873025	0	461.184	477.361	462.932	9.61014	9.38958e-21
ENSG00000101138	CSTF1	cleavage stimulation factor subunit 1 [Source:HGNC Symbol;Acc:HGNC:2483]	582.732	519.45	553.597	267.001	234.301	269.28	-1.10339	9.53701e-21
ENSG00000036672	USP2	ubiquitin specific peptidase 2 [Source:HGNC Symbol;Acc:HGNC:12618]	127.872	112.62	95.8844	351.428	329.554	287.614	1.52683	9.58168e-21
ENSG00000165832	TRUB1	TruB pseudouridine synthase family member 1 [Source:HGNC Symbol;Acc:HGNC:16060]	498.702	563.101	513.796	212.123	204.74	265.842	-1.20854	9.80843e-21
ENSG00000136002	ARHGEF4	Rho guanine nucleotide exchange factor 4 [Source:HGNC Symbol;Acc:HGNC:684]	905.153	866.041	892.811	1489.08	1557.99	1357.86	0.725979	1.00052e-20
ENSG00000163832	ELP6	elongator acetyltransferase complex subunit 6 [Source:HGNC Symbol;Acc:HGNC:25976]	607.393	532.545	708.278	192.072	282.475	255.53	-1.34109	1.0318e-20
ENSG00000105656	ELL	elongation factor for RNA polymerase II [Source:HGNC Symbol;Acc:HGNC:23114]	381.79	362.305	414.293	833.719	707.283	741.379	0.979128	1.04538e-20
ENSG00000127418	FGFRL1	fibroblast growth factor receptor like 1 [Source:HGNC Symbol;Acc:HGNC:3693]	972.742	949.851	929.898	1463.76	1520.77	1644.33	0.698033	1.07619e-20
ENSG00000112378	PERP	PERP, TP53 apoptosis effector [Source:HGNC Symbol;Acc:HGNC:17637]	2444.19	2633.92	2546.37	3539.61	3790.42	3941.8	0.563672	1.0827e-20
ENSG00000198796	ALPK2	alpha kinase 2 [Source:HGNC Symbol;Acc:HGNC:20565]	301.413	315.162	376.301	96.036	101.822	132.921	-1.58844	1.19628e-20
ENSG00000155506	LARP1	La ribonucleoprotein domain family member 1 [Source:HGNC Symbol;Acc:HGNC:29531]	4332.13	4237.66	4301.23	2927.51	3027.3	3155.73	-0.498743	1.20874e-20
ENSG00000198042	MAK16	MAK16 homolog [Source:HGNC Symbol;Acc:HGNC:13703]	413.758	393.734	407.057	176.242	149.997	177.61	-1.26941	1.30362e-20
ENSG00000082213	C5orf22	chromosome 5 open reading frame 22 [Source:HGNC Symbol;Acc:HGNC:25639]	753.533	813.659	772.503	423.191	424.808	415.952	-0.888428	1.31085e-20
ENSG00000068724	TTC7A	tetratricopeptide repeat domain 7A [Source:HGNC Symbol;Acc:HGNC:19750]	748.053	772.627	767.98	1264.3	1204.35	1299.42	0.719104	1.31349e-20
ENSG00000147676	MAL2	mal, T cell differentiation protein 2 (gene/pseudogene) [Source:HGNC Symbol;Acc:HGNC:13634]	748.053	795.326	872.006	1.05534	0	0	-10.999	1.43977e-20
ENSG00000014914	MTMR11	myotubularin related protein 11 [Source:HGNC Symbol;Acc:HGNC:24307]	90.4239	107.382	87.7433	302.883	310.942	249.8	1.59651	1.46216e-20
ENSG00000114631	PODXL2	podocalyxin like 2 [Source:HGNC Symbol;Acc:HGNC:17936]	2996.78	2710.74	3179.56	4407.1	4646.61	4356.61	0.593741	1.46343e-20
ENSG00000089280	FUS	FUS RNA binding protein [Source:HGNC Symbol;Acc:HGNC:4010]	2915.49	2557.09	2896.43	1850.01	1727.7	1816.21	-0.633512	1.49354e-20
ENSG00000010539	ZNF200	zinc finger protein 200 [Source:HGNC Symbol;Acc:HGNC:12993]	344.342	350.956	341.928	140.36	100.728	136.359	-1.45835	1.58831e-20
ENSG00000154309	DISP1	dispatched RND transporter family member 1 [Source:HGNC Symbol;Acc:HGNC:19711]	317.854	290.717	334.691	115.032	71.1662	111.15	-1.66524	1.64454e-20
ENSG00000068024	HDAC4	histone deacetylase 4 [Source:HGNC Symbol;Acc:HGNC:14063]	830.256	819.77	853.01	405.251	446.705	485.85	-0.904931	1.66229e-20
ENSG00000173221	GLRX	glutaredoxin [Source:HGNC Symbol;Acc:HGNC:4330]	411.931	417.306	408.866	872.766	840.856	704.712	0.966607	1.71684e-20
ENSG00000153914	SREK1	splicing regulatory glutamic acid and lysine rich protein 1 [Source:HGNC Symbol;Acc:HGNC:17882]	897.846	922.787	847.582	1446.87	1393.76	1460.99	0.688808	1.7894e-20
ENSG00000100234	TIMP3	TIMP metallopeptidase inhibitor 3 [Source:HGNC Symbol;Acc:HGNC:11822]	1370.06	1468.43	1632.75	857.992	909.833	857.113	-0.768381	1.82305e-20
ENSG00000182117	NOP10	NOP10 ribonucleoprotein [Source:HGNC Symbol;Acc:HGNC:14378]	799.201	736.833	909.093	1393.05	1450.7	1385.36	0.790783	1.82835e-20
ENSG00000109756	RAPGEF2	Rap guanine nucleotide exchange factor 2 [Source:HGNC Symbol;Acc:HGNC:16854]	878.665	935.883	905.475	467.516	485.025	541.998	-0.865007	1.85092e-20
ENSG00000088448	ANKRD10	ankyrin repeat domain 10 [Source:HGNC Symbol;Acc:HGNC:20265]	1003.8	1029.3	902.761	1551.35	1602.88	1600.78	0.695399	1.86921e-20
ENSG00000165868	HSPA12A	heat shock protein family A (Hsp70) member 12A [Source:HGNC Symbol;Acc:HGNC:19022]	362.609	388.496	309.363	127.696	125.909	139.796	-1.4317	1.90389e-20
ENSG00000121064	SCPEP1	serine carboxypeptidase 1 [Source:HGNC Symbol;Acc:HGNC:29507]	474.954	401.591	428.766	892.818	811.295	787.214	0.933456	1.90534e-20
ENSG00000175550	DRAP1	DR1 associated protein 1 [Source:HGNC Symbol;Acc:HGNC:3019]	950.821	764.77	904.57	1422.6	1699.23	1621.41	0.856359	1.90589e-20
ENSG00000125450	NUP85	nucleoporin 85 [Source:HGNC Symbol;Acc:HGNC:8734]	1999.37	1933.75	2011.76	1360.33	1198.88	1212.33	-0.655926	1.93567e-20
ENSG00000100425	BRD1	bromodomain containing 1 [Source:HGNC Symbol;Acc:HGNC:1102]	666.762	667.864	715.515	356.705	360.211	350.637	-0.941227	2.03784e-20
ENSG00000130695	CEP85	centrosomal protein 85 [Source:HGNC Symbol;Acc:HGNC:25309]	388.184	422.544	350.069	731.351	763.121	743.671	0.946679	2.06609e-20
ENSG00000073417	PDE8A	phosphodiesterase 8A [Source:HGNC Symbol;Acc:HGNC:8793]	1113.4	1215.25	1367.71	691.248	645.97	711.587	-0.851528	2.10699e-20
ENSG00000133112	TPT1	tumor protein, translationally-controlled 1 [Source:HGNC Symbol;Acc:HGNC:12022]	4983.36	5204.97	5643.61	7314.56	8069.16	7662.45	0.541641	2.21151e-20
ENSG00000107882	SUFU	SUFU negative regulator of hedgehog signaling [Source:HGNC Symbol;Acc:HGNC:16466]	310.547	286.352	336.5	99.202	82.1149	124.9	-1.60999	2.24346e-20
ENSG00000140988	RPS2	ribosomal protein S2 [Source:HGNC Symbol;Acc:HGNC:10404]	28719.2	24685.7	28678.5	38210.7	40457.5	40357.6	0.536127	2.27717e-20
ENSG00000106688	SLC1A1	solute carrier family 1 member 1 [Source:HGNC Symbol;Acc:HGNC:10939]	242.957	300.321	251.471	85.4826	88.6841	68.7523	-1.70853	2.27979e-20
ENSG00000151725	CENPU	centromere protein U [Source:HGNC Symbol;Acc:HGNC:21348]	671.329	680.086	701.946	357.76	298.898	367.825	-1.00338	2.2879e-20
ENSG00000138604	GLCE	glucuronic acid epimerase [Source:HGNC Symbol;Acc:HGNC:17855]	398.231	437.385	350.973	737.683	778.449	811.278	0.971074	2.31526e-20
ENSG00000182685	BRICD5	BRICHOS domain containing 5 [Source:HGNC Symbol;Acc:HGNC:28309]	200.942	167.621	144.731	40.1029	28.4665	33.2303	-2.33187	2.34726e-20
ENSG00000157077	ZFYVE9	zinc finger FYVE-type containing 9 [Source:HGNC Symbol;Acc:HGNC:6775]	360.782	412.068	393.488	151.969	172.989	136.359	-1.33747	2.39605e-20
ENSG00000124839	RAB17	RAB17, member RAS oncogene family [Source:HGNC Symbol;Acc:HGNC:16523]	476.781	487.148	523.746	217.4	209.119	246.363	-1.14566	2.40235e-20
ENSG00000140795	MYLK3	myosin light chain kinase 3 [Source:HGNC Symbol;Acc:HGNC:29826]	511.489	525.561	501.132	220.566	260.578	230.32	-1.11268	2.44256e-20
ENSG00000213079	SCAF8	SR-related CTD associated factor 8 [Source:HGNC Symbol;Acc:HGNC:20959]	432.939	426.036	408.866	194.183	135.763	173.027	-1.33304	2.58126e-20
ENSG00000128340	RAC2	Rac family small GTPase 2 [Source:HGNC Symbol;Acc:HGNC:9802]	2.74012	0.873025	0.90457	123.475	117.151	129.484	6.36637	2.90744e-20
ENSG00000104388	RAB2A	RAB2A, member RAS oncogene family [Source:HGNC Symbol;Acc:HGNC:9763]	1354.53	1442.24	1322.48	2050.53	2076.96	2159.97	0.609728	2.92991e-20
ENSG00000065427	KARS	lysyl-tRNA synthetase [Source:HGNC Symbol;Acc:HGNC:6215]	2343.72	2251.53	2369.97	3254.67	3390.8	3310.43	0.515434	2.9645e-20
ENSG00000101474	APMAP	adipocyte plasma membrane associated protein [Source:HGNC Symbol;Acc:HGNC:13238]	888.712	831.993	899.143	1368.78	1413.47	1436.92	0.687506	3.03434e-20
ENSG00000179218	CALR	calreticulin [Source:HGNC Symbol;Acc:HGNC:1455]	19810.2	18411.2	19631.9	25281.7	27347.5	26156.8	0.445554	3.10539e-20
ENSG00000056277	ZNF280C	zinc finger protein 280C [Source:HGNC Symbol;Acc:HGNC:25955]	147.966	158.018	134.781	431.634	328.46	391.888	1.38594	3.15615e-20
ENSG00000261150	EPPK1	epiplakin 1 [Source:HGNC Symbol;Acc:HGNC:15577]	1555.47	1504.22	1248.31	605.765	772.975	805.548	-0.980816	3.2619e-20
ENSG00000165637	VDAC2	voltage dependent anion channel 2 [Source:HGNC Symbol;Acc:HGNC:12672]	2477.07	2515.18	2442.34	3486.84	3481.67	3476.58	0.490464	3.38312e-20
ENSG00000258472	AC005726.1	novel protein	167.147	187.7	189.055	42.2136	43.7946	45.8349	-2.04561	3.38998e-20
ENSG00000039560	RAI14	retinoic acid induced 14 [Source:HGNC Symbol;Acc:HGNC:14873]	417.412	386.75	359.114	158.301	139.048	168.443	-1.32098	3.61243e-20
ENSG00000134461	ANKRD16	ankyrin repeat domain 16 [Source:HGNC Symbol;Acc:HGNC:23471]	192.722	182.462	172.773	42.2136	51.4587	33.2303	-2.1078	3.72096e-20
ENSG00000170234	PWWP2A	PWWP domain containing 2A [Source:HGNC Symbol;Acc:HGNC:29406]	346.168	326.511	345.546	112.921	132.479	142.088	-1.39561	3.76468e-20
ENSG00000277161	PIGW	phosphatidylinositol glycan anchor biosynthesis class W [Source:HGNC Symbol;Acc:HGNC:23213]	281.319	292.463	322.932	105.534	114.961	87.0863	-1.54197	3.78896e-20
ENSG00000257923	CUX1	cut like homeobox 1 [Source:HGNC Symbol;Acc:HGNC:2557]	1870.59	1954.7	2026.24	1273.8	1263.47	1291.4	-0.612081	3.95736e-20
ENSG00000146166	LGSN	lengsin, lens protein with glutamine synthetase domain [Source:HGNC Symbol;Acc:HGNC:21016]	109.605	93.4137	105.835	3.16602	6.56919	2.29174	-4.6776	4.00879e-20
ENSG00000171067	C11orf24	chromosome 11 open reading frame 24 [Source:HGNC Symbol;Acc:HGNC:1174]	590.039	550.879	533.696	252.226	278.096	276.155	-1.05467	4.01808e-20
ENSG00000074219	TEAD2	TEA domain transcription factor 2 [Source:HGNC Symbol;Acc:HGNC:11715]	357.129	334.369	321.122	135.084	125.909	131.775	-1.36607	4.16825e-20
ENSG00000015479	MATR3	matrin 3 [Source:HGNC Symbol;Acc:HGNC:6912]	75.81	60.2387	57.8925	262.78	208.024	214.278	1.82229	4.28301e-20
ENSG00000080546	SESN1	sestrin 1 [Source:HGNC Symbol;Acc:HGNC:21595]	495.048	595.403	496.609	248.005	233.206	234.904	-1.14814	4.32463e-20
ENSG00000120699	EXOSC8	exosome component 8 [Source:HGNC Symbol;Acc:HGNC:17035]	533.41	522.942	628.676	256.448	256.198	269.28	-1.10787	4.32897e-20
ENSG00000144231	POLR2D	RNA polymerase II subunit D [Source:HGNC Symbol;Acc:HGNC:9191]	581.819	601.514	659.432	313.436	299.993	302.51	-1.00828	4.35551e-20
[truncated: 13,067 more rows]
